# Supplementary material for: Genome-wide macroevolutionary signatures of key innovations in butterflies colonizing new host plants
Source: Nat Commun. 2021 Jan 13;12:354. doi: 10.1038/s41467-020-20507-3 (PMC7806994; doi:10.1038/s41467-020-20507-3)
Supplement: Supplementary file 5 — Supplementary Data 1 [file 41467_2020_20507_MOESM5_ESM.xlsx]

## Sheet: Supp. Data 1 - Coverage stats
Gene	Archon_apollinus	Atrophaneura_dixoni	Baronia_brevicornis	Battus_polydamus	Bhutanitis_mansfieldi	Byasa_alcinous	Cressida_cressida	Euryades_corethrus	Eurytides_dolicaon	Graphium_androcles	Graphium_sarpedon	Hypermnestra_helios	Iphiclides_podalirius	Lamproptera_meges	Losaria_neptunus	Luehdorfia_japonica	Meandrusa_sciron	Mimoides_lysithous	Ornithoptera_priamus	Ornithoptera_richmondia	Pachliopta_kotzebuea	Papilio_alexanor	Papilio_antimachus	Papilio_machaon	Papilio_slateri	Papilio_thoas	Papilio_zelicaon	Parides_ascanius	Parnassius_honrathi	Parnassius_orleans	Parnassius_smintheus	Pharmacophagus_antenor	Protesilaus_protesilaus	Protographium_marcellus	Sericinus_montela	Teinopalpus_imperialis	Trogonoptera_brookiana	Troides_plateni	Zerynthia_polyxena
OG0003469	7.4177	22.9992	20.0219	14.616	7.03648	39.2811	21.3652	19.447	13.7207	10.4043	7.16335	NA	9.79045	10.8187	6.9134	15.0011	10.7828	17.8699	26.8095	12.5312	32.9187	65.4447	84.8518	34.3732	9.25354	67.0507	124.22	22.7872	16.281	16.3456	10.8751	41.129	9.73178	12.0134	23.8497	17.4049	11.2004	52.6373	7.64436
OG0003484	9.09534	30.9248	23.9483	14.7114	8.2	52.2899	31.5612	24.622	19.1889	10.8193	7.36718	4.10106	11.0451	17.0909	12.6775	10.6557	9.6369	21.7025	27.54	16.9609	37.6941	51.9579	104.844	35.7871	10.988	90.7197	124.981	28.2345	15.4685	14.9363	8.86816	54.0436	14.2502	23.6314	31.6781	17.8057	9.92296	73.0609	6.97068
OG0003487	6.25049	23.3284	26.2804	17.9446	8.69029	51.8889	31.2771	19.3956	14.9417	10.1897	6.25474	2.76894	9.85314	15.5388	15.2831	15.0587	10.3471	19.634	28.5048	17.1703	69.6314	89.1464	58.4619	34.592	15.3197	98.7165	116.481	22.6793	17.5556	19.1608	9.11712	40.5465	11.1867	22.4861	36.8651	11.3558	12.7819	54.7481	5.71193
OG0003497	8.55691	25.1783	30.9137	20.2936	9.41572	51.6934	26.9225	23.0965	15.0412	10.6345	6.5587	4.43838	12.114	17.8136	13.4928	15.8421	12.2006	22.3489	31.1441	17.2777	36.8973	70.0737	121.696	36.3738	12.9159	97.7098	112.039	28.9069	16.2656	15.4355	11.2641	52.0704	12.9184	17.3922	27.2887	15.0619	14.6243	68.0951	7.56947
OG0003504	7.62081	17.5049	18.1869	14.4908	NA	41.2915	20.5471	14.814	14.9591	8.82893	4.82828	4.4129	7.62821	10.7429	8.42857	14.1376	9.27608	21.0855	20.1524	8.61467	21.9016	46.2549	68.213	31.7578	7.87119	75.7834	101.796	26.3086	12.547	8.32042	9.76444	39.6102	10.2917	15.5359	19.6417	13.0562	10.92	35.692	7.84478
OG0003513	7.41549	20.5256	18.7054	12.1899	6.29487	42.5765	28.5136	17.4864	12.9511	7.17982	7.05556	2.99663	7.5	17.1763	11.3285	19.3818	7.59961	22.6047	29.7267	10.9322	28.2984	43.6103	73.9959	29.5074	8.2517	96.3062	116.227	27.8931	15.4632	12.4972	9.53682	34.9762	9.77405	17.4283	23.0601	9.8062	14.5238	57.265	7.28529
OG0003533	10.7188	27.6874	23.4318	16.3387	10.5941	41.378	35.4002	23.5774	15.3042	11.2275	6.56174	4.69841	12.0167	17.7306	13.3753	12.631	14.1281	22.478	28.4714	12.7249	38.2189	69.4998	104.88	39.2409	10.4144	86.1549	137.091	27.3108	15.7901	13.3264	13.8839	42.2075	10.1792	15.8432	35.5576	15.5123	13.2228	68.6671	7.19608
OG0003543	11.4433	22.482	27.6315	16.8339	NA	39.9668	25.5094	17.3907	15.2209	11.5508	10.3551	4.65412	11.2489	13.1234	10.7476	21.9899	12.4318	19.7034	32.2735	12.1322	37.0679	69.7056	112.441	33.2139	11.6601	95.5518	138.199	30.1461	21.125	14.863	12.4743	44.8751	13.2773	17.779	18.1684	12.4973	14.5793	53.6184	7.7395
OG0003558	9.00046	26.6663	25.7834	16.8009	10.8345	48.227	25.4193	16.2052	11.75	8.88674	6.83165	NA	10.5604	14.8572	13.0952	14.143	10.7449	20.6206	25.4247	13.7733	39.3266	62.1286	82.2825	35.3326	13.8017	84.7466	96.3545	26.6127	15.1025	16.8089	10.9115	46.8525	12.151	16.5168	36.1142	14.591	13.3536	55.6682	5.58728
OG0003559	NA	20.5742	34.3393	16.468	7.65294	45.3757	32.1888	20.0093	11.5019	9.51788	7.78524	NA	12.5874	15.9145	12.3591	12.3795	13.1152	17.5203	24.1829	16.2766	35.5511	69.5973	113.651	57.7242	13.0419	NA	107.878	27.3926	14.7789	14.3424	9.6769	53.6886	10.0018	15.501	29.283	11.8471	12.1959	52.7124	7.95324
OG0003560	10.2442	26.74	42.2226	13.9179	8.45031	45.4346	34.5777	16.6061	17.5018	10.6803	8.30591	5.78851	11.2844	20.789	14.2797	9.88401	9.03368	22.8545	27.5305	16.2513	35.9182	37.0843	13.2465	45.8471	13.9026	70.2376	116.039	31.9547	22.4194	22.9719	13.4254	64.6036	8.8448	18.8864	35.4282	17.2345	9.54072	66.3462	7.42096
OG0003562	13.9967	19.4887	25.2929	19.2407	6.84158	42.9924	32.5161	26.2565	13.7619	11.3951	9.27047	6.77661	10.1137	12.9593	8.03639	16.5289	11.1295	20.2456	27.2085	14.5898	36.3008	85.078	95.6634	41.0468	11.3443	97.9069	125.08	30.8122	13.2483	15.022	10.7123	50.6456	13.1316	20.2527	21.9598	15.9902	16.47	36.9362	7.47847
OG0003572	8.63592	22.8289	23.419	13.8057	7.24533	47.3652	26.7598	14.9466	16.2884	18.4443	22.5176	5.13766	9.94142	13.3568	9.60212	12.7753	9.83811	21.1963	25.2411	11.7198	32.823	36.0911	84.3226	30.7868	9.91628	79.4144	123.365	28.0033	11.0833	12.9667	11.1963	37.3922	18.1848	17.0756	21.4848	14.2181	13.6433	42.2976	9.54846
OG0003586	10.157	31.334	35.8094	17.7536	16.1515	47.4945	35.1103	27.0549	18.0594	10.5648	9.40383	5.35378	13.4591	17.5456	13.7635	14.4156	13.0072	27.1721	29.5075	17.1608	43.7412	69.1151	87.9083	45.0238	14.9459	104.192	128.256	29.6707	28.4474	26.3917	15.0007	52.9588	12.745	19.721	88.4943	15.8971	12.8871	80.4794	7.01915
OG0003592	10.9032	25.262	18.851	19.5197	10.7921	44.2483	32.553	21.903	16.5023	9.49206	7.2807	3.9375	14.8401	17.6961	15.4125	15.0788	11.1265	21.1672	30.7369	18.7514	41.3645	53.9413	96.4077	43.5721	13.626	117.371	116.84	29.6421	13.2129	14.5956	9.45802	50.7935	11.628	19.4582	30.7289	19.2731	15.0736	80.2798	NA
OG0003597	12.4643	21.1259	22.4132	17.3608	9.24725	55.0929	66.0026	19.5046	18.0967	11.941	10.5291	4.92564	9.07186	27.4533	11.1902	19.3136	8.06687	22.398	26.2417	13.0435	31.1981	66.6704	77.3664	34.941	10.7751	96.9519	138.205	26.409	11.9177	17.11	14.8711	34.7477	12.7997	16.2352	13.006	17.0109	12.5874	53.5491	8.12108
OG0003602	18.1163	24.7782	25.4359	13.5229	NA	42.3866	26.1793	14.044	11.5592	6.37726	6.0495	NA	13.008	10.6488	9.79541	22.6959	9.38931	18.9469	27.1121	11.164	29.4329	62.6618	65.377	34.3048	11.9969	94.3474	109.441	35.5585	16.3961	11.7077	9.14286	38.5212	7.43946	17.2531	10.3804	19.5069	12.2862	34.1401	7.5122
OG0003613	9.34328	21.0496	20.2389	15.5371	8.06612	41.5497	23.6614	20.5951	11.8312	8.48256	5.65051	NA	7.60929	15.457	12.177	16.6396	7.29055	21.7947	30.2373	10.7606	27.8722	60.0316	23.5698	31.6966	10.8025	91.955	114.28	23.6988	10.3838	12.1795	12.3736	48.0053	5.52448	18.878	29.4519	12.2667	15.0099	52.8528	5.76092
OG0003614	7.61861	32.5785	36.0351	33.0986	8.98718	43.2784	29.8084	24.1961	14.7085	7.71563	8.21114	4.34585	11.5329	16.4624	15.6797	26.5798	12.5924	20.1342	31.1893	14.5669	42.7836	67.3677	118.208	33.1795	14.1462	103.305	96.8791	28.8231	17.3503	19.4182	15.2131	49.0796	17.2715	18.7285	15.0657	17.5212	14.8494	66.4554	6.75658
OG0003622	8.65348	23.1313	30.6534	17.2099	10.0449	43.2493	24.4278	22.239	15.1579	9.98184	8.05201	4.57367	10.3498	17.4092	13.813	12.0618	12.8218	18.9724	27.3265	14.4771	38.5598	44.7328	115.195	41.3955	10.3266	97.5589	127.529	31.8245	16.239	13.8979	12.056	44.5715	10.3993	19.2401	36.5994	13.9103	9.97441	70.9764	7.45029
OG0003660	12.2213	21.7882	36.8985	20.9603	11.2521	42.3162	23.4617	20.3108	13.4708	8.05495	8.49669	5.69369	10.0331	9.82648	7.54678	11.1496	6.28061	18.6375	25.693	11.5682	38.2573	63.2803	69.7518	28.61	11.6701	76.4575	111.67	27.7824	8.4415	11.4052	12.3665	47.7881	10.3476	12.3557	14.4832	17.8459	9.39033	30.8487	5.58564
OG0003670	9.61785	26.7582	27.6502	16.2965	6.58156	53.6946	24.9004	20.4207	15.5432	9.4827	6.8818	5.29493	9.64943	14.3832	15.566	13.6299	13.208	17.7862	23.5372	16.0439	35.4159	90.4714	106.449	42.1825	12.4041	103.108	104.986	31.6652	25.3109	15.3154	12.8242	42.9926	17.4331	19.1154	265.769	11.2723	11.3908	67.3102	9.97464
OG0003692	NA	24.0964	30.2678	12.7458	8.3727	44.13	28.6518	19.1635	14.0408	8.13333	5.85535	6.17519	10.5465	15.5635	10.1978	14.6866	10.556	21.7508	29.0118	14.29	37.8137	58.1076	90.9396	37.7876	11.0825	88.7598	90.9537	25.5037	17.4471	11.7	13.1318	45.7536	10.8057	13.5794	32.3007	16.1581	12.0345	52.4325	7.08005
OG0003712	10.1021	22.0701	20.2408	15.2199	7.18174	48.0494	34.0579	22.2407	12.7448	10.0511	6.4024	4.74294	13.3907	16.9981	11.1499	17.5485	9.17198	22.4298	27.6777	12.5232	35.0553	69.7254	100.928	38.2359	12.5979	94.4359	131.276	27.3333	25.1438	12.2677	119.991	47.2528	12.0902	14.9737	26.5024	16.5254	12.4529	49.1985	7.33588
OG0003725	8.12102	23.6303	13.1337	11.7768	NA	39.6667	29.5865	18.497	14.3417	9.59934	8.17284	5.46448	9.52336	14.4944	14.4434	10.8968	6.27778	21.4871	25.9201	13.4302	32.4612	66.2967	29.6065	32.7067	15.6512	70.7359	88.5061	27.7778	24.6228	11.7633	11.5024	40.4651	8.43393	15.8879	24.5234	14.0497	8.2643	33.9938	NA
OG0003731	7.76116	26.7579	22.702	23.2576	6.52198	53.0615	25.5556	17.6166	14.3173	10.9565	9.9219	2.88491	16.382	11.4103	9.38321	14.751	13.7603	25.6427	26.5176	13.5963	37.8615	70.1682	113.042	40.0982	18.9812	102.94	146.844	33.4834	20.8224	16.0945	14.6814	45.2029	13.3434	18.4212	27.348	15.4667	12.7346	51.9154	8.07718
OG0003733	8.67498	24.9425	25.7914	15.0929	9.90733	43.3771	30.0519	14.5752	12.7668	8.08495	5.86842	NA	10.8255	12.8539	10.7928	10.6842	10.5776	16.6276	28.0101	12.7794	35.8178	46.7008	82.4162	37.5459	11.2062	77.6142	103.837	28.0837	16.5696	14.6763	11.5387	40.7436	12.017	16.5551	26.6903	12.4746	10.8689	54.4409	7.5988
OG0003754	8.36333	20.9369	31.0274	18.5139	NA	47.4437	32.29	NA	12.5438	9.32464	7.68536	NA	10.356	13.1556	NA	22.1959	9.45098	16.6834	30.8401	14.7846	35.5748	56.895	92.8431	36.9344	11.2638	79.8345	NA	28.1137	13.9558	NA	NA	44.7539	NA	12.6508	38.7628	13.4307	NA	56.1571	NA
OG0003761	7.55242	20.706	25.2023	19.8398	NA	41.1841	28.1528	14.9468	18.8872	7.60987	7.86447	4.05149	8.93151	12.4561	6.83165	11.9268	6.93249	20.3056	20.8392	10.0562	37.9616	64.5203	82.4649	30.3503	12.3133	73.9421	98.336	23.2135	9.55051	10.1789	11.4367	36.1094	6.81119	14.8878	20.9968	13.93	13.7698	31.9094	6.24698
OG0003762	9.96667	24.3106	24.1931	16.1577	8.02778	48.3172	28.6172	13.1513	12.6394	11.2842	6.95495	1.55462	10.0937	13.5968	13.5343	9.31313	12.4881	16.4311	23.2593	22.8973	26.6491	61.8708	98.0936	31.09	12.1471	74.0113	104.545	23.5259	15.4025	14.8743	12.1939	43.5419	10.2211	11.9383	32.7323	16.3715	13.8253	49.5513	9.05467
OG0003778	7.30675	24.9946	26.4337	24.5439	9.9943	51.6165	26.877	19.0502	25.6764	9.16019	5.10538	4.74457	11.7314	7.88983	8.00714	14.6402	8.93528	24.9337	26.1512	15.9667	37.0388	61.598	97.5955	34.61	14.945	114.54	125.071	34.0032	16.7816	14.5458	9.94194	34.4417	9.85761	17.0162	41.2961	16.5082	17.1214	56.3008	6.2474
OG0003790	12.2003	18.1385	14.0333	14.6459	NA	42.3308	30.6197	12.9398	NA	9.47254	6.33901	NA	12.837	14.69	NA	14.2306	10.2872	15.4582	NA	12.5333	31.5526	70.1158	82.8842	35.6882	9.56757	84.8765	118.778	24.49	12.1062	12.929	11.8897	38.4857	12.4685	10.6151	27.0492	16.5668	17.0763	31.4374	9.52697
OG0003812	11.5357	26.1003	25.12	16.0604	NA	49.9682	28.5456	22.6264	15.9974	11.3114	7.66931	6.87019	9.77176	13.804	9.48948	22.3681	10.9241	23.9913	23.9492	14.6103	38.6527	73.7822	101.527	36.3474	11.9485	98.2994	127.751	35.2507	17.8235	23.5223	14.165	42.8588	11.0015	18.5122	28.2103	17.5769	14.6177	74.2303	8.29887
OG0003822	11.0441	25.2713	36.715	17.6274	14.0379	43.3296	25.5877	23.0319	14.2834	10.0714	7.33558	NA	10.5689	18.1871	12.5152	26.3555	11.5459	15.7615	25.4308	18.6572	41.8106	57.343	108.78	35.0827	12.4086	86.9077	111.901	25.2409	20.0746	35.774	13.5038	43.1574	10.4422	16.032	66.4273	16.1134	10.8178	71.8126	6.43458
OG0003826	7.39216	20.3106	23.654	16.0355	9.45631	44.8763	21.6491	17.1866	11.9925	7.95115	5.24904	2.97872	12.9223	16.7259	12.0429	9.23264	12.5221	18.5163	20.078	4.57743	36.6229	52.8905	32.9672	36.0697	13.0341	81.0933	123.382	29.5038	13.0864	17.2239	12.2346	44.6667	8.18045	25.4565	26.1948	15.5539	10.1909	52.0095	4.20863
OG0003828	13.0184	26.3806	26.5977	18.0709	10.1451	51.3178	32.9816	24.6612	16.779	9.22914	8.61149	NA	13.262	15.9201	15.9336	17.4513	11.5745	26.6177	28.9925	16.339	40.8095	55.2252	106.11	44.3956	14.4043	117.01	126.522	36.8669	16.3063	15.9658	16.1525	47.5463	12.453	19.4611	33.0197	18.8279	14.3485	70.3952	7.43585
OG0003833	8.59002	26.411	29.6408	14.1581	NA	47.8438	NA	21.3793	18.068	7.03266	6.64382	3.18109	10.5814	15.8215	NA	NA	9.24456	19.1728	23.4976	14.0552	37.4926	197.781	84.6501	32.4177	15.2262	98.0486	109.482	26.5304	12.775	11.3135	10.2413	43.9782	8.87915	16.5769	36.5674	11.6269	14.4099	58.623	9.10675
OG0003838	9.80171	25.2009	31.4909	25.3607	10.644	45.4259	32.0762	20.0794	15.2195	8.43305	11.0831	3.05162	11.8608	13.2424	13.411	11.0336	9.85818	17.2247	31.4143	17.2809	34.1902	49.974	92.6898	49.6475	11.8252	83.8022	118.137	33.643	20.48	16.8796	11.9332	46.2283	12.9101	19.9498	38.4574	17.9988	10.3405	53.6114	6.34286
OG0003839	10.6727	23.6588	31.4302	17.6882	13.7723	47.0727	23.8699	20.4499	17.265	10.6402	6.67843	NA	12.4074	21.5941	17.449	16.2166	10.9967	23.0206	25.9824	18.5981	29.39	50.2918	83.3687	31.6096	11.759	112.055	92.0601	26.3741	13.9268	16.3547	9.4226	36.5729	12.5967	13.6876	20.7232	13.3113	14.311	42.5904	6.30818
OG0003849	10.4444	23.1091	26.6636	15.3796	NA	49.3039	28.0692	19.8927	16.3553	7.79444	4.70175	3.82787	10.8444	16.5796	17.5602	14.3164	9.73092	18.659	21.4004	15.9329	20.1867	47.2089	52.6772	37.1244	12.7343	76.0036	105.533	21.3597	16.9171	10.1488	16.3665	42.1881	9.65102	17.4086	20.004	14.1646	9.95986	34.996	7.30781
OG0003867	NA	26.619	34.5183	18.1961	10.5261	41.6881	32.7051	20.6987	13.8148	9.35707	9.21455	4.31565	14.5294	14.1536	13.4002	12.324	8.02033	21.18	26.3842	13.6514	32.3697	51.7848	102.514	35.8265	10.6375	79.4521	102.052	29.5224	11.8415	16.2754	11.5433	46.12	NA	16.0741	33.6412	14.0977	10.8753	60.6292	9.80368
OG0003876	8.13687	25.5694	31.2063	20.3027	9.56177	41.4639	30.2608	20.648	19.5822	12.3824	11.4009	1.97414	14.7013	14.7798	14.3932	15.7951	11.3787	21.8996	33.008	13.3288	28.002	42.5878	88.5563	38.2339	13.9353	70.4335	116.971	28.5471	14.2778	25.128	12.381	50.1538	NA	20.1767	26.4981	13.931	6.55452	53.0235	4.64407
OG0003877	8.43159	22.2012	37.0735	18.1179	14.3928	43.9873	27.6608	19.403	15.4836	8.519	9.7291	5.9988	15.4628	13.8412	13.6277	12.387	14.4439	20.3644	24.5381	13.575	31.2558	35.8387	95.8509	40.1662	12.2191	78.4012	106.466	28.5138	20.0758	34.5595	10.2166	52.1879	8.14704	19.0819	93.2304	13.0991	10.4574	63.9157	5.13895
OG0003886	NA	25.6136	26.5478	19.9524	NA	43.4397	31.0053	18.7248	11.5619	8.92982	5.78309	5.23148	12.384	18.0567	14.4348	11.7667	11.7997	16.9432	33.1975	13.8339	42.7069	54.3343	96.4386	42.5445	12.512	85.5123	117.538	30.5038	15.7515	11.6594	11.2715	44.3104	10.2535	14.4655	27.8054	15.6453	13.7521	62.7416	7.0281
OG0003893	8.99513	22.7276	24.7171	16.3682	7.80971	47.9241	29.9136	18.9296	12.098	10.9513	7.81146	3.26107	8.62629	17.2723	12.1002	15.181	12.5865	20.079	26.7781	12.2771	37.1816	36.1435	66.3343	41.1105	12.7297	68.8975	108.787	27.8035	16.1393	20.1004	12.2776	34.4215	13.2292	20.1051	21.0135	12.8362	10.2597	57.6657	7.0795
OG0003899	8.14297	25.4942	29.1878	15.3452	9.0853	40.7939	25.266	16.4152	12.7437	8.85545	7.76038	5.69266	8.64833	NA	14.7749	10.955	11.3889	15.2432	23.3025	12.1173	34.1236	42.9574	98.1416	38.8717	11.594	70.1944	110.468	27.0998	19.3562	24.5738	9.56017	44.8223	10.6859	10.6892	37.7501	13.3146	10.4216	56.0047	7.23906
OG0003909	11.3172	24.2145	43.9071	19.3306	9.42487	45.9374	28.8395	27.645	18.4661	9.68595	10.9801	4.21895	10.276	18.4256	19.8183	11.0856	9.51981	19.8694	36.6462	15.6744	48.3228	26.1769	85.352	39.3109	11.0622	73.618	103.829	29.0326	17.8139	12.6648	10.8481	52.656	11.4688	20.2961	34.7369	16.1008	11.4784	60.9724	9.00842
OG0003915	10.6467	21.9627	29.0825	16.6908	8.14983	45.8862	28.7652	19.6313	18.2275	18.9195	7.5865	6.48421	13.7957	17.2104	11.9291	11.4789	14.2747	26.6005	27.8671	13.964	37.7456	69.7053	99.7398	38.2856	15.5613	88.5387	97.6349	23.6022	17.0692	18.3008	14.9226	60.0758	10.4488	19.6718	26.5724	19.2483	10.669	62.466	6.8821
OG0003919	4.81481	21.1475	34.8791	16.0348	5.92248	48.0796	41.5986	14.2979	17.2635	7.78979	5.34	1.19497	8.13201	11.9727	14.7845	13.0856	10.1813	21.1351	20.3274	12.3628	41.3851	35.6096	102.994	36.345	17.203	66.0758	82.487	36.456	16.7522	17.7407	9.50292	45.5476	11.2357	22.8915	26.2895	11.9383	12.3246	46.193	6.98333
OG0003921	6.93011	24.3449	23.3814	13.5273	8.15873	45.5395	26.003	19.431	13.227	9.88983	4.75969	2.05098	12.3835	17.0533	10.0179	12.1765	16.4298	20.1377	21.2755	11.9835	32.2564	45.7966	114.537	24.0336	16.3778	74.7849	67.2853	23.7186	16.9339	9.65517	10.129	45.9944	10.0918	16.3163	36.0308	10.7031	13.2342	36.9516	6.64486
OG0003924	8.27302	22.8233	28.4552	13.8137	6.76289	44.6462	31.8227	18.8571	12.7051	8.19931	8.14022	NA	9.81189	12.1074	9.65545	14.1374	11.441	20.6443	26.5036	11.2105	37.044	79.0228	77.5466	29.2212	10.8866	84.2579	112.44	29.826	13.4763	20.1547	12.4372	47.7801	8.03244	12.7167	33.7796	15.0466	13.5345	57.4478	6.83598
OG0003928	8.15	26.8241	38.0673	12.4286	7.10458	42.2104	29.6415	19.7039	13.9251	8.69811	6.72351	6.04928	10.1621	12.1938	11.6944	12.7208	12.6368	19.3936	34.2545	16.9973	34.6362	68.1552	109.522	39.7755	10.2236	96.9028	121.777	28.4119	9.2655	15.1577	20.8508	48.8492	8.99773	20.5021	38.0076	12.7676	14.0894	60.251	22.4737
OG0003931	8.42466	21.8839	41.573	15.267	NA	39.7225	28.0193	18.3837	13.9357	7.85657	7.21186	4.52025	11.0092	13.2546	9.90419	8.74596	7.68444	18.8019	28.603	12.7367	31.237	42.7259	80.4264	35.1548	9.65327	78.0115	90.3272	25.8378	17.4444	16.1603	10.2791	41.7006	13.3926	16.3556	30.9021	10.3127	12.3708	50.4048	7.59281
OG0003933	9.49851	23.5005	34.5178	17.3152	8.95944	42.5163	31.7127	15.1367	16.996	8.25749	6.55112	6.18398	12.4884	18.1687	13.7353	13.3333	12.6341	21.858	28.6826	10.8373	31.0359	29.5424	82.9158	44.8268	13.1075	60.2061	107.558	29.2535	16.7153	18.8234	12.3243	46.0925	20.5101	18.3687	28.9474	15.6229	9.89164	59.0557	7.41841
OG0003952	7.09441	22.0874	22.1792	13.3396	NA	43.824	29.1561	14.316	14.7039	8.33473	7.64113	NA	9.36066	13.3109	NA	13.1208	12.0575	21.4067	23.5894	9.38889	36.4823	55.6581	84.344	31.8689	11.4867	78.3577	102.398	24.2092	13.6867	12.0131	7.34732	39.4669	9.36245	10.6616	26.7721	13.1554	11.1767	37.4197	6.14567
OG0003974	9.77778	23.7642	16.519	18.2171	6.32039	41.6943	26.3165	16.3794	14.2764	7.20464	NA	4.64058	NA	10.5455	13.6985	16.5979	8.95765	27.0938	23.5889	12.3678	24.9249	198.822	109.116	28.5632	21.6608	73.6223	84.5097	20.0536	15.1887	19.6934	10.3291	43.7572	8.78177	17.4126	21.1819	17.2189	17.5741	62.879	NA
OG0003985	9.87699	22.0936	32.2355	15.2429	9.30529	47.0386	29.7348	16.0505	14.4776	9.64487	7.25	4.54463	11.4763	18.3769	11.1494	20.2586	14.1881	16.0018	26.6262	11.7498	39.0822	38.0158	88.3424	34.8635	11.2058	77.6821	121.231	29.7054	16.5591	12.8947	13.5478	42.5421	8.42692	15.1007	75.1836	15.7361	10.0517	55.1218	6.95045
OG0003987	12.5063	24.6927	27.3681	11.1694	NA	45.4836	28.3279	21.9751	12.6878	7.21456	5.97412	4.21693	11.1765	13.0335	9.82292	8.55919	10.9714	18.5492	20.5165	13.1792	30.902	59.1503	100.145	33.1369	15.422	82.8807	77.1273	27.7262	19.1948	12.9331	10.8443	48.633	9.94275	14.6373	29.8035	17.0866	11.6976	46.3534	8.37008
OG0004004	7.7002	18.9962	19.3215	14.0299	NA	40.2038	24.5556	14.5483	15.3252	7.84756	5.08088	5.9453	9.70513	11.9356	11.055	13.9489	7.79303	13.3521	23.0413	13.9864	24.9736	40.5965	77.2792	37.4498	7.31702	73.7292	101.866	30.0182	15.5368	13.299	11.2493	40.5327	NA	15.3263	30.9405	16.0715	9.36	42.7967	10.9927
OG0004035	7.22764	22.4216	22.5815	NA	10.3821	33.7724	35.4187	17.4769	18.9637	9.3285	5.45906	2.54444	10.2405	13.95	17.5894	9.36111	11.0022	19.0443	19.6152	13.9616	34.3245	47.2804	82.8005	27.027	8.67493	85.7354	86.3946	28.8238	11.9073	10.7578	11.7375	63.9128	9.68783	13.7207	13.6292	19.6543	13.2644	49.3602	8.81771
OG0004041	9.08862	20.792	39.9333	15.8782	8.05975	44.8616	28.6992	21.4836	13.0988	10.3374	6.00337	NA	16.9569	12.6773	14.0023	12.5863	13.3483	25.1248	27.4788	10.4876	39.747	42.8188	87.8165	34.0563	11.4047	80.479	77.8446	28.0065	16.7292	17.4758	10.8481	47.8019	14.9498	19.7418	31.5183	14.1963	12.1445	54.2413	9.87351
OG0004046	9.99605	25.6347	25.3259	15.3082	NA	24.2857	35.1526	19.5607	11.9556	9.22143	7.54827	3.70811	10.4638	18.488	15.9991	12.9057	11.5663	17.158	12.1938	13.2308	17.43	34.5756	79.8627	42.6553	10.6424	68.1323	95.9942	27.324	9.3589	15.2264	17.1331	43.7491	9.35088	10.9228	15.9032	15.3137	10.3778	30.577	8.54464
OG0004111	9.38996	21.7893	22.7257	13.4559	16.264	42.3603	28.6874	19.828	10.7605	8.70042	5.86797	5.02492	10.396	16.6078	12.3971	23.4342	10.3656	17.0775	24.2146	11.9604	30.2531	69.384	96.0962	29.7529	9.94095	95.4645	101.59	30.6898	17.0485	24.7792	8.87007	42.766	8.6261	12.8356	44.7705	14.2129	10.8433	46.5552	5.87429
OG0004112	8.35714	23.0775	28.5673	12.899	6.81731	34.668	30.7874	17.0261	11.3135	10.5782	7.69748	3.2682	11.1442	15.2538	10.6551	12.9188	7.99822	21.8262	26.268	14.9003	40.9425	56.6301	77.0797	29.4368	11.5039	75.1103	94.6565	25.9604	12.0431	18.1333	8.67764	38.7013	10.6585	20.1631	24.8435	12.3532	22.9982	63.4788	8.18864
OG0004113	8.91396	25.4561	26.9327	16.0751	7.41098	46.4224	31.3217	16.4596	14.4778	10.165	7.18673	4.08157	9.65886	18.5217	14.8701	10.6925	11.6275	21.1355	26.2449	21.0193	41.1978	44.8957	95.6211	41.6908	12.7166	79.687	120.084	28.3615	19.9347	18.0669	10.7815	46.7198	11.8857	16.2222	36.2823	14.2566	11.37	58.467	7.04575
OG0004114	8.79561	24.6369	24.4264	14.8538	9.88224	49.5217	27.0687	17.8496	16.0769	9.46537	NA	NA	13.7481	15.7928	9.97596	15.1887	11.0938	18.6676	26.4565	14.2201	29.6751	32.7179	94.8523	35.9936	10.0703	94.6788	113.401	27.9243	15.3372	20.2534	12.4383	47.5863	13.6245	17.3588	27.9318	30.899	NA	57.9186	8.21141
OG0004117	9.9672	30.7524	25.6596	41.1722	8.32974	53.0292	27.9274	20.9261	14.9249	8.94489	7.95869	5.00529	12.0829	19.2009	14.6063	13.6113	12.3667	20	34.6982	21.0088	43.9405	84.2222	89.1012	34.2826	10.2254	81.373	129.37	26.6054	14.1356	15.1531	17.9545	45.6632	12.7938	20.8322	32.888	17.1553	12.1312	76.3517	6.27246
OG0004120	10.06	23.2707	25.7126	NA	37.3897	44.9372	27.7222	18.2	13.5453	14.608	8.04866	5.53546	10.8983	15.4616	NA	13.8363	11.4351	23.0957	NA	NA	35.274	103.866	108.368	34.3161	12.0058	106.997	106.558	25.12	17.1605	29.4389	10.4327	NA	10.0419	22.0929	23.9342	18.285	11.411	NA	10.2244
OG0004122	8.57353	21.8278	28.8193	16.2531	9.75258	49.987	57.5987	20.5343	12.1106	9.7188	5.43639	5.05702	10.763	16.5286	14.4534	12.4501	10.5779	17.31	30.0741	15.767	31.7946	67.1481	86.7654	28.4552	13.1204	92.0483	121.335	30.2191	17.7773	16.6199	8.93769	45.5346	7.61563	17.9983	20.8022	14.8858	12.1118	57.9526	6.63725
OG0004131	7.16004	30.2392	28.16	14.0263	7.7156	52.8757	37.1864	25.5175	14.5299	10.0556	7.03692	6.53591	14.096	15.7357	14.8748	16.9205	13.5275	25.1681	35.8013	16.9548	44.7279	78.6723	103.074	38.6714	11.3773	105.378	115.193	33.8291	20.3659	15.7885	18.8898	59.6657	11.3362	18.491	24.4929	20.411	14.4755	63.1186	6.48664
OG0004134	4.97661	22.2889	16.8403	8.02899	NA	48.3968	31.3796	17.5664	9.82099	7.83895	6.87539	3.75817	8.65758	5.17576	9.99697	13.1433	9.44444	20.9263	16.1968	6.08491	30.1841	54.9878	25.0841	37.685	10.5346	100.748	131.07	31.5566	17.2394	23.9143	10.9273	46.2547	10.5056	25.3117	16.4361	22.8926	11.5804	33.5145	7.92222
OG0004135	8.06061	22.7593	26.4553	25.2163	7.4589	43.7319	32.8669	NA	13.3838	7.36905	5.10458	NA	9.63359	26.5762	13.8462	NA	10.8067	20.9201	26.1048	14.5925	34.756	46.5704	76.9266	22.7892	10.8627	89.7359	81.1917	25.3432	16.0197	20.1755	8.77094	41.9962	NA	18.134	32.721	13.1413	11.262	63.3684	6.46435
OG0004140	9.80207	26.7646	27.1975	13.0197	7.96101	46.4707	33.077	21.7017	12.4681	10.0032	6.36353	NA	11.8878	13.2265	11.0874	12.6052	13.2394	22.8587	27.978	14.4607	37.6302	57.6188	94.6762	40.326	11.0102	87.5265	114.33	30.3847	15.9911	13.3957	12.0296	47.4178	11.3976	18.4194	24.6832	15.815	13.0501	53.6525	8.34662
OG0004143	6.9312	20.9469	37.1729	20.7177	10.5992	32.8274	25.252	21.2556	12.8257	8.80745	9.40379	5.95925	9.89264	16.6639	13.3014	14.8997	11.4776	18.0009	31.3775	16.7671	39.5117	39.9323	75.7435	40.0844	11.4926	63.4775	106.537	29.3702	15.9835	11.2969	12.1855	49.5803	9.30096	16.6527	24.352	12.5895	7.91124	62.9651	8.21111
OG0004144	12.8193	16.8865	33.9156	19.8383	13.3731	27.9274	27.725	20.81	12.3245	7.8034	8.6897	3.96589	15.1197	12.6169	10.1279	13.649	10.239	18.8789	27.0937	18.5273	33.3015	41.0105	84.7817	41.4623	13.153	59.5195	107.471	27.7546	14.8633	23.1852	11.8488	41.0091	9.83763	16.4525	33.777	14.0863	9.15854	69.8784	8.52504
OG0004146	9.91797	25.8354	24.4193	12.8273	9.25168	40.9825	32.5739	18.0126	16.4955	8.68719	6.18815	4.30187	12.573	15.9316	11.2409	15.0315	10.4199	21.3304	29.2487	18.2811	39.355	59.5702	78.3137	32.728	10.9604	94.5757	99.1826	27.5043	19.3075	19.1046	12.5374	46.9503	12.1687	16.7594	33.0442	17.9288	10.5644	50.479	8.34627
OG0004151	8.81494	22.6631	34.3084	18.3943	8.62316	44.3311	28.0075	15.5161	12.5243	7.18481	5.33884	NA	9.79291	13.1818	11.4043	14.2552	10.6911	18.1293	26.1142	12.6471	27.9183	35.2987	84.2515	36.049	9.41439	71.054	121.763	26.8958	11.2285	17.0142	12.8892	36.0665	9.733	12.4613	26.8411	14.6474	11.2826	48.9604	5.64785
OG0004153	8.25865	20.336	23.2137	16.2419	6.41039	49.5157	21.7981	13.7139	19.3717	6.03205	5.89855	NA	10.6424	13.7064	10.5857	14.15	9.44211	20.6778	20.0162	9.79082	31.7679	34.3454	57.0402	37.336	9.54003	81.2404	104.563	29.0989	11.7234	13.3049	10.7431	37.0526	11.0265	17.5193	16.3186	16.7368	10.193	43.5083	4.82424
OG0004154	7.71488	24.033	29.5662	27.422	NA	39.9925	21.4773	18.783	12.0175	9.94658	7.15256	4.63399	9.71093	15.9462	9.54917	18.2192	10.0647	16.4829	29.9954	11.5354	31.0547	50.5974	91.3629	34.2962	10.9064	77.1779	126.201	27.0901	11.8562	13.8769	10.7417	35.2697	9.94431	13.2773	32.8337	13.3544	9.7439	42.9049	6.88718
OG0004155	10.735	23.8167	29.0309	15.365	10.2154	45.6057	25.6443	21.3308	11.1966	8.58519	4.75615	2.80984	8.70314	14.3914	10.2497	12.665	11.3776	16.8685	23.8557	17.5609	40.1654	46.7386	90.0893	38.0297	8.83206	89.226	125.219	29.943	14.6	17.6273	9.22701	51.947	12.2392	16.3807	25.847	8.18142	10.0572	55.4912	6.31067
OG0004157	11.1288	21.8776	24.6195	11.5705	NA	51.0905	29.2688	19.6132	13.1317	14.2222	9.25833	3.04167	14.3239	17.1471	6.46032	26.4155	14.7773	19.6388	21.8637	12.6499	34.2862	100.29	88.879	41.5526	13.2667	97.2346	86.0379	27.1611	16.685	54.4608	15.6219	31.0864	14.0237	17.5266	17.8006	16.9937	21.33	39.4415	NA
OG0004159	9.95726	24.5525	19.7644	9.35393	7.55747	47.0519	27.3614	16.6759	19.4848	9.77778	6.86087	6.14373	9.1092	11.4583	13.149	11.9396	9.72101	23.7337	26.5487	13.7022	36.2398	57.3708	125.594	25.1282	13.8998	102.799	95.9329	29.8352	11.5465	12.3073	14.3051	44.9965	10.8711	12.0914	32.1337	12.7343	17.0932	52.1588	3.87879
OG0004160	9.9107	25.9976	21.1931	13.2458	9.04888	54.6611	31.6763	20.2069	12.7611	10.726	6.91542	6.42999	11.6955	14.6383	8.75888	18.4741	14.0366	21.8299	28.8099	15.5101	41.2533	74.5474	104.443	47.581	15.7571	103.688	137.394	28.651	15.27	13.7198	15.4015	46.3325	10.3592	17.0271	20.0004	17.2034	15.8206	52.3385	6.92264
OG0004161	11.261	24.0007	27.676	21.423	NA	44.8896	31.1294	19.1335	14.4571	8.90137	7.20384	4.53058	10.5332	15.784	13.8757	10.8098	8.89869	18.0574	24.7243	14.9519	42.1557	32.7976	82.7663	37.8715	13.9109	85.0772	100.156	25.5915	11.6717	11.6766	10.4312	48.4822	NA	17.6981	27.6477	14.0231	12.5249	53.854	7.24314
OG0004162	8.39772	23.429	28.2785	18.8165	8.65608	42.0662	25.1896	20.2588	14.1999	10.2063	7.91793	3.90658	9.68717	15.9313	13.4882	12.1641	9.82545	18.0068	26.4655	13.4686	59.5097	51.087	75.2241	45.4354	12.0941	76.4077	112.67	28.8623	15.1379	20.1603	10.9978	41.3324	10.1962	18.7118	27.1266	14.1431	14.1199	56.8977	6.43645
OG0004164	9.05848	23.43	25.8673	12.0278	7.68871	38.6955	45.3993	17.7295	12.3362	9.12255	8.91435	NA	11.6881	12.0096	14.4113	13.0826	10.4798	18.1159	27.1222	11.369	37.3651	63.8372	93.6523	35.3011	11.7909	92.5202	120.242	28.0032	9.54598	20.451	8.32986	48.0937	8.51688	15.6892	32.1783	12.8222	12.9119	58.8444	7.75245
OG0004166	8.71166	20.5	31.0269	17.3637	9.11552	39.1825	24.9564	16.541	13.0966	9.31322	7.03041	5.58125	11.1847	10.0884	11.2398	23.8429	9.38188	18.9328	21.8502	13.5829	33.6555	39.3351	97.8252	35.7003	8.81058	78.4146	120.296	27.0447	15.8384	17.5171	11.7848	37.1413	10.7778	22	26.5938	17.7561	13.4134	60.6266	7.122
OG0004167	9.06532	15.9086	19.357	17.3196	6.87179	30.1099	21.4538	19.6507	12.1612	7.23443	8.18421	5.25397	19.5747	11.3776	11.9578	15.1732	8.85816	21.6342	30.1826	16.6187	28.6364	59.8333	85.4715	31.5305	10.0487	75.6513	122.921	32.2574	10.8778	9.5906	7.85806	42.3878	NA	15.972	24.6975	12.3674	9.1694	49.4509	6.97222
OG0004168	9.79539	24.4589	24.5939	17.0097	8.27874	45.8996	29.3168	21.0514	15.8133	9.01893	10.6015	2.58025	14.1067	15.5257	11.9009	21.8687	11.9021	22.8199	35.5487	17.5939	32.9367	80.1979	97.4383	39.5663	10.5458	80.3186	124.641	28.1819	17.8418	16.7078	11.2247	38.3084	10.387	11.2326	25.6119	17.6493	NA	57.205	8.1
OG0004170	9.1106	27.8158	17.6974	17.0742	7.5786	48.4067	29.7777	16.3247	15.8774	11.2227	8.39691	3.76543	13.0544	15.0408	10.2683	13.9247	12.3279	21.6854	25.8687	11.9929	32.4212	64.8874	96.5618	36.4667	12.1774	90.9163	126.647	28.4791	14.7979	13.7153	12.6398	42.2238	12.0875	16.4922	26.6702	17.24	10.9199	46.3918	5.85371
OG0004171	9.86497	23.3864	30.3506	16.3519	9.23077	52.6204	29.8622	22.4254	16.07	10.0142	8.116	3.78406	13.3647	16.7072	10.5244	17.2908	11.3251	24.1827	35.5626	15.5906	41.1445	65.6281	113.496	45.2286	11.9274	99.5382	138.815	31.4832	16.2739	17.0368	13.9105	50.7359	14.4828	18.58	21.3633	18.1972	13.7211	68.9574	7.59437
OG0004172	8.33526	23.8689	15.3296	17.4086	5.49828	46.9271	25.9173	15.0748	8.72222	12.1179	6.55208	NA	8.22407	12.415	7.92063	13.6546	13.6217	23.2487	22.2702	8.94231	28.7724	79.8822	68.1815	34.3116	13.0764	81.6994	117.117	27.176	10.8748	13.2938	10.5848	36.948	7.84325	13.569	25.5145	11.6062	11.4289	43.3483	7.8965
OG0004185	10.7288	21.6789	25.1937	18.0884	7.29767	50.1701	27.4199	14.5195	15.1329	8.26734	8.86377	4.04623	10.2931	13.6742	10.6234	13.9027	12.7861	26.9318	29.7497	13.9718	39.6209	79.2368	90.8438	41.7731	10.6926	82.0112	119.085	33.3829	12.075	11.2581	12.2169	52.6826	10.6554	21.7625	28.7848	16.8905	14.6797	54.2148	6.63951
OG0004194	4.78333	22.1787	33.3041	15.8929	8.6323	38.5663	20.3611	15.134	11.5086	6.78007	4.05426	3.76923	12.3399	16.3858	14.9819	14.5137	9.87661	20.8488	24.2989	17.6839	37.8791	36.26	68.8486	35.5465	7.29932	60.0862	87.4612	27.4253	11.2949	8.80833	9.04625	47.8614	NA	NA	16.2568	11.6216	NA	40.0927	8.05479
OG0004196	8.07321	21.2768	21.5066	16.5697	7.30911	43.4695	25.8318	21.1179	13.8066	7.23632	9.2063	5.9145	9.76504	15.2352	12.6868	14.3894	10.59	19.8061	23.4256	15.9234	34.5774	83.2249	94.3526	35.6406	10.6196	79.3931	96.7396	29.13	15.8791	13.6278	10.0915	45.9752	10.6348	18.5983	18.932	16.1444	12.8503	51.5559	5.91818
OG0004199	8.48826	21.2028	37.2868	17.453	13.6097	28.8159	21.6325	18.7563	13.1508	10.6621	9.02174	2.35294	8.19385	18.4932	10.9741	12.1784	11.4787	19.6967	19.9133	14.6471	32.5365	28.6433	91.6639	34.4602	10.9755	72.0912	119.483	29.6525	12.5822	11.2126	11.4438	42.8358	9.54795	19.7508	32.933	12.8994	6.36984	51.5145	7.77381
OG0004204	11.3257	32.4238	25.6558	57.1221	NA	47.3967	36.7788	19.6648	15.8713	11.9119	9.629	5.89143	16.3295	18.5744	8.52738	17.7901	16.6251	50.2403	28.1048	13.1306	50.6166	88.212	92.5836	41.3217	12.0215	104.523	120.375	32.0509	14.2697	15.8899	13.6928	53.4265	14.8632	35.4074	23.219	18.2538	NA	48.237	7.81863
OG0004207	7.42504	21.516	24.2891	12.3095	NA	24.1207	52.636	22.5025	16.2661	7.47413	6.0117	NA	11.1181	11.9345	8.76139	10.2394	10.0833	24.5144	14.1478	14.6261	23.0487	71.8505	83.0185	34.9181	13.1153	91.2135	124.503	30.33	16.4248	10.7037	14.7609	49.2451	11.3087	10.8851	14.1111	33.5331	12.5729	24.921	6.32336
OG0004209	9.04716	26.7158	23.3604	16.9752	NA	49.9574	32.5389	16.1792	14.8876	11.53	6.8446	4.52927	11.783	16.4938	13.6972	12.5087	10.8775	15.9341	25.5776	11.0796	46.0845	51.8157	94.5379	39.586	11.0752	82.7489	119.348	29.7124	16.5934	12.0247	16.1755	45.9359	11.4277	13.92	17.508	18.7616	11.8272	54.2219	7.21615
OG0004211	9.40501	18.1959	18.5808	27.497	9.05499	42.3097	21.7553	22.599	13.7946	9.58399	7.644	NA	11.1345	13.9499	11.6397	15.7405	11.5995	17.8562	25.6047	14.9181	29.7274	40.6219	64.6167	31.0513	8.75955	56.3673	89.0056	26.1425	18.6479	11.2783	12.1218	44.012	11.7535	15.7608	22.1579	12.9375	7.9409	52.6978	6.19765
OG0004214	8.55648	16.9097	24.4446	11.8529	7.4183	51.8652	29.3118	16.4686	15.6372	11.1948	8.2654	5.71829	9.8495	14.7944	6.03395	19.6732	13.7052	22.1509	32.5725	12.7866	39.6542	83.3333	7.08586	47.6548	12.379	107.955	132.472	28.5887	19.2923	16.4443	10.9211	46.0494	13.8896	18.3023	23.9799	17.8132	16.983	11.719	7.00783
OG0004215	8.77732	22.7637	20.1051	10.7754	NA	22.1146	28.494	16.5455	15.3006	9.91028	8.0493	3.16092	11.871	14.3811	12.2845	10.0963	12.0706	19.666	11.2641	10.0795	17.7186	43.2228	79.1169	28.4767	11.2954	74.0614	82.5	25.4409	7.27021	10.981	8.02794	49.8823	10.8202	8.9065	24.7172	12.1372	10.5876	27.2784	7.62691
OG0004226	8.48741	27.2491	31.8166	17.3985	8.29199	47.4937	26.6502	16.4082	13.9864	7.2521	7.13244	4.6455	11.4687	15.2672	12.5773	13.2307	10.752	17.0859	28.6565	13.2133	33.0863	63.4737	99.7743	36.7884	11.4611	80.0135	104.307	32.0816	12.7994	NA	14.2378	46.2228	11.3007	14.6047	13.398	16.7486	12.187	54.3705	8.26687
OG0004229	9.4507	21.1545	23.1806	16.7808	11.826	45.5654	25.263	18.3279	15.9796	11.5458	7.98198	3.455	8.81182	12.915	12.1896	16.8553	11.0801	15.7977	28.5006	15.9687	31.6329	57.1041	95.7093	33.6816	10.1262	81.3699	124.148	32.964	16.296	18.0388	12.9587	40.2784	10.977	17.6938	25.5304	13.7342	10.7538	59.0404	5.80071
OG0004231	7.79405	24.9182	30.0941	14.2561	8.84188	38.6863	30.0694	15.6793	15.8005	9.06883	8.66156	5.44086	13.4511	17.1397	14.2721	12.2683	7.99242	22.2821	25.929	11.5942	29.6535	60.3653	51.1554	35.5184	13.6255	78.8174	113.907	21.895	17.6958	16.407	10.9282	45.1585	10.2559	17.7896	29.0574	12.4896	8.72128	53.131	5.26829
OG0004235	4.60667	14.5349	30.1607	12.2768	7.13953	46.2994	28.5	17.6514	13.6392	5.66066	6.66667	3.71795	12.8125	10.3571	8.38889	11.7868	8.5098	18.7292	21.6006	12.4038	29.3684	41.424	75.4912	31.0962	9.5719	79.4587	76.3823	25.5	12.7917	18.3333	8.96474	40.7251	10.2199	10.6782	18.8273	7.13462	11.7591	50.648	3.47368
OG0004243	8.72013	21.6949	21.5233	13.9764	NA	41.8325	26.9541	18.6254	11.6003	8.34439	5.21491	3.93561	9.96923	15.0897	13.0265	10.2626	14.065	23.9204	24.3842	14.269	33.6968	44.7656	18.4041	34.3333	11.23	78.1639	103.396	26.3077	16.9697	12.0682	10.4608	46.0465	8.14989	17.1212	43.3107	13.5152	9.78846	64.9346	9.51515
OG0004252	13.8085	25.3681	26.3291	14.8896	8.36063	45.1842	25.9191	19.6011	13.334	9.52857	7.96207	2.66958	12.3185	14.1132	9.54593	16.382	13.7204	36.8864	26.5184	15.3015	39.017	72.5021	109.969	41.138	13.0027	99.0795	127.273	40.4184	25.0955	10.4065	11.5841	48.9472	11.3749	20.1614	26.9756	14.8959	13.0209	53.7599	7.21987
OG0004253	9.5724	23.0196	42.1895	18.9135	10.2927	36.2896	34.9291	23.7385	16.9329	13.3844	11.0731	6.03252	13.074	19.6584	13.8815	13.0882	10.426	21.3371	33.8454	17.1433	41.5407	49.9872	95.8567	42.9872	12.7843	71.5116	119.476	31.3654	16.5271	15.264	11.6773	51.1297	13.4904	23.1887	29.9985	14.6644	8.4765	77.3486	9.23128
OG0004262	11.5107	25.6521	26.0098	19.5963	8.2119	50.0715	27.4616	19.8129	9.91751	11.9641	NA	4.11245	12.374	14.3184	6.30132	25.4498	12.5829	22.1052	27.458	12.1646	36.0726	97.754	108.046	42.1843	15.3543	103.218	133.467	34.1834	15.7871	19.0212	11.8658	39.8989	42.0146	17.1024	28.9602	17.8557	15.3929	44.3944	6.3913
OG0004264	9.75499	27.3518	25.8402	15.2444	9.91946	48.3194	33.6676	26.0026	13.2238	9.91815	7.6015	4.5	10.9906	16.051	9.92754	27.6739	10.675	28.4844	27.0027	12.7812	33.3916	65.7476	97.8795	37.5643	13.1326	97.2103	129.638	26.0185	19.5676	13.8905	13.0286	45.3353	21.5263	18.1819	42.2004	13.7319	13.3544	42.5652	7.14815
OG0004270	9.09447	21.1229	27.4568	15.7155	NA	39.9336	28.6448	20.0404	12.4837	10.8689	9.29577	NA	12.5245	12.4352	11.703	10.4678	13.4533	23.4351	23.6178	15.9245	33.5204	55.8169	81.1567	40.4965	10.2515	89.2918	105.691	25.3912	12.9053	14.3471	12.0796	41.5249	12.1687	15.1971	21.8491	14.0523	13.19	39.6576	7.21441
OG0004275	10.6571	27.3006	32.0784	17.9797	8.73563	42.5864	29.6041	20.4369	13.2251	10.2954	8.19697	4.88432	9.47629	16.0366	12.5264	12.4107	8.84332	16.8178	26.1749	12.9618	35.0047	42.0258	88.6839	34.0797	13.1074	NA	123.23	25.7042	28.2072	16.8245	8.93204	46.4599	9.26061	16.7845	23.452	15.8384	12.8461	58.904	6.93282
OG0004276	8.72973	25.0678	10.4222	16.7405	12.2551	45.1482	25.1114	19.7211	14.571	11.2806	7.48296	NA	11.9605	14.3403	9.57276	16.6207	9.27604	22.7913	23.7649	13.9602	35.4776	59.7997	93.7947	27.6978	9.94817	83.6921	113.991	26.4697	14.9448	12.2225	9.42955	39.1081	9.96452	14.3038	27.4982	14.3632	12.526	46.3137	7.57277
OG0004277	6.52435	15.3139	24.6359	19.7717	7.51502	41.8028	30.7017	18.5198	14.4538	10.2654	6.98367	NA	8.88967	18.1798	9.14727	9.84727	7.89007	17.6915	29.2812	5.79085	40.2759	45.2805	35.8454	35.2024	13.5028	76.5933	151.673	31.1521	13.6741	12.7109	10.8815	39.722	10.5025	15.4633	35.8813	14.787	11.4867	48.8543	7.92864
OG0004282	9.2263	21.0118	31.9374	23.4887	7.47429	42.3137	29.2333	16.9056	12.1941	NA	12.4712	4.74074	7.32081	14.4033	11.5123	12.5725	9.35403	19.4738	26.1239	7.53523	31.3958	47.7661	91.7115	31.7082	13.8277	73.3004	87.4937	29.394	10.3056	12.9937	12.4578	44.0498	8.9607	18.017	27.0517	15.2757	11.5845	44.9344	6.77003
OG0004285	8.71569	18.9346	25.179	10.9667	6.72072	42.2054	24.5525	12.6654	12.6261	6.71286	9.10488	NA	10.433	10.3019	10.2263	12.7168	7.63692	21.3553	21.6132	13.5383	31.94	65.6635	95.4498	39.9474	11.4669	77.0539	95.0681	25.6022	20.6636	13.037	7.26269	37.788	7.63617	12.5543	22.8389	12.3793	10.9324	35.0919	8.6936
OG0004287	9.1595	19.2804	19.1208	11.7422	7.53333	41.8644	27.0612	24.5289	11.727	7.85388	7.67056	3.9269	9.90545	11.7946	12.8129	15.6894	10.9358	20.6751	24.8795	14.599	30.512	69.1119	77.4808	40.3804	12.0851	88.7127	104.182	26.9007	13.8688	11.1838	11.0084	35.6859	7.88406	16.0558	22.0954	11.7037	NA	49.3136	7.25333
OG0004292	10.3894	31.4452	15.2331	23.7447	10.5944	52.9231	38.0189	20.9534	20.416	7.03509	6.92541	5.20278	18.5851	16.338	16.627	14.7905	12.303	26.6854	31.8555	15.2057	42.359	73.9131	157.851	40.4452	16.6527	94.4744	100.63	26.8019	13.7069	27.404	7.38636	64.7249	8.41667	16.8667	38.331	19.1818	12.8322	63.9433	6.24176
OG0004298	8.33978	22.233	34.415	16.2319	9.32789	33.3499	29.6418	16.8855	14.1206	9.55293	6.93001	4.93092	12.2414	12.9669	12.6992	11.387	12.7361	21.7071	30.0141	16.476	36.1419	30.7015	86.02	32.0747	10.3812	63.1221	114.546	27.8222	13.4073	13.9991	10.6945	42.379	11.8433	14.2037	33.5608	15.4506	9.27724	60.7	6.43184
OG0004305	7.97535	29.5586	38.8029	18.7665	8.84467	45.5105	30.5892	25.2119	15.9819	11.363	9.59241	7.13787	9.29392	15.0712	13.1484	10.8735	13.2331	17.6058	33.7664	17.6113	40.8053	53.617	96.493	33.6148	12.8529	82.6409	121.215	28.0514	14.2906	16.8951	13.0231	54.5251	6.86589	14.5726	33.2675	15.6304	11.8758	67.0863	6.05128
OG0004308	10.5063	32.3802	19.5134	14.9501	5.98413	55.6953	26.444	14.8181	10.2905	15.5768	7.83194	NA	8.88765	10.572	7.07427	25.8844	9.64427	21.3321	26.1992	13.3486	35.0134	72.2333	93.5305	41.864	11.9587	92.0126	134.532	34.9609	10.3374	13.7299	13.3158	44.1939	18.4657	15.7731	49.1591	13.2435	9.74376	43.3494	5.19291
OG0004319	8.18432	21.2663	25.1181	15.5952	7.64805	46.3359	24.611	15.6937	12.631	7.69031	7.25391	4.22676	10.7808	12.644	9.68499	12.1535	11.7775	21.3696	23.2088	12.7867	29.8711	48.4348	75.1846	30.6729	9.19452	83.7993	95.3994	28.6597	14.4059	13.2633	10.9226	36.9488	9.04941	16.5115	26.296	14.835	12.1271	49.5212	6.88889
OG0004322	13.5787	22.2021	38.399	14.5672	11.0802	39.607	31.1892	22.3307	15.5302	7.89501	7.68889	4.75117	14.1234	15.3102	13.5748	6.42857	10.1425	24.5853	26.5249	13.378	35.5144	44.979	107.59	31.9198	9.87927	72.1217	82.6832	25.5696	14.5939	16.1784	8.65123	46.1816	10.8519	14.338	55.8319	15.9108	14.9939	60.6194	5.86777
OG0004326	7.21219	28.0886	20.7342	14.0122	9.05769	47.0081	37.3121	22.9093	15.4	12.2459	6.43539	5.27919	13.726	15.861	11.2526	10.4566	12.1149	21.5356	30.8612	15.4265	39.0284	78.151	87.0969	43.244	14.9925	97.0688	112.956	31.4838	18.0136	16.1286	10.4156	56.2663	12.5525	20.5385	45.481	16.8842	14.7168	71.1524	6.89221
OG0004328	7.65512	25.7939	22.3891	17.9559	NA	50.0124	25.9556	22.668	7.90909	9.71519	8.38034	4.01235	10.9159	11.9911	14.2943	16.3509	10.3571	31.0315	28.0417	13.2574	33.1208	70.689	88.0323	30.9182	13.4598	93.524	78.8427	24.2528	10.2485	NA	11.2726	37.8226	10.3382	16.4017	24.1785	12.675	10.3839	69.1429	6.39925
OG0004332	10.1724	22.537	34.6294	17.5476	10.397	41.5051	22.3576	19.4112	15.4914	7.92115	5.88889	NA	9.20992	14.5675	16.5869	11.5402	9.28966	16.7446	24.3367	15.8916	45.1257	27.3793	65.2237	35.4189	9.92036	61.7979	96.6117	27.9236	12.732	8.69022	9.60113	35.4791	NA	14.1092	26.6099	12.6792	8.86848	49.1131	8.65476
OG0004339	NA	19.4769	24.1248	23.0031	NA	41.3987	27.2898	20.0721	13.2032	8.24578	5.88485	NA	NA	NA	13.9289	12.4575	NA	11.4823	29.5413	12.356	46.6114	45.7227	73.2855	32.3271	14.3774	67.2508	115.853	22.1727	8.40421	8.77888	9.80874	46.5775	NA	14.4157	49.088	15.0837	9.15328	51.3837	NA
OG0004346	9.6511	22.6729	17.945	11.1432	7.53265	46.5194	26.455	15.9636	14.6232	10.9615	6.69218	NA	10.8013	15.7967	9.29218	15.26	12.3655	16.8151	24.3004	12.9976	30.4556	67.3125	79.0568	32.7608	12.7686	84.512	110.372	36.1304	11.1757	15.3523	9.83124	38.9358	11.8099	14.8544	21.0757	14.9903	12.6639	39.0913	5.74725
OG0004353	7.74985	29.346	25.5082	105.085	9.77723	55.7918	38.3532	19.9627	13.1965	11.3489	6.12313	4.81621	15.7036	17.9192	10.4325	17.1508	13.0982	25.7829	31.4865	14.5723	40.0167	49.912	94.2641	38.9128	13.0455	86.0649	125.687	31.7336	13.1854	13.0904	17.4014	50.1963	12.1712	15.8916	34.7254	14.5329	13.897	62.4354	12.8317
OG0004355	10.5982	22.4068	18.763	13.3717	35.1797	40.5984	27.303	27.6459	15.861	9.37427	5.88587	4.6	10.4456	11.7835	6.80164	13.045	9.1405	22.0859	26.1057	14.9095	28.8897	84.0813	93.9772	38.591	14.5903	76.2522	94.9098	24.1497	10.6769	NA	12.9014	37.2092	13.1827	12.5957	22.9664	13.2346	11.5206	37.3747	4.82609
OG0004358	8.80952	24.2457	25	18.9479	9.04688	45.6963	28.912	15.905	12.5248	9.74916	7.47378	4.04357	8.64146	17.0205	13.3077	16.4714	10.6873	26.8438	NA	NA	33.3812	84.6051	95.5286	32.9158	9.39175	99.2556	98.3197	27.4635	8.43889	16.6091	9.65144	42.465	11.7657	15.6362	21.6819	17.0764	10.7647	50.1724	NA
OG0004361	8.34018	24.1173	27.1111	14.6645	7.48065	38.7938	25.5376	20.0527	12.4104	NA	7.07116	3.10626	8.47059	12.5255	12.6803	11.0176	12.1951	19.7175	27.4573	14.5952	30.8074	49.0165	100.954	38.966	12.9515	75.3052	96.5612	25.32	13.8828	11.7181	15.8115	44.1307	9.13617	14.9369	35.6816	14.2322	12.8102	59.4503	9.26
OG0004363	5.9507	11.8974	22.7759	40.6084	NA	35.9575	20.1839	15.7826	7.44222	10.7975	NA	NA	18.4043	21.1934	13.0656	16.2275	9.43503	21.1216	20.4124	12.2032	NA	44.1789	120.283	38.9736	12.3352	81.3311	121.184	20.3504	12.2454	14.735	8.621	36.9126	21.2456	12.8938	16.5906	13.2109	11.4463	28.9548	5.07407
OG0004365	9.73737	15.3772	30.2057	14.9038	7.29469	36.4535	24.3951	17.1977	11.9321	8.47523	5.2799	4.70098	11.5195	10.9738	9.47042	13.2042	NA	15.703	20.4034	12.5696	33.9497	42.1703	79.8248	23.0955	10.6867	68.7227	92.7165	NA	17.2271	14.6302	8.31858	41.0894	10.9136	12.9524	26.4779	14.3884	8.15423	61.8929	4.42469
OG0004368	10.6296	29.8576	32.1359	12.0356	11.0777	43.6822	40.7029	25.7411	13.3595	8.99029	5.44828	5.50694	15.0303	10.9252	12.9288	11.1736	11.1736	26.8608	24.4919	15.16	40.5372	32.2974	100.654	34.2168	14.3058	64.9167	102.687	27.1471	13.9353	23.1489	10.9325	51.9773	7.79739	10.5076	35.3301	13.6214	9.2724	71.4725	9.77778
OG0004370	9.02201	22.0812	28.6541	17.7802	12.7664	49.4896	28.2568	18.0913	12.5079	10.3579	7.30876	NA	7.57763	17.1038	10.5991	15.618	9.88543	21.9119	27.6682	15.2572	38.187	44.4048	93.5776	34.8256	10.8995	75.9829	129.986	27.9445	13.4049	14.9053	11.9182	39.439	11.6757	15.2898	18.7255	16.2215	12.2936	52.9727	10.7852
OG0004375	8.88366	22.5714	29.3716	18.05	10.6505	42.105	27.5375	19.3636	13.4655	10.9464	6.84242	3.74762	10.642	20.1926	17.953	13.3352	11.1487	18.1147	24.8026	17.5064	44.5568	47.1372	89.507	34.2683	12.345	84.1351	112.631	26.8992	13.211	NA	10.6637	45.1664	11.3167	17.6222	31.359	13.564	8.22821	59.5805	8.12269
OG0004379	9.10138	21.3425	26.4369	16.9807	5.3614	45.2162	32.9741	13.6467	12.7732	6.88889	5.84848	6.12739	10.2227	14.9836	12.4404	12.736	11.5316	23.3833	20.3816	16.2693	26.9642	62.9548	70.7238	35.3854	11.0658	81.0499	107.866	28.1931	21.5372	19.7865	15.7083	40.8971	8.1142	10.8805	18.6419	12.6564	9.23988	40.2531	6.11479
OG0004385	8.41315	20.2835	21.3911	12.1897	7.6347	47.5039	21.8671	14.0809	14.3468	47.1892	7.91419	4.36961	12.2092	16.1909	12.7809	12.868	10.7811	20.1147	22.127	12.1262	28.0877	63.8961	73.6869	26.6022	12.6086	82.3958	77.9557	35.2582	14.1346	14.3596	8.95033	38.5085	9.18425	11.28	21.6054	16.9178	13.3917	39.5105	6.77836
OG0004388	7.67977	22.9236	11.6869	46.6597	8.26007	45.4554	20.4088	18.9432	12.0114	7.87931	5.77114	5.26531	12.9836	10.5765	8.56322	12.4402	9.44376	22.3304	31.569	13.7	32.8741	67.7522	65.7165	36.0616	13.0739	87.5086	118.315	32.0202	12.1159	11.8607	9.2067	44.9383	7.56579	12.9942	19.2155	15.5121	11.6951	37.7883	5.84886
OG0004393	10.2126	30.0615	20.6744	13.1077	6.45758	43.3385	30.0271	15.5565	11.3278	7.71795	7.7988	3.92063	8.75641	9.05825	8.57391	11.3105	8.92121	18.4974	27.5182	4.5037	32.2564	56.4513	29.2696	24.7787	8.81795	91.4107	102.016	27.0077	11.8821	10.7128	7.89103	30.9974	7.33073	15.3036	22.0769	15.8231	7.4641	21.5714	5.06597
OG0004396	9.76365	21.373	35.9431	49.1775	8.99123	45.3747	30.7149	17.6951	13.4811	8.22347	7.17259	5.88777	10.0304	18.3235	13.3391	12.5547	11.7317	18.9738	29.5525	12.9063	37.8937	30.7033	83.037	37.9952	9.43535	78.9428	123.776	29.4904	15.6702	14.9424	15.6502	43.6973	9.61328	14.906	21.585	14.4651	12.1874	65.2988	7.83497
OG0004399	11.9763	26.4515	35.1599	14.8773	9.55934	43.7291	35.3707	20.0371	14.9789	10.6844	7.75026	4.24299	9.94762	15.7802	14.0814	13.9053	10.696	21.5593	27.6433	18.133	37.847	55.2382	103.219	44.6298	10.7992	83.3099	135.977	30.4835	13.9122	13.4454	13.1023	50.044	11.5274	14.8175	32.5021	16.0769	13.4137	72.3506	7.59524
OG0004403	9.86221	21.5507	26.1552	15.3841	9.67435	43.9051	27.9338	18.4	13.761	11.4963	8.59259	5.35354	12.0715	16.0097	15.36	13.6273	11.3777	20.3258	26.6747	13.6273	34.6594	74.3076	88.2536	34.1197	11.3533	96.8206	143.21	30.2964	15.2683	25.7517	13.1454	39.7215	11.3766	17.838	28.0232	16.0974	14.6175	63.8876	6.11501
OG0004406	13.6599	26.4323	24.4093	14.8864	12.3425	50.308	35.7969	20.5826	11.6251	14.4435	7.43741	3.82974	13.5149	12.4752	11.0044	15.9434	12.488	22.6117	29.4212	15.2146	36.8776	90.4033	97.9926	35.0149	8.83371	102.443	118.091	27.1824	15.8742	21.4489	13.5813	51.9062	12.2723	17.7629	33.225	25.0609	13.5172	49.6908	7.20859
OG0004412	18.5269	24.474	29.7594	13.1912	5.09804	37.0378	18.2332	16.8323	NA	6.05056	5.65341	NA	8.99817	13.224	5.47558	13.9672	7.85859	18.7569	18.5495	9.8777	29.9078	74.1181	63.7191	27.4877	9.8561	81.0234	68.9282	28.1075	11.4339	11.178	9.07778	37.5895	9.39059	13.9601	13.0618	14.2154	12.8661	26.8497	6.21111
OG0004427	10.2377	31.5933	36.3369	15.0286	8.86313	54.7163	33.247	22.569	15.8398	10.2985	6.88127	4.45557	12.4272	19.7982	13.3583	13.4998	14.0288	22.5933	31.0696	14.098	44.2337	70.8086	123.17	44.0777	14.8476	113.051	134.935	33.2542	25.2559	16.3321	26.4011	54.4304	12.7677	19.8335	34.7065	20.0219	15.2026	55.7276	8.03792
OG0004431	8.14026	23.7906	12.4903	19.6109	NA	50.9094	26.4172	13.9265	13.6634	11.2713	5.91422	3.33636	12.6823	12.1963	NA	24.7056	11.9835	24.6546	25.4656	11.2593	33.9353	76.6586	83.0563	29.9887	9.38081	87.4177	86.3114	26.6506	9.58333	8.59599	10.9431	30.6312	11.9688	16.5588	14.5815	14.6024	13.5509	34.5583	6.98958
OG0004434	7.79354	22.8055	34.6027	17.5108	12.7319	38.4744	33.7044	18.2659	15.9905	7.97436	7.52127	4.51478	10.8574	17.0956	12.3027	8.58427	10.1884	19.7655	18.4336	12.747	31.6473	32.0104	82.1226	34.6817	10.2216	67.738	103.982	27.3116	14.4811	14.5513	10.8348	42.0561	NA	13.7857	23.3044	16.4155	10.6731	54.5232	6.27019
OG0004435	9.22409	25.6749	21.8173	15.9335	7.59206	36.0006	26.6573	21.6486	15.2185	11.1685	NA	4.09493	11.3319	16.9866	12.033	17.3189	11.2384	23.914	30.3508	14.7381	38.091	64.5418	91.8104	31.3739	11.7669	82.2879	92.1193	25.9192	15.3176	17.7844	13.9571	45.0361	13.7344	NA	31.9153	13.3073	12.9372	53.6511	6.90464
OG0004451	8.24138	31.7832	20.393	19.5748	7.01667	41.1111	39.0828	25.5668	12.9031	8.64341	7.98086	3.67599	10.5667	22.1903	12.7872	10.1407	9.49811	20.7534	25.1328	15.2159	45.9975	44.8762	86.7908	34.5368	16.1205	75.2873	105.192	22.1846	16.8271	12.6512	11.4429	46.624	11.0358	22.0363	36.0736	15.3283	11.5545	63.6355	8.34582
OG0004454	9.20098	23.4783	22.8563	14.3209	8.47475	57.8309	25.127	15.75	14.6304	10.9662	5.13333	2.15265	12.022	9.8117	8.3284	13.3913	9.59179	20.2343	25.4058	11.971	22.7367	42.1429	63.5048	35.9324	12.3116	88.0988	128.976	22.3111	18.6957	12.0797	14.0749	30.6135	9.37198	18.44	25.0417	11.785	7.71642	55.314	5.06087
OG0004455	7.49894	29.8588	31.6183	15.5293	7.37971	42.103	35.3357	19.8506	14.6082	9.70354	7.35911	4.95719	12.5534	10.9571	15.3197	13.3411	11.3861	21.6768	23.2877	15.4	30.0249	54.5415	84.3449	32.8195	11.6285	87.9721	92.1001	28.3773	11.853	16.2615	13.9099	41.4238	9.13911	15.1919	25.2123	12.74	13.46	53.4215	8.24145
OG0004456	6.83717	21.7969	31.0832	15.8368	9.05495	43.3946	29.1446	16.8578	15.4672	11.3446	7.56499	5.48004	8.41218	17.326	13.2127	15.8578	10.3996	18.2897	22.8439	15.6323	28.9017	44.5362	93.3559	34.3502	10.5807	75.9037	123.535	26.0869	13.1322	16.3307	9.39906	45.6073	10.0432	18.7481	32.2114	12.9803	11.235	61.4413	5.83601
OG0004466	11.6508	34.267	24.408	4.24845	5.46667	51.273	34.4033	24.8044	14.6618	8.78646	8.21174	4.1292	11.5647	16.6383	16.1771	14.8904	17.6909	25.4118	28.4788	0.567376	40.6486	72.3581	19.4107	29.2786	10.7006	98.7989	120.06	33.301	17.2985	6.98378	10.7197	44.4212	10.7337	17.6019	27.5192	14.2414	13.568	59.4325	5.68182
OG0004471	8.80612	13.4218	29.4456	18.217	7.87755	38.8861	17.5413	11.7246	10.4418	7.23478	7.31884	2.35215	9.63458	11.2751	6.39962	18.6921	7.14451	18.9862	26.9658	13.9812	23.8532	45.0608	88.5986	28.7263	8.05585	80.4706	109.714	22.1026	13.1685	16.2581	10.7245	31.5225	NA	17.4154	15.3026	11.5487	5.29598	40.201	6.98542
OG0004473	7.33333	21.5186	17.487	17.2692	7.93919	45.685	28.4783	15.1111	14.5343	7.87092	8.71402	NA	12.6366	12.6406	10.7774	18.0961	8.82476	18.451	30.0217	8.364	30.663	35.4164	73.6585	28.2246	7.66237	63.8582	135.472	19.573	12.2341	11.7082	12.6076	27.1435	8.19187	17.8647	18.3223	16.6545	9.63111	43.5656	8.44495
OG0004474	8.61905	27.7886	24.9328	16.3077	7.33333	47.5827	27	20.0969	12.5833	8.53535	4.02593	3.85	10.4444	16.0163	13.154	15.7399	8.67222	19.5291	28.336	12.4133	28.3469	35.5732	96.01	38.0904	9.63889	78.2417	112.915	23.5894	9.86514	22.8473	13.377	36.1927	14.1395	18.1944	24.0956	11.96	11.6957	44.0672	6.78736
OG0004479	10.6193	23.8078	38.7104	18.0236	8.116	41.9036	31.7858	25.3941	19.3293	8.58283	6.78752	4.92868	11.8059	14.7359	11.6501	12.5373	9.82264	27.843	28.3081	17.2494	32.186	46.73	89.4024	44.9357	13.7077	79.6216	121.678	28.1371	15.6915	16.9561	8.55934	57.0389	15.8571	25.1403	30.7367	12.8563	14.1408	58.792	6.37119
OG0004481	10.4993	27.1358	30.0917	18.5356	8.49485	46.0802	31.8842	23.1418	NA	12.1324	7.71865	5.02701	13.3224	14.8796	12.4383	17.5385	11.7894	23.4321	33.3885	16.7113	39.2468	58.8425	96.3711	49.7372	11.0833	91.7433	128.442	31.1488	16.8299	13.4246	12.7823	48.7898	10.5992	17.474	28.8986	16.1863	11.8946	71.0377	8.35147
OG0004488	14.0312	28.2428	30.0905	13.6038	8.70451	50.5097	34.4558	17.815	13.1306	8.72417	7.99574	3.14608	10.7044	14.5825	15.8675	14.7764	10.3837	22.4675	21.1225	16.4282	36.0458	66.2183	67.1421	37.1022	10.1089	97.0141	95.6656	33.804	10.7199	10.8981	9.88646	42.3559	10.7154	18.5139	30.377	15.1018	11.6359	55.1267	6.59751
OG0004489	8.91613	24.5923	16.8738	10.9625	NA	47.1219	27.6786	19.3319	14.5418	4.88324	7.20513	NA	14.0489	8.01905	8.76911	13.5168	8.97352	21.2794	23.3057	13.4132	34.1768	67.9739	69.0709	31.2731	13.2834	76.2973	70.9416	30.146	9.81497	NA	7.41096	41.6786	16.9869	14.3855	16.7956	14.7381	15.6805	32.9017	6.43849
OG0004492	8.36766	20.7533	27.1758	14.1888	NA	43.5487	26.9952	17.9478	12.6525	9.58145	6.89049	NA	9.15886	14.0463	11.7834	13.5319	8.37935	16.969	24.4372	14.2363	31.2263	42.862	83.1433	33.8047	11.4528	73.6702	104.725	25.7785	15.2297	15.9773	12.0721	37.3285	9.60877	16.4609	31.9941	13.523	9.56216	51.3804	6.93534
OG0004493	8.61111	23.8695	33.4469	15.5105	9.41667	39.9871	32.127	18.9431	13.6919	6.75214	7.84514	5.86857	12.6371	16.4631	10.286	15.7753	12.6139	17.3495	28.8438	11.5081	40.1547	43.7823	81.4136	37.3461	11.6896	70.5189	116.116	34.145	17.5847	11.2905	8.38802	52.1106	10.4461	14.9142	21.5729	13.8415	NA	49.7595	9.03623
OG0004495	10.1935	25.3062	32.6332	14.6737	8.23051	42.0752	27.1882	18.5857	15.9002	11.2717	5.78606	NA	12.8735	10.6019	11.6369	14.3201	10.4293	56.9119	26.0242	11.0382	19.5846	67.7543	80.7762	36.6178	13.7857	100.636	93.4789	29.9124	17.2305	17.1496	15.8944	50.7193	10.814	16.5844	27.3441	17.7952	10.1678	58.9974	6.64454
OG0004501	2.84375	14.8678	30.598	10.9095	8.51244	44.9914	41.5262	23.6857	18.1149	6.77899	NA	6.97143	15.2579	14.9425	11.4885	14.3267	10.0172	30.7747	25.5303	4.82471	28.4762	69.5029	59.95	46.4856	18.3707	87.0259	79.6	28.6452	14.8908	19.5432	12.1494	57.2931	14.1754	15.6812	22.2238	11.9689	19.9381	77.7902	7.27843
OG0004505	8.26566	29.4587	27.1435	50.2281	NA	43.3717	33.9606	17.8679	15.4932	10.5133	5.74633	4.35526	8.34483	13.4172	10.6432	11.7062	9.87396	23.1907	23.1795	12.2938	19.6489	60.2548	81.2545	29.5401	11.285	87.8468	91.6064	25.3972	13.4742	16.0485	9.69287	36.9006	11.1105	15.4862	33.2328	15.216	11.2222	51.9388	8.30189
OG0004513	9.92381	26.9967	30.9035	19.9071	9.88047	51.4239	41.7493	22.6137	15.6485	10.9225	8.88421	5.84663	13.0109	12.9005	14.3006	14.5684	11.4856	18.8368	25.1604	16.4614	39.712	53.6516	105.531	43.2191	NA	77.1069	120.314	26.1367	13.0775	11.89	12.0894	49.7732	12.2519	13.6321	24.0987	16.3922	11.5711	48.9653	7.40868
OG0004517	10.615	34.5156	29.9143	15.6495	10.5962	63.2022	25.5652	19.7416	15.7086	8.7079	7.4942	NA	11.2194	16.8161	13.2346	12.6289	12.2484	21.6795	34.4304	12.5844	39.5997	75.4599	93.2454	35.8061	11.9431	101.424	119.017	26.4719	16.9875	16.2642	12.2562	55.2555	15.6017	10.7959	30.678	20.7298	10.8961	57.6806	8
OG0004518	8.36797	36.918	25.1491	15.0786	8.16336	53.9757	33.9498	23.4799	12.0266	8.12487	8.77818	5.60837	11.6283	13.6571	8.05112	16.3494	17.624	20.7092	29.1323	14.4108	40.1294	109.509	98.0918	38.3312	12.7771	115.53	129.703	35.6226	15.3462	10.5974	13.0065	51.5978	12.1405	19.9843	21.8647	17.3323	16.1565	42.523	5.48822
OG0004522	8.2617	23.4146	18.9944	11.8963	6.6562	51.0678	27.9499	18.8986	9.21862	9.53441	9.46228	2.55291	7.02096	15.6264	9.12971	11.3178	9.12745	21.5197	30.6778	12.6543	27.3484	56.6287	83.7215	32.1509	7.4628	72.5902	98.3417	28.5158	17.8625	11.8229	9.49239	47.7883	10.2148	14.4071	26.5496	14.523	11.3915	50.3333	6.45029
OG0004525	10.5216	26.1784	26.1023	18.4349	8.75179	50.818	25.3535	19.0473	16.0598	12.9244	8.36404	21.8193	11.1279	13.839	6.98433	18.2643	13.8995	23.3366	29.1954	16.7911	38.6248	71.7194	89.3881	35.6949	12.786	93.7065	125.588	30.0384	18.8793	14.1728	14.1462	44.5059	12.4918	15.677	23.8616	17.8605	12.3038	50.8524	6.93189
OG0004526	9.00221	18.0791	23.0072	23.4012	7.37664	39.7642	24.1376	15.9436	10.6529	9.24207	7.669	2.60763	9.08396	10.814	NA	16.7806	10.1918	18.3186	22.6423	10.4868	34.3287	56.6438	84.805	33.7755	10.4466	86.1097	127.158	26.9901	12.3657	10.838	9.81431	40.1746	18.32	13.017	20.1053	12.9304	10.849	42.2965	6.80739
OG0004529	9.82489	20.8109	22.0333	16.1631	8.63406	39.9307	23.2832	19.1374	14.4849	9.71843	6.78913	4.65467	10.8114	13.0522	7.32062	14.6836	9.70009	17.2614	23.9531	13.2486	29.1301	80.3079	101.279	38.0465	9.65202	86.6595	129.469	25.4902	14.2679	9.41571	10.9524	38.4293	8.98142	15.0103	26.6238	15.6362	10.8275	50.8772	6.32181
OG0004530	10.8482	24.9543	21.2174	16.6147	7.60153	90.0699	25.2883	18.2271	NA	9.80308	NA	NA	12.0045	9.5491	10.8823	14.7644	10.2404	17.9086	20.5429	12.171	38.1578	68.8597	64.6613	40.977	11.9443	74.7065	100.22	29.395	18.4879	20.7914	11.4532	40.55	11.3689	15.9192	22.2851	16.1401	11.8148	29.8438	9.62745
OG0004535	9.4093	29.109	20.3604	17.0692	NA	49.9677	26.6487	26.3124	11.4071	13.4003	8.89939	5.69104	12.4013	15.6183	9.60506	20.6894	12.2198	24.3773	28.8384	13.2206	41.9532	83.5297	91.8129	38.9295	15.4514	94.7563	129.744	33.6262	13.787	12.0898	14.7178	52.4023	11.6772	20.5257	30.1559	19.9631	13.5592	53.5316	8.61683
OG0004536	10.0895	32.9448	24.994	14.7315	10.0665	50.8121	27.1663	27.0089	NA	12.1782	7.60749	3.80723	12.2036	15.6107	17.065	16.2543	14.0188	24.2121	28.8934	22.5332	50.5332	87.2953	110.688	50.1305	13.1749	99.3559	133.34	33.7189	20.915	18.0462	16.5041	62.7136	11.2825	19.7025	26.0537	18.2442	13.3016	71.3803	8.91527
OG0004542	8.3224	22.8471	18.0887	14.9758	11.8027	37.8433	19.944	16.6642	13.3559	7.90046	3.7591	2.38358	11.1351	9.69037	9.14401	20.049	10.7419	17.2015	23.0363	12.2811	25.9801	57.4582	86.4241	32.6617	9.0597	73.196	116.46	25.6136	15.4104	29.1977	11.6629	35.5473	11.3444	14.0251	16.4955	16.3433	11.8608	84.9571	4.85494
OG0004546	8.415	23.9603	28.1371	13.3432	9.12527	52.467	28.3283	18.0684	16.9302	10.2929	10.3509	NA	NA	14.3066	NA	12.0895	12.7156	26.1477	24.4325	12.1383	NA	74.9768	99.9205	39.1429	13.6635	90.4518	132.781	34.8813	11.7927	13.9382	13.6326	47.7418	16.4304	12.5243	17.9184	16.7451	12.5417	NA	9.46429
OG0004549	7.99435	17.9727	17.465	13.9636	6.00794	37.4899	27.2724	13.4908	9.65638	9.71884	7.48348	2.91228	9.60331	12.969	9.06197	14.4454	8.40667	19.3429	20.7088	6.69154	36.2347	52.4786	71.8532	30.5479	11.3002	75.7232	70.6231	27.862	11.4	10.4495	10.3607	28.2255	8.17486	12.851	30.0019	9.91667	12.4528	34.8698	5.31818
OG0004551	10.3209	21.8476	15.5478	10.8308	NA	46.625	24.1909	18.7638	14.096	8.10616	5.45455	2.55792	10.5265	13.3312	6.52794	15.8353	11.3519	21.2573	20.7539	13.2077	34.3099	71.6176	94.3967	36.3658	12.4795	95.6318	97.1009	27.8209	13.6446	16.9941	12.5118	36.148	11.5287	15.4742	27.9182	14.9172	15.0773	42.1406	7.57
OG0004554	11	22.3383	22.4988	13.3333	7.83128	51.9213	43.9065	20.252	16.5854	9.4625	8.4346	5.39759	5.8875	14.8862	13.8275	14.1773	12.4085	22.1064	27.2904	13.154	33.5452	61.38	105.608	33.691	11.3968	71.3844	106.804	25.1102	10.7952	13.5317	7.95175	42.2621	13.5581	17.9103	28.4378	15.6992	14.572	66.8838	7.50904
OG0004561	10.781	25.9692	28.3885	19.5267	7.2418	49.3735	35.0366	13.4894	14.47	9.85024	9.82178	4.66003	12.295	17.3254	16.344	18.7957	10.8521	21.1214	33.8193	13.3566	36.0082	29.3588	85.2695	35.1095	13.4965	78.4009	132.896	32.6922	20.4564	14.9478	15.7752	39.1439	8.34174	15.1322	28.8189	17.5268	13.9509	68.4595	6.66469
OG0004568	8.83071	26.4959	19.8079	17.8791	NA	48.7001	40.5601	20.1647	11.4102	11.6953	6.50253	NA	11.9282	13.4543	11.7443	15.6336	11.2481	18.8999	22.4967	16.3111	32.1527	70.1458	86.265	31.9501	12.8194	72.4139	94.2855	37.0636	8.72908	16.2235	18.2767	51.1072	15.1793	15.1898	23.938	13.8792	8.48281	52.1028	8.75157
OG0004585	7.16162	17.8171	42.8226	15.5685	5.90691	31.8673	NA	15.1023	10.9074	7.55856	5.98498	3.1938	12.5761	14.055	7.3631	11.497	6.88162	23.7403	28.6755	7.20833	36.97	57.07	16.2179	40.2741	10.7704	69.2719	116.471	35.8918	17	21.578	10.2844	49.4551	8.24324	17.7143	29.5045	16.9532	9.34795	54.4433	5.1954
OG0004587	217.265	20.9556	22.4787	14.6402	NA	42.3168	22.8752	14.4245	13.0084	8.96029	6.96741	NA	8.54386	12.9282	4.5942	15.9472	11.1518	22.8631	20.0322	8.34414	32.1672	56.49	73.7807	35.3093	9.77843	78.3939	93.7804	28.4855	10.8607	15.6848	11.0084	44.4274	10.4541	14.0086	45.3749	14.2186	13.346	23.2716	4.71875
OG0004588	5.72267	14.458	22.4926	11.0658	NA	38.9618	31.138	19.6858	13.7281	7.11236	9.22112	3.9881	11.1101	11.6183	12.2444	13.619	8.52442	18.1517	22.2293	13.269	33.5839	46.8481	71.5182	51.7447	12.6747	68.5464	122.791	21.0934	13.9151	9.95054	8.44966	40.1741	18.8056	17.3482	14.4647	14.2799	14.078	36.4912	7.13968
OG0004589	9.79518	22.9293	50.8973	6.94062	7.5546	46.7227	22.5788	19.2018	13.5154	10.5804	5.98212	5.99167	5.30244	17.0659	7.34894	12.2335	10.261	15.5276	21.9691	13.1803	36.8793	45.4474	65.2624	28.8862	13.8695	89.2508	97.8088	29.3255	13.2653	10.7949	12.744	36.4358	11.4674	10.5795	17.7311	15.2119	10.4526	42.5291	7.01901
OG0004592	8.58699	27.8357	15.156	19.8208	10.1203	43.7885	30.9034	14.0822	20.2884	10.4485	9.53646	3.13772	10.3196	11.2264	8.9952	18.9448	7.82729	22.5333	28.8097	15.8503	33.7348	65.0762	77.082	30.8889	10.8157	94.2631	92.6612	27.5928	15.7604	19.4696	12.4172	40.0462	12.8531	16.1683	23.0214	12.672	11.8984	44.9608	10.3418
OG0004596	9.48734	19.0283	20.4009	18.261	NA	38.9385	25.9366	12.4718	13.0589	9.63515	NA	NA	10.4286	14.2482	9.89495	11.2775	11.0375	17.6409	20.2913	10.7785	27.4673	61.4402	82.9912	33.8999	14.2313	88.2709	117.66	25.0424	12.904	19.0501	13.3104	33.1878	9.9475	12.747	42.0822	13.8871	11.6794	39.4058	6.46957
OG0004597	8.34397	24.644	19.4524	13.2934	NA	40.2246	36.2409	15.2125	12.1682	10.0637	NA	5.16156	NA	12.5923	7.07812	14.4142	10.8577	13.9048	19.9912	11.0043	31.8786	51.2851	98.839	36.3074	13.7851	89.7346	84.1305	29.2187	13.7676	21.2211	13.0466	39.0404	10.3807	15.6308	23.2205	13.8845	10.8695	31.5969	8.17152
OG0004606	8.21487	19.1157	18.9831	14.0412	NA	41.5226	28.8797	14.6423	15.0033	6.72072	7.44262	NA	11.4139	15.175	10.0419	11.338	11.724	17.8292	21.6447	10.7727	32.4719	35.2331	83.5413	30.4396	10.8536	72.7457	104.154	24.8011	14.155	11.9671	10.1895	33.7668	9.01037	16.5893	19.788	11.967	10.1389	45.7032	5.58101
OG0004608	8.33681	28.2863	31.9635	19.0871	7.21864	45.981	30.2024	26.7907	16.1175	12.3874	7.78397	4.27069	11.1544	16.7031	11.6918	15.9569	12.6184	24.795	26.4693	17.5637	39.0267	80.2577	92.3487	44.2079	12.5208	113.639	140.876	26.4182	18.9426	15.0324	12.1287	41.4758	11.6128	18.3273	26.0548	24.2834	13.3053	71.8452	7.75889
OG0004613	5.29252	13.0533	31.0373	20.28	8.94558	38.896	25.1067	21.2587	11.7263	5.67529	4.33761	5.96784	10.8053	15.0027	12.76	7.48188	9.21683	19.736	23.616	9.064	30.648	39.1227	69.952	40.4427	17.584	72.2694	118.799	27.4932	12.8853	15.04	6.69264	40.1836	NA	16.4693	34.9333	11.3307	11.088	56.2667	5.19722
OG0004622	6.95833	22.3027	21.2448	16.2197	12.5982	51.1311	41.8352	25.0535	20.1205	9.07483	9.82946	2.05634	12.629	18.2235	13.3107	15.6386	10.7165	16.0172	27.985	10.8876	31.8721	48.5824	93.5768	48.2996	11.7809	85.0057	133.974	32.5824	11.0619	11.8799	11.0885	46.3102	8.69303	21.2097	29.9981	20.2584	13.3235	57.2004	8.04682
OG0004625	10.2812	17.0481	27.4637	13.3129	13.8694	33.4326	29.0985	18.8538	12.3853	6.77579	6.83481	NA	10.3604	10.7269	9.02062	15.2511	10.3469	19.5271	21.3647	12.6075	24.413	68.5288	89.5505	34.1404	11.4517	79.631	102.04	25.174	24.017	24.2603	14.0642	35.9451	NA	15.9885	26.6338	18.1527	11.888	50.3895	NA
OG0004632	13.5996	29.2006	24.2873	28.3578	NA	54.786	35.9918	21.2177	12.6816	5.44648	5.89489	2.93939	10.9388	14.7546	10.6864	13.9564	13.6528	31.341	25.7266	11.35	45.3776	51.854	83.6121	40.5398	9.40161	85.0465	123.879	30.1507	13.9126	13.0099	12.0743	49.3976	8.68996	16.5013	34.4614	16.107	14.6193	56.2515	5.82864
OG0004633	9.83825	25.5806	24.1738	41.4393	7.75145	47.7	27.2355	17.163	14.3896	11.3224	7.62838	NA	10.5057	17.8113	11.4378	15.08	13.4567	NA	25.2206	14.8513	35.4944	62.1976	92.1755	32.6215	10.5978	90.5925	119.519	26.9837	14.8419	18.0587	12.1769	43.3745	NA	15.4263	24.7901	17.4564	12.6101	57.8916	7.59966
OG0004636	8.0457	20.5926	21.2804	14.6556	9.55036	42.393	27.7265	23.241	12.5558	8.56061	9.10788	NA	7.9146	14.7365	11.0711	14.4865	8.57953	16.8291	24.642	10.9918	28.5262	45.0108	59.6672	36.4793	8.8713	64.1294	122.647	25.0248	22.226	15.1261	8.47403	39.1034	NA	14.2266	21.5295	15.0478	9.62079	56.4307	6.22406
OG0004638	7.82673	20.9955	19.5898	9.61962	NA	48.1138	27.4963	15.9928	11.0494	8.21806	5.46208	6.00763	9.85979	12.0057	8.77401	15.3042	10.8862	22.4874	24.5384	12.6684	33.8289	63.8406	70.3032	34.9457	9.12693	80.1047	94.5786	29.9012	13.2163	12.1803	10.0556	35.2842	11.3797	10.5855	21.3548	10.9179	15.7785	40.0191	7.39247
OG0004651	9.68116	22.3077	36.9605	17.0413	9.75504	46.5403	31.4935	20.5129	14.1489	10.2338	7.6858	5.7252	11.1659	19.6841	13.3117	12.3432	10.2304	17.8055	28.8832	13.6534	36.468	29.4426	74.535	40.2346	10.3255	67.2304	85.1004	24.9906	14.6228	15.5288	12.8627	44.4811	10.2717	17.2172	22.6044	17.5151	10.8675	55.1505	8.46831
OG0004652	10.4444	23.2285	13.2571	33.3447	10.4678	47.9658	28.1093	16.1835	14.0053	11.4844	6.89527	6.57416	10.1656	13.5013	10.3206	18.3632	11.7006	21.0956	28.9526	12.4057	32.8302	84.0571	87.4673	41.8333	13.6658	96.5431	115.322	27.244	14.6888	15.2708	13.7459	39.6152	13.4402	17.1426	23.0807	13.691	14.0621	41.0167	7.09004
OG0004662	8.26052	20.3874	26.7651	15.654	NA	42.819	27.3767	15.3896	15.2484	9.32963	NA	NA	11.3546	13.2896	10.5345	11.4831	9.81404	17.144	25.2475	NA	37.2091	40.4332	72.3153	37.2458	11.6601	61.4006	87.5429	21.5011	13.0538	9.10204	8.96417	37.6652	19.4987	11.6041	27.7457	12.5238	10.1453	39.5107	6.3677
OG0004663	9.8323	22.9331	18.0124	17.5775	NA	46.9719	29.6137	17.8978	9.82533	12.6434	5.8663	NA	7.96649	16.3316	11.0479	25.1001	7.56824	24.644	24.0109	17.4359	31.9772	46.4675	86.6624	37.2103	10.7291	81.8338	109.704	25.4051	16.3162	10.6701	17.8311	31.3207	NA	13.4965	20.2214	16.431	11.365	38.004	9.07769
OG0004666	13.6811	33.0648	40.8098	18.7439	9.14815	41.2786	30.2451	22.7191	18.9227	10.4112	8.51977	5.56222	12.2235	15.0778	12.9343	13.6506	9.84615	18.941	37.1751	17.4705	39.283	33.3165	94.2753	44.803	8.20323	58.8123	125.972	31.7508	16.9604	NA	12.8409	55.609	11.7479	15.0944	34.7921	16.876	8.98019	72.3864	11.8899
OG0004669	5.7619	18.4901	25.4776	13.0675	NA	36.061	26.1498	10.0871	NA	6.75159	7.50552	1.45513	6.78591	9.96272	8.79104	16.7872	8.22097	12.5395	27.9657	16.9232	30.3938	31.2168	46.2286	37.121	4.29514	84.4187	112.018	25.0964	14.1508	16.2284	10.1789	30.7012	9.10945	15.6489	35.5954	12.7278	8.23249	42.6101	5.53801
OG0004670	6.82927	18.6167	27.8697	32.9834	7.22886	40.6033	23.0144	18.9225	11.6061	7.99537	NA	NA	11.8708	11.7404	12.2341	11.4748	10.8263	21.7826	23.3289	12.8065	35.3392	33.1248	77.1289	47.3317	16.0201	75.5217	117.7	32.645	12.2686	15.3467	7.70513	36.0159	10.6839	19.0199	51.1391	12.6496	5.73765	43.8852	NA
OG0004687	12.1169	31.6797	32.2684	10.292	9.92135	47.5489	33.2066	18.4156	NA	7.75108	6.40984	8.5977	14.2657	10.8345	4.29851	20.399	12.1017	15.2939	23.4593	11.2561	41.6004	65.6607	105.139	32.1771	8.70022	111.19	142.304	26.0281	11.4191	19.6043	6.34028	37.2475	10.1422	13.0356	13.8195	14.2294	14.5165	34.1423	5.74704
OG0004700	9.18321	19.636	33.847	13.4444	8.07885	40.4652	27.2489	21.7495	13.8308	7.72376	11.8708	5.62213	12.0344	18.911	12.2796	11.8291	11.8308	24.7968	23.508	14.4746	34.4314	42.8555	93.3333	35.0399	14.0393	88.6203	123.919	30.2885	13.3757	11.3086	11.6582	41.8197	9.28	16.2541	34.0972	16.9811	9.54196	50.1967	7.9376
OG0004702	10.5897	19.7933	26.5687	12.975	8.28743	45.9973	32.4703	26.1264	14.1631	9.17754	9.38149	1.65929	11.0354	14.634	16.8196	15.0617	11.6559	22.3525	28.5666	14.8386	33.3922	49.6758	90.2113	39.8644	12.4137	96.1556	122.328	32.503	14.3305	10.1596	11.5062	42.3108	9.53191	15.7102	16.5323	13.5912	9.1509	64.3953	4.98371
OG0004712	11.4865	29.0893	28.2346	13.2865	6.88172	48.4278	32.3402	17.6632	16.8623	8.3493	7.11176	6.38701	12.0118	15.9162	16.1708	14.2695	9.85441	27.1311	28.7882	22.9257	43.2337	72.7496	94.2096	41.89	12.7216	90.4828	123.803	29.4352	18.9928	12.0384	16.5867	52.8814	13.5796	20.6719	43.6473	14.9638	13.6053	54.7131	10.3704
OG0004716	9.59975	24.9714	25.4242	17.0917	10.9917	44.7707	29.8311	20.4865	16.3345	9.05438	8.86094	6.09993	14.5709	17.1907	13.3738	16.1715	12.3432	17.9205	28.2078	16.8176	35.0367	54.1716	91.6284	43.4203	13.2661	86.8402	110.656	26.6204	14.3978	17.9248	10.2608	43.4187	9.84715	19.7455	21.5013	14.6405	9.30366	57.9428	6.81267
OG0004717	12.3874	26.7762	30.6404	12.9803	8.23969	52.9255	32.3701	24.5542	14.1209	11.2146	7.22016	4.6016	9.58386	12.1777	11.3621	17.0759	12.9765	15.0949	26.9785	16.8389	36.686	72.5031	90.7176	39.5889	16.1095	93.2519	119.926	30.2233	15.1739	15.4038	12.7934	36.3366	10.5238	15.4003	36.5995	17.1976	9.77959	58.6121	6.96066
OG0004720	11.0238	18.9336	23.869	11.0213	NA	35.9831	25.22	17.8748	12.1619	9.61502	6.54296	NA	9.79315	14.1963	10.0992	13.6625	7.7761	21.5534	20.4954	13.7525	27.8954	42.1903	43.3294	28.6071	11.066	83.9104	97.0376	25.5006	9.30514	10.984	11.9369	38.0411	11.7074	14.2136	27.2991	11.5896	NA	44.6762	7.8626
OG0004736	7.39513	22.3158	14.573	16.3856	NA	40.5206	22.0451	13.4218	12.578	9.7929	NA	4.65217	11.2922	11.1616	13.2	18.4137	8.61538	15.3685	24.261	10.7308	25.2042	56.6022	73.5698	30.526	11.7832	106.59	98.0658	18.4017	9.72131	12.5255	12.2593	37.4864	NA	12.0922	39.1994	15.5422	11.9818	28.8664	NA
OG0004737	9.22644	29.1188	32.3009	18.3152	8.17391	55.7309	33.4014	20.1205	14.567	11.1762	8.71852	4.6859	11.9761	17.2292	11.1282	12.2503	8.70448	21.0726	28.4215	14.8217	35.7927	47.6642	102.051	37.8473	12.5444	88.9434	114.785	26.3758	15.31	26.2717	17.0339	50.985	12.527	17.5635	37.9126	26.0551	15.4841	64.2606	5.96667
OG0004739	10.773	26.3125	22.3624	14.8367	NA	46.9765	24.835	19.5668	14.4766	7.52941	6.58378	NA	11.0385	14.2758	12.2454	12.4892	10.9931	18.9534	27.4424	14.5611	32.4689	63.805	74.6739	38.7768	11.3712	87.0067	102.144	33.5939	19.7828	18.5223	7.47388	40.9752	8.73333	15.8713	28.7953	13.1821	12.4122	62.5331	6.10345
OG0004745	8.1135	24.7919	32.1932	15.6644	12.7202	36.0331	NA	25.1524	14.4787	8.38568	10.0886	5.29195	15.3993	16.1967	12.175	16.2323	23.6332	22.7899	25.8153	23.42	33.7182	52.2403	107.845	33.4639	11.3498	91.9606	120.357	28.9915	14.8537	22.1824	9.25088	47.2215	NA	15.4362	42.0011	14.3757	NA	72.7098	7.46812
OG0004750	7.16017	26.7877	27.369	14.0768	NA	26.799	114.044	19.7461	12.7106	10.918	7.77778	NA	8.00639	14.819	14.0987	11.3083	14.597	21.1783	12.6092	15.8267	20.5467	42.6169	74.5264	42.7487	14.7051	81.8238	119.192	29.854	9.9848	14.6834	13.877	52.9522	11.6909	11.0577	10.9042	15.0857	11.0156	29.561	9.04469
OG0004759	6.93867	22.2418	26.3248	11.2623	NA	22.1979	30.25	11.893	15.0637	6.57849	8.44516	NA	11.5668	14.5377	12.1711	14.8983	9.39737	18.093	12.3966	12.2519	19.3249	36.6804	84.7699	32.2468	9.18069	71.3644	103.918	27.7667	8.07602	9.92571	8.89125	37.5008	8.49284	7.41262	9.40525	9.67506	10.6061	24.8515	6.88361
OG0004762	8.01215	17.7778	20.4682	16.2809	NA	21.8854	27.4916	17.0019	14.2844	9.18182	12.2066	0.862319	10.7572	20.1478	12.7469	7.10703	12.4635	17.7099	9.38462	17.0344	17.8747	47.9733	82.3799	34.4261	12.7731	NA	67.7018	25.4387	8.34625	8.6973	9.77861	40.0945	7.9745	9.05344	13.5689	14.5658	7.9644	23.9436	7.29004
OG0004764	8.89077	19.5973	19.1597	14.7979	7.21181	51.2604	24.0629	14.4406	12.9325	9.25229	10.6263	NA	9.82424	10.8179	6.40571	14.3258	10.8239	25.3932	23.9111	12.1519	34.0388	62.0483	56.8002	29.6392	11.7791	74.9772	77.5599	35.491	11.2113	14.3441	12.3108	48.7988	11.1029	13.623	14.9416	12.4978	NA	38.3618	7.10976
OG0004769	9.37384	17.2087	27.4594	15.0348	8.82381	42.7957	26.8468	19.9155	NA	9.10897	5.93035	NA	11.2326	15.0533	14.0022	16.9477	7.92417	19.4421	23.1215	6.61413	29.6337	45.5865	43.443	35.2581	9.81978	72.2024	104.655	23.8871	17.9372	11.309	9.77541	43.1802	10.7744	16.5622	38.2227	11.1941	8.94074	37.8848	6.5953
OG0004784	10.9644	30.9715	26.3482	16.98	5.24648	47.4204	27.4827	23.9039	11.6817	11.553	7.30556	7.38824	12.9985	10.4361	10.2921	13.9351	10.266	26.6407	26.3634	13.3518	34.7818	72.9688	97.8085	34.2834	16.9081	107.377	125.341	32.5615	18.8856	21.4509	10.5516	50.5513	10.532	19.5344	30.472	13.6619	15.0536	48.2098	8.79839
OG0004785	9.36996	19.1409	25.7076	13.0136	NA	42.0872	19.7288	17.2965	16.5375	12.8187	7.8366	0.766667	13.7259	13.9003	13.9553	15.0721	9.0874	20.6765	26.0659	10.2782	32.1667	80.0814	68.0882	36.7422	11.4651	89.6627	111.087	20.4148	15.0116	13.8953	73.1307	336.336	8.89837	15.7261	29.9264	12.5394	10.3645	32.0194	9.93605
OG0004799	6.94034	NA	46.4289	36.0942	9.89322	45.7934	28.7874	17.5617	12.6887	9.20032	NA	5.82394	11.0913	18.6006	16.1791	10.9115	10.6917	20.2088	20.9642	14.0098	36.2349	31.0638	77.6119	37.8228	9.44127	78.8128	118.38	24.9055	12.0707	13.2718	10.2951	46.5315	10.8696	18.0172	35.1469	12.8329	10.4528	55.2547	8.71009
OG0004804	10.3606	29.3693	16.9864	11.8644	6.78481	52.6803	31.4734	20.171	15.9488	7.87765	7.70571	NA	9.35124	13.7472	10.1695	8.48438	9.9596	21.2734	22.7674	18.4851	30.4749	68.9888	77.9021	37.7584	9.90582	91.9864	98.6718	34.2441	18.2515	26.7262	18.3457	43.3494	21.6434	16.4732	65.9875	13.7479	13.9167	51.3556	6.83402
OG0004814	10.7803	26.9929	30.0753	20.0475	NA	44.7378	30.0434	16.2227	12.8944	9.28497	3.74859	NA	9.99628	10.7381	10.5179	14.1658	12.9507	16.777	24.947	17.8333	36.9066	40.7765	78.3995	40.9797	9.22749	72.8541	118.885	30.7597	11.9739	9.45433	11.2496	35.7069	10.6028	17.2497	18.4464	12.1	8.99595	51.8127	6.24457
OG0004815	7.61454	28.8751	25.8889	16.9261	8.05714	43.6948	31.3115	22.7741	13.33	11.8333	6.2904	5.79815	13.1694	16.9145	11.292	16.2259	11.6693	21.984	29.5831	16.7618	40.0263	50.1856	84.864	39.0219	9.84451	89.6178	121.564	24.5951	16.7857	13.943	10.54	37.7956	9.22851	15.8297	27.0782	16.4485	16.7512	51.3724	6.20135
OG0004844	8.67093	21.4885	23.4149	15.1158	11.6635	38.5	32.9515	19.1637	12.2932	10.0796	6.76198	NA	10.3158	NA	11.0743	17.267	10.8053	15.6528	27.7447	12.9403	29.0561	53.233	86.8288	33.1961	10.1764	85.517	126.116	26.1701	20.086	12.8156	10.0125	35.1581	9.60946	17.7758	52.978	14.8813	10.4642	54.4036	5.23557
OG0004845	NA	20.0347	18.5216	13.6628	NA	35.8374	32.5523	14.7972	13.887	11.1645	NA	5.125	8.41727	9.00463	14.8544	14.3443	11.1426	18.6805	28.39	10.1551	34.6157	32.4244	56.0291	32.7108	12.0949	77.9073	86.7548	23.5141	13.8402	15.6821	8.58805	44.1024	9.3356	17.2413	32.3635	11.3774	14.5054	52.6028	6.11176
OG0004848	9.54194	20.5927	21.5838	12.2899	7.17146	46.5793	28.7971	25.4547	14.3706	9.7275	8.62687	5.72824	14.1634	17.6763	10.067	16.3383	11.9188	21.4311	23.47	11.9729	35.4773	64.4049	95.9799	35.4792	15.2061	NA	111.118	30.721	14.805	28.7414	10.234	67.77	9.08238	15.9819	25.152	16.611	12.4717	39.8013	7.85
OG0004851	9.5287	19.5296	43.1318	21.6779	9.90214	30.5637	33.5792	18.086	15.616	14.2973	6.62729	NA	17.78	20.9509	16.9167	14.6283	10.6127	25.795	32.7829	21.0225	41.1208	35.6095	91.1547	46.2149	14.0669	76.9145	98.2709	32.6469	17.3235	17.8706	12.5833	82.941	14.2914	31.7374	36.6135	15.9516	13.1652	143.491	NA
OG0004852	10.2519	28.6993	25.5575	19.6518	8.40819	47.4604	40.1047	21.3614	17.3577	12.4776	8.41068	2.99284	16.3452	17.02	14.2036	13.1481	13.1931	28.0796	30.1563	14.2495	39.0405	66.4427	97.8776	39.3969	20.0549	90.0523	136.476	34.4961	16.5564	12.3684	12.2599	53.2837	11.7151	21.139	26.6589	15.7905	11.9745	70.6286	8.47285
OG0004853	9	25.7942	30.7813	14.9534	10.6094	47.9374	27.6216	16.7252	15.8319	10.3501	8.50809	NA	16.6094	19.3378	NA	14.739	12.2275	25.7099	26.4734	13.3839	34.9452	95.743	83.4192	38.1364	16.4879	104.902	131.92	29.3823	15.4483	11.3561	13.8379	43.5991	11.5863	21.8699	27.2065	15.1781	NA	39.9244	4.80556
OG0004855	9.14503	24.2742	28.1022	14.8843	8.37923	46.0382	27.5547	19.9285	14.6975	8.87534	7.88546	3.9013	11.8835	15.3994	13.6794	14.3132	12.0491	18.464	26.7195	17.1305	33.7159	45.771	103.648	36.5144	10.8392	78.4127	137.482	29.4657	18.5369	NA	11.269	44.5926	10.0665	18.6869	33.329	15.9425	10.3102	61.7045	7.21634
OG0004859	8.75676	27.7113	31.0296	24.1763	7.4951	54.2857	29.3282	28.1111	14.6194	8.54545	7.72813	4.33088	14.3976	10.2222	17.7377	15.1972	9.42593	18.8929	37.8225	19.1679	36.3167	59.8777	80.6127	29.7724	14.699	74.2977	79.2903	32.974	18.3286	21.3261	11.1338	68.0047	10.7037	17.4221	24.4131	11.9194	9.84553	57.5417	5.43262
OG0004868	11.1073	20.6264	19.0135	15.8225	9.63422	42.3973	26.1458	17.9478	11.4708	9.21951	4.39733	3.45887	11.8596	11.308	8.31008	12.0709	11.5296	24.0319	19.3652	10.0653	32.4348	69.0443	86.7962	30.4963	10.2336	94.3228	96.3022	28.3126	10.6544	14.0123	11.9079	40.6459	9.37583	18.2063	20.4367	15.0808	11.9474	52.9659	5.48923
OG0004873	9.37987	22.9392	43.284	18.0926	NA	39.6571	31.6026	22.8278	16.7226	10.9914	7.50509	5.50136	8.96699	14.0103	12.366	13.2612	10.6182	13.4557	29.2795	17.5716	NA	31.0824	74.3581	36.537	11.4907	61.5831	78.5978	22.4496	17.1595	NA	12.6156	51.093	10.1675	18.2687	32.6023	19.018	9.62406	61.2062	NA
OG0004879	10.2255	21.6184	24.5731	15.1997	NA	41.91	26.6092	21.8025	9.96765	8.4257	10.4252	5.33165	10.7398	13.0388	8.81781	12.2231	9.8125	20.0363	22.6351	14.3506	29.764	62.3306	79.1174	38.7576	12.9911	86.7807	104.602	21.2516	13.0562	8.04724	14.9409	42.9621	10.7778	15.0854	27.5136	17.1375	11.2269	48.1438	4.52475
OG0004882	9.1619	28.2278	35.3676	25.8287	NA	48.4883	28.6516	31.2656	11.9202	7.63228	14.2929	6.84127	14.2894	14.0984	17.5214	9.00298	11.5061	16.4633	23.2394	16.0818	34.7337	51.7122	56.3762	34.3603	13.0256	95.9975	73.8308	31.5204	11.8152	14.6456	9.19892	52.8408	11.8761	17.127	NA	13.9139	17.5711	53.95	13.3201
OG0004883	10.043	23.9697	30.9007	15.1685	NA	47.7814	38.5284	20.1823	14.5109	12.7043	10.2745	6.19216	14.6172	12.3271	10.641	14.1127	12.9876	20.9855	25.5526	17.5581	40.8517	52.5789	86.6135	29.8262	12.0428	78.5019	105.07	27.5684	13.3244	11.7652	11.8584	53.4097	10.6757	17.7687	18.0945	13.4945	10.3451	52.9333	7.34435
OG0004884	6.61754	21.4607	22.235	15.9394	8.75207	42.6408	29.7503	25.3525	10.5779	8.54167	5.49588	NA	11.0376	14.8343	8.20968	18.3333	7.35665	17.9033	24.8211	16.4568	27.1885	49.8775	84.976	27.463	7.38402	58.2217	126.676	27.3639	9.09209	12.6641	95.8298	41.805	NA	16.4042	24.2412	16.3333	7.91589	42.1566	8.8972
OG0004887	11.013	22.2473	17.7631	14.3729	7.85636	53.0746	33.6552	17.74	14.8346	12.2685	6.86829	NA	10.6288	16.6457	8.07116	17.4104	11.3504	21.8944	29.53	11.9823	43.6	71.0673	97.6696	38.9905	12.3748	100.468	141.492	33.9255	13.4003	11.6154	12.8779	45.4121	12.2255	20.2774	21.6505	16.2454	13.6123	56.9318	9.18758
OG0004891	10.0908	34.4704	32.2802	37.3975	8.0452	55.1922	32.2844	20.8178	13.813	8.80995	7.49443	NA	28.2425	15.5199	10.6923	12.7608	15.4659	23.6403	33.5373	15.3654	40.5619	69.8053	NA	41.7702	16.448	104.988	126.449	31.5677	17.0942	15.9022	9.80165	58.5769	13.6444	19.6615	38.3962	16.2657	12.9496	54.7714	7.44444
OG0004892	9.63916	31.1407	26.4385	13.2068	8.01935	56.1814	30.6733	21.8874	12.5429	9.29854	5.61905	3.70597	10.1887	16.114	18.2368	14.5976	12.9217	20.9785	23.974	20.7749	40.3794	NA	NA	35.8441	11.9068	94.2662	109.498	34.0984	19.7516	18.316	11.6083	55.8783	12.9081	14.9403	20.7591	15.3753	14.6306	64.8534	8.98774
OG0004894	10.1202	22.5719	18.1461	14.5919	9.39815	41.7159	32.3814	15.619	15.8709	8.34024	NA	5.98775	11.3603	9.72738	NA	14.5586	10.0232	17.8399	30.0718	16.4897	33.4724	67.7831	99.2023	37.2323	11.8109	85.4688	107.58	25.0349	15.2684	13.2085	7.5696	45.2204	13.7965	15.3427	43.0237	11.4238	19.3947	37.2982	5.97119
OG0004898	11.236	24.523	20.7038	13.7216	6.61257	42.168	27.0365	18.4348	12.5406	11.7156	6.42884	5.96115	10.2839	15.52	5.85171	13.1676	9.28128	19.3934	24.5289	12.7722	36.9193	73.3876	69.4198	30.597	10.8801	82.7547	100.028	25.5256	10.4681	9.80656	18.7048	42.4681	15.4	18.2601	15.0813	15.7313	14.4094	31.744	NA
OG0004899	9.85974	21.7307	21.0067	15.0424	10.8882	46.5133	29.6073	74.2754	10.0905	9.13388	8.27255	1.15152	8.34685	15.9449	14.8678	14.3306	9.48656	17.5951	21.4458	8.7623	38.2493	44.6176	98.172	39.5551	10.4965	82.6268	121.924	30.4311	18.5913	14.988	10.7209	40.5604	8.72019	12.8957	27.2151	15.2513	13.9621	49.3387	5.63934
OG0004900	10.1337	20.3691	14.8784	15.4061	9.64236	51.6544	28.436	18.3567	12.0959	9.76818	5.83066	3.21596	9.56818	14.4693	14.2054	13.3696	12.6444	18.6542	24.5694	10.1389	34.5973	69.987	77.1458	34.5	10.8312	NA	97.2552	31.6268	10.494	21.0647	9.19313	45.5912	8.09137	11.4656	37.101	15.3278	14.3114	43.5236	5.45486
OG0004901	7.36455	25.6	35.9713	17.2462	NA	44.1306	23.5097	26.2764	18.5701	9.63476	6.6451	NA	11.5305	16.3996	16.4654	12.8951	9.46448	19.1787	20.8827	17.5591	NA	29.9261	99.6992	38.8589	11.2606	67.9775	112.954	25.9734	16.989	16.7478	10.9271	48.0836	13.0215	16.4393	34.4062	15.8122	11.1519	86.1842	7.46237
OG0004904	9.01434	25.671	20.2189	17.5635	7.21157	49.297	32.0818	15.8168	11.3514	14.514	7.28571	5.42901	13.7931	15.062	11.233	16.4009	10.2818	25.1992	29.9302	14.2271	34.1755	78.5596	73.4305	39.9178	13.3068	90.2758	104.843	28.1481	17.0773	10.5966	10.7828	45.9641	14.098	13.0261	26.6147	13.2737	11.3759	42.255	8.08986
OG0004905	8.48201	20.7214	30.5762	13.4009	NA	35.0756	25.8026	16.4702	15.9392	12.2222	NA	NA	9.14768	14.0624	11.9148	11.4349	8.78503	22.6776	21.9965	NA	33.6547	32.2707	81.3367	35.2263	12.9341	71.6138	105.7	31.3544	7.02865	17.4906	NA	38.2371	13.1954	14.0655	21.2427	13.6625	15.6596	49.4864	6.51852
OG0004909	7.38414	25.869	19.1732	11.9148	9.02581	49.1924	41.4836	21.7374	14.5299	8.89714	8.99605	1.70312	12.7354	14.9818	9.35936	12.1715	10.5232	24.5482	28.0704	14.9447	46.5812	89.1471	90.192	38.2857	17.4962	105.571	102.187	31.0206	10.0657	9.57914	12.1148	51.7272	12.0026	14.9847	61.6683	16.1888	15.2504	46.4969	6.95789
OG0004910	15.5325	23.0118	24.2799	11.9089	10.0634	45.3041	27.014	13.9256	8.38422	NA	6.38136	4.25369	10.6111	12.3498	10.6427	13.52	15.0067	17.9607	25.4684	12.5286	33.4256	66.7071	95.3727	33.3317	11.4411	98.2836	100.29	26.3495	27.8103	8.26537	16.9624	34.194	13.8215	14.1327	18.0992	12.4513	11.5636	42.791	NA
OG0004911	9.49229	30.1155	25.897	26.67	NA	40.8842	31.5164	19.868	13.4444	8.60169	6.14301	2.98246	NA	14.7778	9.44205	12.8369	8.96593	21.3442	23.1605	14.5329	33.2667	60.5871	78.8966	32.7481	10.911	82.5296	74.421	27.4738	11.3788	11.8333	8.71086	49.0433	9.94879	10.8211	15.3126	13.7872	12.8217	41.1944	NA
OG0004912	14.1418	24.868	22.2448	8.75606	NA	43.914	22.5287	10.7477	9.87579	8.37952	4.47443	6.54575	10.235	13.5741	12.269	11.1111	10.7816	19.5837	22.3816	5.75568	20.5654	70.7842	24.0653	28.7946	13.119	94.7416	87.4136	26.032	17.1829	31.575	6.93018	42.8722	10.6019	12.8075	25.5491	10.2959	12.8164	35.2742	NA
OG0004914	11.1857	21.9634	23	16.4062	7.92308	33.3825	23.3819	20.8654	16.2351	11.8983	9.48291	1.08772	10.8476	9.57644	16.6709	15.9914	5.63181	22.8617	38.3121	16.5572	33.3611	58.4825	74.8089	35.7957	8.74074	84.3763	117.306	29.9423	9.24516	10.3684	10.1816	46.3742	10.3423	11.2381	25.7852	10.8113	13.4956	53.5299	9.44681
OG0004923	12.6189	21.9574	15.089	9.33333	NA	47.4452	39.7222	19.2229	15.1583	8.05063	7.05665	NA	9.60201	12.3478	11.2521	10.8794	9.17466	15.131	28.3181	12.4384	35.3118	73.0164	69.2774	28.6632	13.1103	82.2464	85.0243	29.3037	14.1498	12.7625	9.84973	42.9476	13.4219	12.8377	23.6381	13.005	15.9976	26.7935	8.02462
OG0004925	9.23246	25.5294	22.5511	10.8778	6.2807	46.9508	29.829	19.6153	9.92312	9.79359	8.21192	4.92403	13.829	13.8965	7.22086	17.0006	12.5188	20.2122	30.0155	12.765	41.6689	66.8009	93.7713	37.6672	14.0858	110.484	117.74	34.2389	13.7165	16.3817	12.4362	54.5579	10.8064	17.6471	27.9172	19.6346	15.1827	43.7434	9.20069
OG0004929	10.6027	22.6481	17.0643	17.2138	10.1493	46.3822	29.4368	27.0118	11.4415	9.08431	5.98273	4.39583	11.5976	18.8918	14.3906	12.7239	14.8401	20.5067	31.1094	11.2154	30.8822	70.4788	81.3586	39.0017	9.34343	109.34	101.345	34.6111	16.5986	14.5187	9.34524	42.2054	8.15278	11.9579	23.1827	14.3215	10.8586	52.7189	8.07143
OG0004936	8.27246	17.1166	25.1628	11.7676	NA	43.4694	27.2875	16.7772	15.1937	8.74419	4.66667	3.11811	11.593	11.6204	14.3421	12.1979	15.3611	NA	22.5614	14.2035	29.1632	57.2837	73.3123	32.8298	14.7476	86.7969	70.0495	27.9649	11.5136	11.707	7.60345	45.4214	10.6572	29.4681	11.2836	15.7181	11.4991	65.4291	6.47619
OG0004939	13.256	23.4172	19.9689	15.5471	10.0616	38.1732	29.0608	17.8268	15.0274	5.46624	NA	NA	6.09123	NA	10.4627	NA	10.453	12.1436	23.3555	13.4538	36.5121	49.9967	73.41	30.3397	13.2086	62.3869	77.5696	30.0686	14.8825	12.2185	8.68235	39.5693	8.9863	15.8782	33.9333	9.51515	9.28317	48.3807	NA
OG0004940	8.656	20.1301	36.4928	14.7897	8.26349	52.995	22.432	NA	13.5437	13.504	4.31008	NA	11.9741	NA	12.4438	9.52482	9.14112	22.5447	32.819	14.6111	34.8133	49.1586	92.0762	79.9261	11.3259	131.58	345.775	27.2572	18.9271	48.1733	16.4523	45.9373	15.343	13.5382	24.845	13.0833	10.5072	58.4866	8.70915
OG0004943	11.429	27.4487	32.7925	12.3229	7.57209	48.344	35.3414	30.1408	20.9727	8.51773	8.60943	3.45205	9.49946	20.1051	14.0649	10.9527	11.427	25.8395	27.3481	17.4548	41.424	49.1533	115.205	43.6151	13.202	86.2525	106.987	29.3138	17.7638	12.809	12.9173	37.3291	12.229	23.272	60.5868	15.6667	10.2966	62.9125	7.55981
OG0004951	12.4803	21.9288	25.6667	15.6597	NA	40.9485	28.1228	14.8799	13.3528	8.61449	NA	NA	10.4006	11.7644	9.91667	9.74333	9.29817	21.1545	26.6621	11.7706	27.1161	61.4218	92.9714	31.5	11.0912	76.83	64.0092	23.8325	16.6244	12.433	11.3688	31.6029	9.48006	17.9529	14.0075	10.4959	8.19546	36.7055	NA
OG0004953	11.2071	22.5864	17.2391	17.2665	NA	44.7198	20.9239	17.0631	13.018	13.8564	8.46905	NA	19.0344	14.5588	NA	22.9353	7.60708	21.8761	29.7739	9.49761	35.6253	73	91.9199	37.4051	9.51842	80.5476	129.541	26.4475	15.5864	9.31507	11.4953	38.3683	9.60506	16.898	12.319	14.6743	15.6436	44.0964	10.784
OG0004955	8.06716	23.4513	33.8066	14.7617	8.92875	54.3144	26.9793	23.4621	15.0707	6.77167	6.62781	3.25481	8.13997	16.2556	15.4702	13.6708	10.9528	21.5099	28.8085	15.0899	44.107	65.9011	132.599	36.23	14.5273	113.66	158.574	29.2017	13.1622	20.0081	11.3333	54.4	12.2653	18.9016	8.3168	13.2722	10.8147	75.9378	6.24343
OG0004956	10.5374	29.8781	29.3281	13.2475	9.82366	51.2776	29.3789	16.3511	14.972	10.7732	NA	6.60432	10.3675	14.5953	10.9759	15.4994	15.211	21.2638	124.613	23.6055	39.3135	69.6419	104.089	41.0341	10.1115	91.501	129.434	30.4014	30.8684	20.7658	18.5612	42.162	9.25926	16.6701	NA	14.816	12.7782	63.3478	6.3653
OG0004957	9.12356	27.1161	20.6957	30.1935	9.02116	51.842	28.1466	17.1652	13.6866	7.40054	6.27119	2.53061	10.168	17.0696	9.19298	12.1536	8.16522	15.7124	19.7798	11.8393	43.6493	61.4339	98.7825	36.8087	7.95935	91.0906	119.729	32.8851	12.7701	NA	8.99598	41	8.0102	12.5847	48.8182	15.9528	13.486	45.1567	10.9912
OG0004958	8.72013	18.495	20.8536	24.6455	NA	48.7864	37.3033	15.346	13.5514	10.2647	5.18814	3.97561	7.86508	12.2789	10.7551	17.4417	11.7202	24.743	25.6349	13.4722	35.7677	63.6955	94.5743	41.4187	10.4136	87.1914	140.146	34.9836	21.4881	14.6171	21.7842	39.978	6.67338	18.9804	27.9544	14.4512	19.5516	51.9187	7.25407
OG0004959	12.4858	28.5037	35.5053	10.9465	8.4862	45.719	30.5381	26.272	14.0179	11.6682	6.28114	NA	10.629	15.7252	10.0168	15.0837	13.0404	26.1642	27.4679	19.7296	34.9268	68.2257	102.436	40.867	11.5435	91.7519	126.644	25.1988	22.8879	18.568	12.6368	37.5052	11.6564	17.0121	21.344	11.3259	12.8879	57.5187	14.0218
OG0004960	8.27613	25.0392	30.2981	NA	NA	45.9915	22.437	20.0057	15.1737	9.84615	10.431	NA	16.9856	NA	13.7009	17.7695	NA	17.5487	25.0737	NA	42.5135	45.2959	92.2367	34.3373	9.13218	92.5737	94.9968	NA	16.493	31.8025	17.996	55.0778	12.7908	16.7441	17.9057	15.6154	18.2712	47.0651	NA
OG0004962	NA	19.8701	27.8711	17.7104	6.40449	41.7603	15.6942	18.1961	8.45566	11.3199	12.7324	3.78472	13.0984	19.4758	8.21585	16.0591	6.9023	17.3683	18.5055	15.2801	20.2661	51.7554	70.405	31.2312	11.1223	80.724	102.586	28.4005	5.67576	17.5722	12.523	33.276	6.95536	10.5743	5.67576	11.9311	18.5303	36.3579	5.49084
OG0004963	7.92035	28.6239	23.2464	15.7379	8.8913	46.1994	37.5242	20.8376	13.2251	9.48185	9.46377	8.17391	13.3301	15.7253	10.8593	13.3599	12.1652	27.5681	21.3182	13.1242	38.5525	60.0114	99.7607	33.056	12.4644	92.8006	70.5845	28.8263	8.81429	11.0993	7.20606	47.6636	14.3905	20.652	27.1696	15.2286	9.32381	42.5697	6.38462
OG0004970	11.9771	24.6114	32.7973	18.8213	9.3098	49.4992	27.1623	19.934	11.4093	9.78431	6.19327	5.41746	11.5077	16.9679	13.8188	14.5059	13.3663	20.2815	26.9116	18.3179	45.8628	69.4173	118.92	47.6204	14.9569	102.53	126.957	32.7817	15.6453	14.3667	13.6513	51.2929	11.3688	21.3192	14.3129	16.3726	13.2921	56.0682	9.78289
OG0004972	8.00939	22.272	24.0855	15.1954	8.47714	45.3902	22.8437	15.9141	10.9718	7.54821	NA	NA	9.61746	14.2425	10.3836	11.9779	11.6189	18.9448	25.4278	10.2911	34.3627	58.1373	93.3087	44.2642	11.0517	73.4607	121.721	30.4597	13.9266	11.5835	10.8	38.1096	10.936	13.9396	11.5505	14.9216	10.75	45.3371	7.434
OG0004975	6.91939	28.8302	24.6043	15.5122	6.38994	46.2454	33.5603	18.0275	15.5174	8.48538	5.27302	4.23214	11.9771	10.6032	6.49888	12.8128	11.3588	18.9306	17.902	8.91373	41.6627	71.7119	81.5765	40.5867	14.7897	93.7633	128.962	28.4776	15.6314	10.9137	10.8922	45.7405	14.2828	15.2371	17.0292	12.2039	11.0898	27.1047	7.3717
OG0004979	9.55322	31.6736	27.744	21.1457	NA	45.3403	31.1545	129.832	10.3667	10.0047	7.20417	8.49477	11.2741	13.5738	15.1637	13.7856	12.3144	23.189	26.4547	17.1856	39.3361	56.2695	105.956	37.8881	15.8404	111.06	137.291	29.5842	15.3142	17.331	15.3821	54.8501	9.59233	12.5556	39.5476	14.2222	13.1056	61.9569	9.8637
OG0004980	9.28646	26.761	23.1069	18.2078	3.83784	50.0043	23.4132	15.9179	16.0281	9.60945	6.53504	NA	8.74269	20.1299	11.6746	12.5488	11.1186	16.4587	32.7984	12.949	42.2689	49.9235	84.2144	34.4903	10.0588	80.2874	125.05	26.454	15.3725	13.3361	12.2636	38.4524	10.9203	14.4965	19.3702	13.7194	12.2178	48.0661	10
OG0004981	8.70242	25.0899	32.3242	21.7044	NA	38.9151	24.4184	16.5679	14.6213	8.2839	6.02834	NA	14.1633	16.2171	14.5979	13.5875	15.3427	19.6545	31.1849	15.1658	33.1603	37.8153	80.0854	40.0937	10.0868	70.0477	104.797	26.7338	16.7778	16.3365	9.89683	52.4199	10.1314	19.8642	15.9755	15.4944	10.5184	69.1805	NA
OG0004982	9.45539	31.1576	37.2717	20.6622	10.7658	54.909	30.695	20.3959	14.9351	7.02815	8.47343	6.28378	11.8787	20.5782	15.1365	11.1905	11.7181	19.8197	24.418	13.1432	41.4381	38.63	73.3088	34.3776	12.0893	71.4609	97.4589	34.4733	13.395	11.0127	11.5159	48.4238	12.8716	18.6194	34.4501	14.5019	14.6807	61.8807	7.02439
OG0004983	6.49679	23.9697	24.6833	14.5437	6.7619	43.5102	30.5272	9.87179	14.4646	6.19865	7.0681	4.79762	8.63399	11.5256	12.1633	13.5372	10.3838	33.768	26.1467	16.5667	35.0429	58.1438	84.9437	43.767	8.31447	95.9798	108.112	33.7766	13.8529	73.8482	13.3948	49.8485	8.81699	9.625	59.2963	12.1852	16.9753	53.5714	NA
OG0004984	9.99112	23.4928	33.6129	17.952	7.85564	49.5928	29.0649	20.6662	16.4641	10.3887	8.92823	4.82117	11.744	18.9163	12.7947	11.4765	11.2272	18.8854	31.7257	14.7044	35.0934	41.0394	105.424	38.9793	12.2625	71.9284	129.448	29.8132	18.828	NA	12.3405	41.6582	11.0702	20.4431	23.1082	13.4896	10.5618	71.2868	7.13906
OG0004985	5.73377	24.8359	25.2003	13.5924	9.53889	52.3089	26.5455	21.1614	14.4797	8.52557	4.20147	5.11852	12.2646	15.7972	8.10968	7.52424	8.20787	20.1026	27.3437	13.3767	28.776	70.1521	94.0498	32.9635	10.6322	86.1623	55.4495	27.1019	15.1632	20.0533	11.7304	42.1077	11.3773	15.4921	12.1402	13.2234	12.8871	52.2552	6.45035
OG0004986	9.23297	26.4148	29.1108	50.5174	10.5989	44.758	29.7678	26.7975	15.8485	11.2625	6.69347	4.98148	10.8951	15.5908	13.3635	15.8154	11.0168	19.8878	27.2392	18.8259	33.1867	66.2685	89.2204	41.3184	13.3865	93.2156	108.637	29.5455	23.433	27.6159	12.5077	49.0371	11.5724	18.8273	154.041	18.3687	7.62791	73.4734	6.14916
OG0004987	7.70513	16.9415	11.5556	14.9352	8.74317	47.0855	27.6053	41.9946	7.98851	9.4883	6.27778	3.1037	7.35673	NA	6.4	12.5585	15.4444	18.8519	24.8538	1.75385	24.8246	84.6667	30.378	32.1608	12.0933	96.8129	113.712	24.1111	11.2372	7.14286	16.429	40.3801	NA	11.5857	20.4677	13.0175	11.8743	32.2368	5.50303
OG0004990	8.44872	20.2068	22.5128	14.1	9.53968	46.1266	26.9228	15.9873	13.5625	7.41026	10.1802	8.02667	14.2025	16.0919	10.097	12.054	10.3152	20.3627	22.6139	7.61574	26.5	64.3032	13.2256	31.8272	14.2157	99.585	96.1178	27.3523	16.195	14.7042	9.82809	40.6542	12.6283	67.5654	16.8903	14.034	7.5404	39.4747	6.15509
OG0004991	8.85714	21.2702	21.9441	10.74	NA	37.7518	31.2271	19.4439	26.8569	6.56667	4.21333	NA	NA	16.4913	8.88536	11.3026	9.18075	22.6808	23.4046	12.4269	27.8538	55.7561	93.6091	34.4094	12.4254	78.6088	101.234	26.3841	11.1832	8.54101	10.3477	40.0266	11.5853	15.3477	24.0538	13.4579	11.4251	40.8837	7.02443
OG0004993	9.93088	30.0919	31.0135	17.7117	NA	48.6034	29.9127	20.5072	18.5042	8.82667	7.53157	4.8813	13.2744	14.6426	13.3051	16.8967	16.8591	31.2817	25.0693	14.8774	41.402	95.08	92.5298	40.9978	14.742	117.98	135.199	33.392	21.2322	20.5706	12.9338	41.9218	14.286	23.1425	72.5022	19.9073	14.6337	59.4597	6.82212
OG0004994	10.9754	36.6486	21.7603	13.4396	6.14286	60.8152	33.5088	19.8667	13.6721	14.1544	2.54422	NA	9.751	19.4655	14.6268	14.3614	10.2702	18.6982	25.386	18.6316	39.3551	61.6667	92.8835	45.2493	13.0761	99.2832	86.1082	26.7751	20.9333	15.793	13.6124	40.3261	12.5768	20.1085	22.5583	12.6035	16.9956	23.9178	3.77612
OG0004995	9.29113	23.9427	15.813	15.1517	8.48435	46.4895	38.9905	21.5636	13.9878	10.3333	8.1759	4.07431	10.4795	13.2463	14.2007	10.1988	10.7325	19.4471	30.2407	13.3128	35.2652	35.5935	94	41.2409	9.84301	92.6682	112.482	30.7687	16.2071	18.3761	10.472	43.3254	15.0689	14.8264	39.4308	15.2346	10.2997	73.5278	6.9376
OG0005003	10.5832	21.9192	32.2522	16.7516	7.14041	44.9782	26.2832	15.6045	14.3262	9.34738	11.2283	NA	12.0341	14.5045	12.8066	13.0434	9.08382	23.926	28.4701	11.1576	36.6551	29.9542	88.3925	28.7382	9.53045	78.8909	87.7707	26.9874	13.2657	15.6413	10.5919	34.7158	8.1645	12.9182	23.7356	14.433	11.8872	62.7056	7.58699
OG0005004	9.73333	21.3779	25.7339	13.3101	7.92105	43.4366	22.0804	36.1618	13.9191	13.2539	7.21789	3.54693	8.91892	13.734	11.3325	21.1987	8.25622	16.5436	32.2358	15.7697	28.5357	51.9052	95.318	42.1957	10.2561	NA	135.04	29.5943	17.5386	20.2447	12.4393	38.4864	11.0653	20.8803	31.3349	16.5088	10.7545	58.5426	8.3578
OG0005006	10.7724	21.9372	26.4294	16.7458	NA	38.1547	30.7593	21.1316	18.6858	10.735	9.83178	NA	17.1365	15.1212	14.9647	NA	8.338	23.9716	29.7897	17.1761	NA	40.6094	108.75	69.669	9.28412	80.9689	99.019	29.6299	23.5347	25.3789	10.8007	NA	11.2645	19.3861	NA	10.6154	17.654	63.5929	8.13559
OG0005017	8.79271	23.8679	38.9036	16.4098	NA	41.7149	63.2362	18.6941	16.829	8.52066	7.13333	7.08127	12.3887	19.4865	12.045	15.3743	7.81858	22.022	27.236	16.5273	38.7465	26.1169	81.5654	41.2359	14.4004	71.8033	101.909	25.9654	15.3169	12.6245	12.998	41.7079	10.1002	25.4842	21.0838	14.3789	10.5108	69.2705	6.37868
OG0005018	8.17352	28.5068	22.734	19.3466	9.85795	48.9117	33.7189	26.6682	19.6164	11.4877	8.70679	3.16667	14.1956	20.4505	15.4078	13.2579	11.5009	29.2983	33.2344	22.7169	36.8539	57.851	89.5333	49.757	12.4378	69.3736	122.044	28.9376	19.054	13.0198	29.8739	48.9614	12.6149	20.3912	22.6651	14.3395	12.586	66.713	5.73632
OG0005022	12.0281	26.4606	19.974	11.2456	8.26569	46.6341	28.1945	18.8156	14.14	11.4152	6.84936	NA	11.3569	13.701	10.3333	15.4289	13.7015	23.3883	30.3826	12.4962	40.4139	75.7603	104.87	43.7521	12.2243	96.655	130.636	31.0379	14.5631	15.2147	13.689	50.2224	11.1082	20.753	16.8764	15.5433	14.4858	48.1614	9.51418
OG0005024	8.11667	24.1725	20.7887	14.7831	NA	45.4734	26.2717	16.7656	13.4476	7.26714	6.65881	NA	8.47026	16.177	10.8162	15.4228	8.71573	20.8933	23.7675	11.9844	32.974	65.8009	86.8364	34.9077	12.069	82.5955	110.193	25.9784	13.4583	NA	11.9079	34.8594	13.5068	15.9541	21.6386	14.7196	12.8174	51.0199	6.97289
OG0005025	10.9993	32.157	20.4796	16.1456	8.21081	46.2231	31.7437	20.8872	14.9315	12.6706	8.90609	6.05957	12.717	15.779	13.9268	17.2838	13.1122	23.8955	31.796	16.3927	42.1516	62.8261	112.017	45.9131	14.8502	NA	140.412	30.4627	17.0608	12.0594	14.6309	48.3147	11.1055	19.9544	16.4874	14.4741	15.3174	56.9325	7.2553
OG0005026	11.4532	27.1942	27.9157	14.206	12.7964	53.3897	29.9856	21.71	13.5513	16.0651	7.22831	4.70115	11.897	13.6821	10.2921	19.462	13.2323	23.5806	34.016	15.7281	45.1219	59.8408	111.679	44.2844	11.9715	109.398	145.055	32.1728	23.6047	16.419	15.4614	49.2419	11.7142	16.8427	31.0101	16.5329	13.2255	67.0486	6.74609
OG0005028	10.6815	24.4737	21.2369	16.9455	NA	42.7147	31.3605	15.3882	14.8206	8.32294	6.20548	NA	10.625	12.8945	13.3207	11.9336	9.64831	19.7117	24.7717	14.7799	36.9347	49.4532	74.3143	32.3785	10.4248	73.1586	103.323	22.2712	12.4533	15.8608	11.4619	46.4015	9.74579	13.1847	29.6019	14.0405	10.1963	45.3725	6.54157
OG0005029	12.2971	35.6847	24.0625	61.25	10.1312	47.7088	32.044	16.6496	14.7889	8.45246	6.23179	NA	9.20734	11.5789	7.04189	23.054	10.8951	19.3898	26.2018	12.7724	30.0167	66.8118	81.6704	34.544	11.6639	96.4493	131.81	26.6329	14.7778	14.3769	12.8602	37.3091	13.3166	11.4883	14.6531	12.0164	9.94667	42.6132	NA
OG0005030	7.30932	20.5611	22.5298	13.0344	NA	38.4319	37.61	17.326	11.4731	6.93333	8.93464	1.76955	11.4985	16.2886	14.5872	10.4379	8.80994	18.8453	16.8573	12.2076	38.0727	36.583	80.9467	40.0508	11.1297	91.6711	98.8627	25.7001	10.7773	11.7141	13.1462	37.2953	8.99003	16.4738	18.028	16.6126	21.59	54.7483	8.0914
OG0005032	10.1887	22.1912	27.9119	8.38964	8.89822	52.0294	24.6518	15.891	NA	8.13251	NA	4.61404	16.8344	11.756	NA	14.3547	13.097	18.7869	32.4444	12.0549	42.2814	67.6335	98.5556	31.9979	11.5241	95.657	111.75	20.5054	10.194	NA	11.2747	43.7578	10.9065	12.1208	21.4783	15.9959	NA	43.0356	8.71069
OG0005033	12.6494	22.2963	23.3718	13.4515	8.69478	42.1046	31.9807	21.2058	11.6383	11.3265	6.03993	5.95971	11.1891	16.3364	15.3384	12.9	8.72303	15.4072	26.8246	11.5992	38.4207	73.6464	85.5257	47.0386	12.3649	75.5046	106.961	24.2067	14.7139	14.7256	12.9055	53.0855	11.6802	NA	44.7424	19.4667	9.41995	47.0102	6.14149
OG0005034	7.53835	23.1678	19.6025	14.7621	7.09009	40.833	24.0935	14.4233	11.2166	7.00096	NA	NA	9.69727	13.4565	13.2811	13.2153	12.7323	17.7992	19.0819	11.2218	NA	33.3141	93.5933	35.0956	10.4756	82.872	110.084	26.068	13.9374	10.4881	9.07362	40.8295	10.0093	14.3696	25.5381	11.4823	10.7037	38.8695	6.17778
OG0005036	8.7125	22.8203	28.488	16.9033	8.80617	39.2513	NA	14.4039	13.3333	8.56106	7.83562	NA	11.8498	12.8208	11.6877	9.86806	7.19048	18.6225	26.8218	12.0929	32.7213	52.9406	74.5208	31.1209	12.6458	96.5783	98.0125	21.4459	13.8544	22.2165	10.4042	35.4187	9.5697	16.5096	19.8082	11.5207	7.47427	53.6417	NA
OG0005039	9.13735	28.8837	26.0055	16.5142	10.7639	48.6646	29.0139	21.2409	12.9659	11.7703	10.5808	NA	10.2348	18.8358	11.2735	11.0942	17.7172	19.5392	26.8183	18.7101	42.927	40.0481	92.7405	40.2421	9.80841	86.9828	130.761	26.595	12.4209	9.95799	9.17471	42.5136	11.678	21.7086	29.7743	17.0343	13.232	63.3686	9.73356
OG0005040	15.2356	22.6787	32.067	19.3147	9.25697	45.1026	31.4049	21.8411	11.9414	10.7909	6.75787	4.55414	9.18426	28.7415	13.4852	26.5294	10.9815	16.3276	34.7815	14.9688	35.2588	37.8363	81.0894	36.9073	12.0616	87.7047	109.88	30.2028	15.7274	11.379	10.4785	48.7567	8.05585	15.4143	27.4408	13.3206	8.97436	70.3588	5.61404
OG0005041	10.2063	20.0747	21.3401	9.61853	NA	33.1655	27.9758	16.8436	12.6148	11.946	6.48	5.47037	9.94103	11.1948	10.3633	12.2086	7.85298	19.7143	23.1549	8.97506	30.4048	30.25	76.3162	30.8345	13.3029	77.6444	95.0628	25.0084	13.827	13.3144	9.35986	35.8773	8.76117	17.1966	15.6918	11.1993	10.4784	42.037	9.72222
OG0005044	7.92509	18.6216	18.9034	15.3597	9.21823	31.4101	35.8637	15.1321	12.4536	9.69399	7.83754	NA	11.2678	15.0806	17.6882	12.0584	8.65957	23.0328	30.1111	15.7677	40.692	31.5596	76.1235	34.8621	9.71576	85.021	99.3885	31.9322	16.2367	14.5721	10.2477	33.1411	7.62766	15.7453	26.4946	16.4384	13.9755	73.5672	6.91971
OG0005045	10.925	29.3416	33.72	14.6969	9.47652	53.3878	30.9869	24.6984	14.7835	19.7949	6.7511	3.9415	13.4958	16.7481	12.2027	14.8138	12.6578	29.3888	28.4369	14.3465	40.2931	74.4328	113.626	39.6631	15.1575	113.895	122.604	29.4198	23.5758	17.8857	14.0738	48.7363	13.1045	17.817	31.4751	20.8423	13.4177	62.4778	6.99865
OG0005046	8.25	30.3769	33.2193	22.6808	7.96885	43.8064	35.7923	24.3503	25.0688	8.47086	5.83657	4.30363	12.0063	8.77837	15.0174	15.1562	7.91512	16.9352	27.2754	11.7283	37.2946	47.4362	50.4975	36.1059	10.6835	85.7586	86.0703	29.6699	21.9678	16.6893	10.4275	58.7001	7.73333	14.1158	71.1152	10.4355	9.47882	70.2248	NA
OG0005047	10.0482	20.6315	31.9547	14.8542	5.05848	45.5625	32.0567	17.3802	13.3835	10.6139	10.8134	3.7899	10.1892	15.138	11.0924	14.4788	10.1406	28.6057	28.1929	12.4642	36.6824	68.8696	87.8793	38.832	11.5774	89.4993	135.378	26.9349	13.138	12.8642	8.26115	42.5951	7.46906	14.8077	17.6414	16.7891	10.1966	60.4462	5.14451
OG0005049	8.88499	27.1515	25.6479	15.1193	6.78161	47.4579	35.3467	19.186	13.7428	12.3824	7.76815	2.98441	12.2559	11.5956	13.6253	12.6307	9.75474	21.3998	28.472	13.0994	43.6727	41.8674	87.5931	41.7312	11.3928	83.2381	152.158	28.6168	9.54257	7.03704	8.40012	46.9201	8.50448	12.0459	25.0225	14.7878	13.6604	58.1303	7.43113
OG0005054	8.18301	29.4008	9.11017	9.4697	14.7719	35.8946	33.4536	16.3	8.81137	11.7954	5.62564	0.711864	7.73542	20.0505	11.3783	11.6622	9.13002	11.1898	24.0654	12.6258	31.5996	43.6688	71.2199	35.1469	9.6478	37.1507	100.669	15.979	17.1364	17.021	8.56051	35.0708	5.2265	15.7849	71.9747	14.3609	7.08197	48.3896	5.23563
OG0005056	8.765	29.0168	25.8878	17.3374	9.15895	48.256	27.9823	24.033	15.225	13.1721	5.15088	2.22989	9.27975	14.7532	16.4307	15.8824	10.5593	21.0054	26.6139	17.5099	48.0703	83.2732	83.4491	39.9498	9.43113	108.126	140.479	27.7376	10.957	17.8005	16.2519	41.3559	12.07	13.3181	19.8353	16.7222	12.3121	59.0045	7.64286
OG0005057	9.65533	24.37	26.8187	19.2367	7.14935	44.7667	24.9715	15.2667	11.2978	8.99167	8.89152	3.03175	8.28649	15.7741	12.8283	25.7371	14.0034	18.4518	23.3417	12.9857	29.795	37.6071	105.774	36.1433	22.5137	80.49	141.025	19.6267	11.3231	14.2053	13.218	31.5567	6.61321	17.7568	25.6582	18.8033	8.59833	53.9814	NA
OG0005062	9.39752	21.8674	15.7076	11.0721	6.44186	45.1459	22.5088	17.8477	14.2881	9.875	4.41152	43.9248	11.1991	23.1043	10.2885	9.39953	9.41215	22.8237	24.7403	17.4662	31.8327	68.3852	70.3488	34.3205	12.2604	87.5479	70.0891	31.8629	14.9507	14.8893	13.0673	47.3267	8.67805	13.632	23.3519	11.3634	10.6281	56.1703	8.33135
OG0005063	9.7209	32.0339	19.5251	31.7073	7.68705	48.115	35.9794	22.3012	13.7381	9.57103	6.41878	3.84967	12.8008	17.168	12.6887	15.6944	12.501	20.9598	29.6701	14.833	39.206	81.518	100.738	39.5737	13.6755	112.073	122.748	35.6153	20.4993	16.6477	10.7721	56.833	10.5835	18.9584	25.5289	16.9704	13.9396	65.6118	8.28252
OG0005066	9.88591	24.3175	32.3605	14.232	9.24561	49.6746	30.1638	18.3953	17.6947	9.21168	8.73948	3.37958	8.96032	21.009	13.8591	15.0854	16.9497	21.0303	25.2271	17.2603	36.3937	76.981	94.9318	36.9441	13.1288	108.653	111.403	28.9631	16.723	14.1532	16.0687	37.9776	11.7947	20.2655	30.6275	13.1756	9.45305	47.9922	5.99419
OG0005070	7.95115	32.4004	28.8544	18.313	10.6433	50.3905	32.1381	28.0298	15.6492	11.2594	8.71244	2.31985	14.7032	12.9679	12.4356	18.2337	13.2904	31.253	27.4504	14.1935	40.6509	81.9365	132.314	45.4404	14.9062	125.28	128.423	28.503	19.6874	12.2283	13.2817	52.9577	14.3061	16.405	25.5218	15.0667	10.5706	67.8006	8.8948
OG0005072	11.5484	18.6535	18.7665	15.4599	23.6703	33.3611	26.3839	23.9644	11.8058	10.755	7.95798	7.13027	12.2869	7.04167	9.42029	15.6819	21.3903	24.087	27.877	22.1203	33.664	85.2185	95.8409	27.9451	11.0286	91.9695	118.338	26.2948	13.1599	26.9261	12.1667	34.5684	9.85262	29.4766	52.0877	24.1412	10.3114	45.9825	6.70609
OG0005075	12.4024	21.2273	28.148	17.9257	14.3033	44.1667	27.6395	21.0794	16.4494	11.1636	6.62875	4.01937	11.6536	15.2051	12.7653	14.3598	10.8593	20.394	25.05	15.7344	36.6178	62.5669	102.149	39.1034	10.6262	94.0786	150.981	37.0375	24.3996	35.0379	15.5111	44.2251	9.03965	19.5089	89.4573	14.3149	NA	62.9271	6.05731
OG0005076	11.5098	35.202	33.3019	32.7812	9.03053	52.1007	35.7743	27.0696	20.0808	8.99023	8.76181	3.31178	13.2643	18.0137	18.1928	15.7789	12.2549	29.5169	29.2842	20.8924	49.5153	73.5968	NA	49.9782	14.3415	95.8495	121.144	28.366	16.6097	14.0018	13.2751	53.7178	12.6173	22.1739	24.344	17.4644	15.6109	62.7911	6.80963
OG0005078	6.99826	25.5932	29.5749	12.7119	NA	39.6278	30.1996	19.0484	13.7092	7.31061	NA	NA	8.92768	16.4917	15.626	12.7469	9.84732	20.4721	23.2573	15.3095	39.253	59.4626	83.1616	32.2362	13.3715	65.1758	NA	30.157	13.7441	15.3362	21.5103	47.0838	10.8867	29.0971	40.8057	14.7443	13.9321	60.5753	7.13525
OG0005080	5.64897	26.5322	30.2514	15.7134	6.58249	44.3081	43.7179	15.4821	16.2865	6.8239	8.801	6.63399	14.5198	16.456	11.719	NA	7.22316	12.6212	22.087	17.6474	35.096	57.5344	67.0297	19.7151	10.1791	73.6749	88.0598	28.8981	17.4573	18.5455	12	39.8917	11.4672	14.9201	13.7899	16.9339	18.1763	45.4826	6.63743
OG0005082	9.83471	27.0053	40.7647	12.8019	NA	48.1496	31.913	18.5493	13.3501	10.5387	10.7529	5.20755	12.3439	13.153	11.2407	18.168	10.0577	26.8438	25.451	14.072	51.336	67.8277	69.0417	40.4417	15.1354	81.7874	79.0948	33.9227	9.54902	NA	5.33333	53.648	NA	18.8609	18.4961	17.7169	10.9548	47.2451	7.24576
OG0005083	NA	16.7857	19.0446	15.6667	NA	43.8215	29.5249	11.5542	13.9739	6.1859	4.43311	2.55869	10.7797	12.2583	8.33062	16.8925	9.949	24.8388	28.408	14.2619	21.9909	66.2113	86.6116	30.4964	12.116	89.5428	97.8545	31.5064	8.63949	15.7681	11.1812	31.6848	9.45955	20.5037	25.7107	12.2029	15.1308	29.5647	9.06481
OG0005084	9.80556	26.1981	35.2103	15.6215	8.27822	50.1805	31.5393	26.5465	13.0589	13.9375	5.26263	15.0361	8.83333	20.475	11.5742	9.42069	12.2431	22.9435	29.7638	9.16543	38.7993	74.1928	90.7792	37.2445	8.13043	94.6041	116.664	37.3554	17.0111	15.2836	9.05556	52.3166	11.7526	10.7778	29.5783	18.337	13.3056	55.1989	6.37975
OG0005086	7.81535	35.4089	19.6973	10.9024	10.9524	39.2234	33.4433	17.1294	9.23129	7.125	10.3977	NA	13.3357	12.8651	8.85185	16.7746	9.18553	20.2874	23.7467	9.51724	34.4468	59.5323	37.1603	39.1905	9.37741	117.619	109.899	29.8021	16.214	NA	7.41667	25.0344	12.0816	16.5944	19.3197	13.4785	NA	38.323	NA
OG0005090	8.68584	22.714	24.3821	13.9217	NA	44.3245	29.0996	17.2699	13.2684	8.6244	5.91506	NA	10.6533	13.8339	12.4347	10.1318	9.30857	21.5633	20.1968	16.4191	36.9453	49.0766	75.2747	39.9763	12.8469	78.8399	99.4903	24.656	16.1504	15.6312	9.92617	40.6353	7.11954	14.5875	34.7388	13.8452	NA	43.3704	7.05263
OG0005092	8.76461	28.6698	28.648	18.3744	8.20551	NA	35.1274	18.2212	13.9037	8.21513	4.91837	5.28455	9.97368	19.1934	13.0917	9.80382	9.96124	16.6424	24.005	14.6364	34.8407	70.1353	75.562	30.609	13.8302	72.6556	101.412	28.0688	18.4905	NA	12.3974	31.4153	15.7587	12.5365	27.3086	12.2944	NA	53.4059	12.6362
OG0005093	9.60185	20.175	23.19	13.143	NA	39.1596	24.3177	18.2662	11.7762	8.77849	5.32877	5.26531	8.36755	9.94855	10.0035	10.9734	8.80392	18.7261	24.0761	16.5082	29.3763	58.4811	86.8481	28.7858	11.6602	98.2695	124.901	26.2257	12.729	14.2497	9.93823	32.8088	8.41036	16.1792	22.6606	13.3721	11.1984	42.6298	4.42716
OG0005096	5.43544	17.7336	18.8858	17.6809	9.39303	39.0859	21.4721	NA	8.22029	10.2262	7.41129	NA	7.7155	8.96618	7.47945	16.4803	7.93418	14.2408	22.8605	NA	21.2009	83.9274	68.7162	37.4149	8.43462	78.8607	111.378	28.0087	12.7024	11.1458	6.18605	25.4137	8.61635	11.5	28.8604	11.8137	11.8419	27.5546	4.80102
OG0005107	7.04199	21.9988	25.751	17.472	7.74686	52.9434	28.0723	18.7147	14.5274	11.4886	5.48673	6.54717	10.4667	21.5687	6.32278	11.5596	11.2689	21.8163	19.3241	16.5584	31.6836	60.8626	71.3997	35.6161	13.7224	78.2279	102.441	NA	12.8794	14.1409	10.7014	41.6469	13.7021	14.7313	36.686	15.9448	11.5851	40.4212	5.45469
OG0005109	9.2	34.3333	21.6892	13.1029	7.28095	50.4262	30.8591	21.8076	14.575	9.00644	NA	8.76149	12.9032	17.1794	9.42512	10.061	8.87273	23	25.9862	17.3441	34.2462	55.71	113.062	41.9215	11.3292	96.217	105.345	25.8479	10.8978	NA	11.7773	42.4163	10.271	14.9153	26.7089	17.6393	13.01	30.1715	7.05516
OG0005110	8.2969	13.6667	23.9808	14.5516	6.03675	49.2399	23.5871	14.5532	10.5425	9.6954	7.54253	3.22741	12.5631	14.0814	8.9	17.645	11.7491	25.1734	21.2917	15.4677	35.2033	54.0771	92.7057	36.3978	12.6092	93.4341	137.725	30.3241	15.5523	13.3626	10.3873	71.9011	11.1627	15.9002	22.3989	20.354	12.7118	52.1467	5.28235
OG0005112	10.839	21.5966	23.3135	12.1674	5.74653	57.5869	21.1457	13.0355	11.6632	8.03202	5.22143	5.52736	6.78269	26.6083	5.39326	13.4654	9.36577	22.165	27.5107	11.8412	25.9495	67.3425	80.3957	33.8743	10.0685	92.4496	110.874	26.3047	8.26357	13.5473	10.4357	38.5023	13.3446	16.262	22.1481	17.0548	13.736	32.9972	8.3966
OG0005113	NA	21.3322	16.5421	10.5938	NA	42.8431	25.6018	14.9223	11.8923	8.32258	5.75636	4.94152	10.133	11.7729	15.7177	18.1024	8.30979	16.9426	21.0347	9.29063	37.5722	80.8664	62.6987	32.6456	12.2473	84.7628	73.5947	NA	13.495	14.3753	12.2743	46.6446	8.69469	14.4851	20.639	11.2044	17.2982	34.3649	4.59387
OG0005117	8.05708	23.1456	18.8153	11.0116	10.7414	46.4956	21.322	15.4531	14.6152	4.93532	7.93046	3.03986	10.0564	12.3505	NA	13.9404	15.2936	20.875	22.8523	11.1843	32.6874	56.9007	107.471	32.768	15.9658	74.739	54.2246	18.4775	13.6689	12.3615	12.5023	39.7908	10.215	16.0648	31.2185	11.4331	10.4711	41.3421	10.3833
OG0005120	7.69075	21.1567	25.6888	17.933	9.59929	47.9444	28.6436	20.676	14.0097	10.5018	8.1692	4.77228	12.3262	15.6134	11.9587	17.1489	12.6074	20.8667	25.1909	18.4877	30.3571	58.0019	86.295	37.7823	11.9954	79.119	113.751	30.4395	14.928	17.3995	11.6398	43.1075	10.9196	19.0575	28.1704	16.9025	8.98456	61.3184	6.3699
OG0005121	8.61354	26.8699	17.7262	19.4745	6.21585	46.9146	32.2656	21.4718	11.0359	8.46688	7.90863	4.5026	12.4083	14.5236	13.8073	11.5496	9.72825	24.2457	26.2716	27.4532	43.0936	70.4511	34.8932	38.6982	12.8765	89.5836	109.434	32.8683	16.6294	NA	12.5479	46.4995	10.8923	17.4493	22.2021	20.1552	14.1254	46.6783	7.18327
OG0005125	11.2918	29.0948	27.0137	16.8539	8.2381	48.1087	NA	18.5728	13.5597	14.1344	8.44152	3.81395	10.8834	16.8854	9.77524	18.0804	18.5911	25.2827	27.2876	11.7761	41.8205	67.1906	94.8177	41.8553	12.0086	95.3507	129.749	36.2526	16.4075	17.3978	13.342	42.8766	10.0088	19.1734	25.1985	16.2985	10.8421	54.3187	11.7201
OG0005126	9.69926	24.3734	23.4667	15.1294	NA	53.4579	25.707	16.6368	13.1065	10.7161	8.98839	NA	12.5047	11.439	7.51259	17.9297	10.696	22.6509	27.5017	13.6222	38.2955	77.898	85.0317	42.3806	16.1686	98.1132	108.824	28.6017	14.805	NA	15.1618	47.8368	14.1022	15.7454	57.1261	12.2431	14.7736	48.7858	5.85986
OG0005127	9.14149	23.8103	17.836	14.9096	6.80679	39.2677	26.5875	17.139	13.6025	9.78431	8.66106	10.2107	8.60915	16.6361	11.7156	13.2364	12.5109	22.1107	23.3774	10.6654	38.3933	77.6464	89.9005	40.4718	16.9431	106.593	99.7078	31.5256	15.3856	20.1633	7.93254	50.6891	7.73054	12.8243	28.027	15.7493	15.5161	42.5354	6.81215
OG0005128	9.56204	29.7149	23.8497	18.882	NA	45.0037	21.2998	17.3124	12.2963	7.25248	6.26873	4.00565	8.43548	15.6133	14.359	13.2824	15.0386	17.6847	26.7323	17.5961	35.024	43.3419	110.766	39.894	10.2945	79.3859	107.862	29.0049	16.2496	NA	11.1347	54.8756	10.6932	13.5656	19.1749	14.4794	15.747	81.2069	8.02889
OG0005132	8.44193	26.913	35.9643	25.4384	8.96735	51.7185	26.175	19.8668	13.381	9.57714	7.61138	4.54918	13.9686	12.5726	9.49539	18.3763	15.5644	26	31.8448	15.0337	38.5099	92.0217	94.4813	43.8215	11.1256	114.257	117.571	29.3036	13.5189	14.1007	15.2377	39.5476	14.1388	15.7614	20.6648	18.2639	NA	47.5263	7.11698
OG0005133	10.0986	17.9356	36.6062	16.4066	9.10185	46.3575	35.9861	21.7904	11.6646	40.4123	7.18561	3	15.0685	12.5725	14.3368	13.7281	9.26289	19.3565	20.867	6.12447	50.6857	50.4021	25.588	37.7096	13.6087	59.0138	103.266	32.7449	15.7748	NA	9.33694	56.2038	12.5667	18.3467	20.5971	12.2938	10.5231	56.0518	8.23649
OG0005134	9.07767	24.1467	29.8854	11.7493	5.53872	38.0525	20.2787	14.2312	13.1732	9.32308	8.30088	3.13262	10.4271	12.6005	14.0376	11.2017	11.826	15.3701	27.5433	9.26247	52.1843	37.0026	42.5311	31.0565	12.1318	70.4908	101.855	29.2608	21.3581	10.5827	10.0111	38.914	11.0107	9.79948	21.958	15.8656	7.28972	48.4304	6.2849
OG0005135	8.26055	23.1713	33.7896	14.4425	7.77293	46.9015	32.6954	18.4448	18.9683	12.449	6.35567	4.89017	14.9093	14.0136	11.3309	11.1373	10.9433	18.7379	26.9348	15.8312	40.5403	50.5887	92.818	30.9242	12.1758	76.7525	130.215	32.3841	16.1581	12.3788	13.1228	47.8444	10.6106	19.51	39.6829	15.9131	9.41538	80.5081	5.40456
OG0005142	10.1844	20.7225	34.5522	14.6775	NA	42.0651	27.0966	15.756	15.491	9.28873	7.17922	4.68427	8.91954	13.198	10.2983	14.3467	9.72927	18.2782	19.8615	15.1182	30.018	49.6079	82.7738	32.8196	12.726	85.3716	116.843	30.1294	13.2334	NA	12.1071	32.1326	NA	15.8037	26.469	15.0533	NA	47.5604	6.69308
OG0005147	8.40635	19.7221	27.0535	16.1481	10.8037	48.5916	21.4399	25.6187	11.7826	10.5499	7.70998	5.86563	11.5013	17.8237	13.0824	12.6248	10.1957	20.5362	24.5556	13.6333	32.6061	34.8689	91.3913	39.4208	9.31279	77.6308	131.265	25.9355	17.3776	21.9104	11.4914	45.5467	8.73286	15.4751	22.0373	10.7884	12.637	46.6646	NA
OG0005148	8.79444	19.8444	23.8844	14.6136	NA	43.4782	23.0072	12.9121	21.5022	8.71478	6.27747	NA	6.09025	15.1567	9.21639	11.6826	10	17.2907	24.2837	10.3617	31.5308	45.5736	13.0979	28.3034	7.28288	87.9072	82.7268	23.8276	12.3394	11.2698	12.323	35.3364	12.258	15.3694	13.6478	17.0582	11.716	40.9303	6.2684
OG0005149	6.89867	20.3588	21.0807	11.3889	NA	42.9894	22.1847	20.3715	14.7933	8.31347	NA	4.66061	8.85747	21.2514	8.39909	9.04514	5.59491	14.0764	16.5796	8.48465	28.482	47.7684	70.6104	32.043	9.60373	66.3683	77.6742	23.929	9.88798	8.42926	12.3519	36.1741	8.66972	12.4688	19.892	14.4161	8.89646	32.8333	6.69639
OG0005151	5.03523	20.2009	17.4623	10.5499	7.58182	42.6922	30.4495	15.295	11.0164	14.3877	NA	NA	7.21111	16.9816	NA	14.991	14.879	20.3656	23.4106	11.089	34.1719	65.9702	80.3243	37.5442	14.0912	78.6726	122.329	20.824	11.6731	18.2571	11.7442	38.977	16.4747	14.6332	37.2915	9.78421	12.0166	36.6441	8.43101
OG0005154	10.8421	28.4287	24.0506	16.4781	10.5086	47.9283	51.5375	20.2864	14.256	11.8351	8.58003	NA	13.018	15.807	11.3359	16.0343	12.8061	22.62	31.0427	18.379	38.2145	52.0045	96.1254	42.6356	13.3793	87.9021	119.687	28.3781	16.2832	14.6316	11.8463	47.2654	12.1658	17.2306	24.879	14.6857	15.0256	63.5701	6.87108
OG0005155	9.99066	22.6821	34.0701	27.7126	8.02642	45.1537	30.8986	22.2635	13.9568	14.8377	6.41842	4.09649	11.6458	18.5756	11.8138	11.9333	12.3926	21.241	24.3072	14.8429	41.241	54.7385	50.1941	37.4962	11.4258	79.3935	96.5847	33.6332	13.0434	15.5395	14.919	60.4566	12.7708	17.2974	32.1867	15.5815	NA	59.4127	9.04231
OG0005161	13.3749	32.3253	28.114	16.6742	8.62417	54.6	34.0333	22.2526	16.7853	13.7004	6.55527	5.16175	12.0315	17.8879	10.8215	15.8946	12.8118	24.7514	25.9048	12.9061	45.7703	80.8168	92.1534	42.8318	16.284	98.5097	118.253	30.6051	11.7766	NA	15.4923	49.2044	NA	18.2936	25.1205	18.416	14.7078	48.4241	7.62471
OG0005162	NA	23.8644	30.3147	NA	NA	43.5895	NA	NA	10.6674	9.00873	NA	NA	8.26955	NA	11.7182	19.3171	9.97883	17.012	NA	NA	37.6211	48.8344	91.5159	42.9643	10.1122	74.7503	104.145	NA	13.5192	NA	13.2909	43.5902	NA	14.9444	27.7939	13.4663	NA	NA	NA
OG0005168	11.5246	25.2103	26.6179	14.8772	7.97126	55.9504	27.4172	18.6838	15.1141	9.49504	8.89342	NA	12.9898	13.213	10.2558	19.3853	11.4542	26.8726	29.3412	15.3182	35.7706	71.6985	96.4001	38.5652	14.7215	109.814	148.399	30.9752	16.8072	16.0273	14.3969	51.9241	15.3206	20.8791	28.0206	19.403	11.5241	56.4866	8.08639
OG0005170	8.2542	27.3592	28.3828	19.7193	NA	47.9469	39.0616	21.0448	16.185	11.5087	7.0679	2.05929	13.0775	26.2988	13.3794	14.5836	15.3678	24.5225	26.5385	19.6716	44.3482	58.3968	70.7215	40.8685	13.3104	76.8978	108.23	30.9394	13.7384	14.8412	13.6975	47.3796	11.5482	21.975	19.3406	14.7439	NA	54.3645	7.46212
OG0005179	11.6449	18.582	25.4463	10.8877	NA	44.4476	28.2649	11.5465	11.7009	7.36774	7.9641	10.9851	8.44501	10.352	5.86218	13.8556	7.77044	17.2452	20.8151	10.9737	28.0971	64.4901	74.8494	29.6028	11.8729	69.506	98.3333	26.7667	16.2718	14.9646	7.64008	34.0943	10.8059	10.2931	23.799	13.2733	13.4947	35.9213	4.39266
OG0005182	NA	22.7795	17.3715	13.2899	6.6875	50.5575	22.2321	13.556	8.23935	5	3.6519	NA	10.8645	10.6564	9.70115	11.9654	10.9986	17.6788	23.4358	11.434	26.6305	44.0767	84.4247	27.5044	9.36842	71.5268	110.625	32.9672	9.79507	12.5673	NA	35.6305	5.83974	NA	22.3634	12.6752	12.3946	44.8327	NA
OG0005183	14.2975	21.7983	21.6517	24.769	NA	47.0197	35.9654	12.1661	10.3823	11.6764	5.43793	4.19376	12.7708	15.32	12.6542	13.0066	11.8302	18.4837	25.0583	15.0154	27.8621	53.5576	63.999	29.5457	14.5518	72.6954	118.556	25.6013	11.6806	14.1018	11.7264	43.2583	9.93713	21.0722	30.4023	12.1832	9.30966	57.7712	5.68593
OG0005184	7.38974	19.494	28.1174	14.4702	NA	38.9371	27.23	11.4175	13.5779	7.1675	6.79224	NA	9.07975	13.0637	11.4925	14.0228	9.33333	17.6949	23.2808	12.5129	32.212	40.2889	83.1775	31.9164	12.5987	73.7306	96.6593	26.2005	12.542	11.8188	7.64521	38.5651	11.2851	11.7819	17.8053	14.7355	11.5847	56.7413	6.83333
OG0005188	8.46528	19.2053	43.7194	15.8444	8.89077	45.0458	32.6162	21.5503	30.9383	12.1521	10.3821	3.57881	13.9873	15.7384	12.9545	14.8299	13.3305	29.0325	25.4346	16.3135	38.1258	52.8795	121.272	37.6046	15.7231	77.6084	134.107	26.7264	18.4908	NA	10.1832	47.3954	13.4992	17.9576	25.2514	20.4963	10.571	77.0118	8.26667
OG0005190	9.92274	24.1694	15.9051	15.5552	6.21612	57.2315	30.757	19.0453	10.8101	9.24393	7.60519	NA	13.2704	13.7325	NA	15.8477	12.6269	26.372	25.5847	9.98265	35.7508	71.5056	111.201	31.1821	18.5382	110.3	131.826	32.1052	12.1589	15.1678	11.2547	36.8893	15.3092	13.8852	30.7222	17.4294	12.0655	38.0343	7.91173
OG0005191	11.9274	24.3937	22.1313	19.2166	8.17544	48.8253	30.1499	15.5442	12.0945	7.72355	10.0649	NA	9.40799	9.01296	8.2517	12.3524	9.47826	18.786	23.621	14.5008	35.7648	78.3747	93.0425	41.3577	12.4671	97.0632	122.167	27.2558	16.0289	15.4054	9.29095	43.5438	11.2836	15.7101	18.5658	12.0633	12.5609	48.6815	8.43927
OG0005192	9.18033	22.1968	15.4947	15.3186	7.32489	47.7772	22.3136	13.2192	11.7961	11.8375	6.04429	4.27854	9.29497	13.0317	9.47493	11.462	13.0167	22.1771	21.2562	3.4071	25.917	70.5516	71.4803	40.0983	12.4153	71.1918	94.2385	24.9844	9.6916	16.6918	10.7475	38.7079	10.425	14.4575	62.7349	65.318	14.2963	42.0248	7.18206
OG0005193	8.8018	22.7506	25.8836	81.1987	6.65714	42.7919	25.7749	20.3024	14.0523	12.1147	8.36364	4.43119	17.7717	NA	9.23211	15.5878	6.77778	23.2455	20.7609	13.168	25.2428	54.6269	88.3532	36.6932	7.81481	85.953	129.996	33.5673	8.70222	18.211	7.42456	45.1815	7.69406	16.0363	17.9844	14.9757	10.9354	55.1921	NA
OG0005195	7.89986	28.2505	20.7478	10.396	11.7721	40.7574	30.2986	19.7775	15.0902	7.0015	8.14478	NA	12.4539	NA	13.9907	13.6899	9.81887	19.2261	28.38	12.522	36.6735	40.0708	84.6294	32.856	12.2201	69.5775	111.533	26.8681	15.0049	14.4115	12.4708	39.7835	10.8306	17.1861	28.9981	14.6712	12.1365	65.5457	NA
OG0005197	11.5751	22.7797	28.9315	18.8107	10.4648	48.3486	26.0848	17.8605	13.9717	12.4673	7.9072	4.2619	12.9301	16.5864	6.64352	15.9179	11.746	26.7067	26.3938	13.3724	29.4812	86.1042	89.7038	37.5129	10.4179	104.683	108.702	30.1731	22.2155	13.7182	11.1771	45.5721	9.81556	17.2812	17.6715	16.2783	11.9338	43.7277	6.63345
OG0005199	10.4008	23.8949	26.0573	16.0569	7.55493	40.8183	27.534	16.9377	11.4272	9.19394	8.09736	NA	10.2404	12.6957	9.88244	17.1008	10.645	21.6698	21.1701	13.0972	29.3808	54.0353	86.5183	34.1899	12.9662	101.155	75.0792	27.2891	11.3424	13.6504	9.63051	39.1011	12.2825	14.9914	16.8173	14.2871	15.633	38.2876	5.69059
OG0005202	10.1337	26.1063	21.7945	26.8877	NA	48.6245	30.6451	15.913	14.0746	7.69727	9.39015	NA	12.4735	20.2827	11.5559	15.4593	14.6119	23.2611	25.9671	14.5431	39.1325	58.4473	85.33	33.0641	16.6017	87.9582	107.53	34.4274	16.5947	11.8546	24.6416	52.6058	10.0439	18.016	37.6334	26.3585	12.1603	43.1872	9.23829
OG0005208	82.5598	27.7285	25.7037	15.0789	NA	44.5502	35.7114	22.6608	14.1134	22.3435	NA	5.62598	15.4462	13.6783	12.5802	11.8183	10.332	29.5069	29.0159	14.7019	42.7739	81.3014	241.331	29.9335	16.9115	NA	98.2077	29.1615	19.3355	15.5033	9.31507	38.6644	29.0499	19.2374	34.9914	13.0129	15.4579	63.3806	14.5545
OG0005214	31.5845	21.312	18.1704	11.7874	7.67493	47.3707	32.6353	17.0957	13.0321	12.5567	5.43407	8.87908	10.0399	9.38679	12.2825	25.0133	7.99704	23.197	28.2706	16.8762	33.9865	55.7187	103.843	37.4548	18.4083	86.6636	109.042	28.2609	13.6562	20.3453	15.0149	48.7549	11.3799	16.4785	14.713	21.3243	17.0336	51.7474	6.21886
OG0005215	10.3054	25.4469	9.30653	15.1214	12.1845	47.4848	23.4679	18.7306	15.6816	11.0905	6.4086	4.34839	11.8048	14.761	6.17032	20.0638	11.36	26.6423	27.3083	13.9825	32.114	72.4372	81.9472	34.6425	8.3766	98.5273	98.2318	32.0185	24.342	14.6039	14.7706	41.8722	15.2226	17.0535	19.5487	16.7406	17.5233	44.1238	7.27292
OG0005221	13.496	33.0187	27.5426	19.5399	9.26667	44.5929	28.0484	16.8267	15.0507	8.38933	9.51765	3.17949	11.6347	14.4778	14.0353	NA	NA	20.5306	25.3787	14.5718	25.405	59.2	98.7554	33.1357	9.30623	72.8178	70.1333	24.7704	14.9109	NA	8.8697	35.6336	11.408	14.9485	45.3173	10.9295	14.7069	36.8528	8.83838
OG0005224	9.42511	25.1508	23.9124	18.2745	8.20149	44.4549	36.4967	20.9992	15.9929	9.47712	7.79399	3.49262	11.0459	17.4318	12.6398	11.8824	11.6621	17.2804	26.9166	14.396	38.8178	56.3865	NA	37.6802	12.0175	84.7871	117.912	28.1925	16.4953	13.6476	11.6619	47.3308	13.1047	21.4956	30.19	13.6158	12.3955	60.4806	28.3595
OG0005225	9.27604	23.6024	33.4794	15.4045	NA	41.2056	29.3542	25.6857	15.4144	8.71524	7.55995	5.72667	10.7347	18.063	14.9765	9.14885	8.05063	20.5357	29.5006	15.9204	35.3731	43.1391	101.637	32.07	12.1346	73.6831	122.629	30.2452	15.3117	17.9117	10.1361	57.2232	11.598	20.1469	37.8393	14.4862	9.64667	63.721	NA
OG0005226	4.12871	8.61348	17.757	22.1142	9.33333	36	28.5179	13.3623	10.8879	6.85714	6.06481	NA	8.01905	11.1409	11.563	11.9105	11.261	11.4256	21.0979	13.2917	24.3765	66.7716	11.0337	42.5397	6.4486	84.0467	88.1412	23.5285	6.75117	8.81173	10.6593	37.5286	10.349	12.0141	18.2617	9.3379	7.70787	16.1375	4.91837
OG0005229	9.51054	25.7453	30.0808	25.0406	11.8873	39.4613	21.0545	21.8386	13.762	9.77219	7.6645	6.35574	13.0603	NA	13.7781	13.7624	12.4939	27.0709	24.0393	16.6814	42.3126	76.5346	94.7109	36.2774	13.6332	104.386	117.902	28.2006	17.2909	16.4547	12.1796	49.3616	9.62457	15.3551	40.1342	15.4767	12.2438	44.7426	11.3702
OG0005231	NA	24.6742	31.7577	12.703	6.52542	49.7453	27.9365	14.8217	18.644	11.4095	6.4026	5.56341	10.5791	15.6667	5.82489	19.1321	11.3244	25.2977	26.4132	12.3425	28.4846	83.2584	88.3461	38.4382	12.985	89.3521	84.0663	25.1216	9.29198	16.0218	15.6825	51.6667	11.9465	17.9648	42.2222	15.5627	13.3374	40.589	6.45405
OG0005238	9.00715	26.9761	31.7048	14.2582	16.4985	44.2385	25.8707	24.3091	16.8341	13.6515	7.97737	2.33059	10.6305	13.5294	8.19266	21.1447	14.0903	24.2163	29.1129	27.2075	36.1587	77.2537	118.539	34.7115	11.5824	109.961	131.479	29.8058	30.9466	39.2561	20.9592	51.2577	14.9935	14.9143	87.8039	8.69048	11.9447	49.924	7.91828
OG0005239	8.31556	22.3776	18.518	16.5903	6.38743	33.1769	22.8696	15.0755	12.9167	10.9351	6.66667	NA	12.2261	20.6978	9.28333	17.6651	9.06767	14.8622	23.7181	13.9343	NA	54.0306	82.9244	32.1914	13.6558	90.9428	97.8464	25.0615	12.6635	16.4022	11.5771	33.0413	8.38514	9.83725	22.1228	14.4743	12.8298	47.8698	4.86768
OG0005240	11.1586	25.6239	31.9916	16.4872	NA	44.2723	25.9048	16.3025	10.9799	8.76555	6.75728	4.01215	10.7465	14.0955	13.4319	15.552	9.80226	21.1366	24.521	11.7055	36.2931	59.5213	79.7901	32.8049	14.4837	89.3157	105.14	27.8596	13.5552	15.8776	12.3779	40.1448	11.1511	17.7446	21.0795	13.4962	14.3678	57.7078	8.46512
OG0005242	12.6377	22.0543	28.4733	15.2113	9.37333	52.0631	28.7231	21.3055	15.278	10.3802	9.99891	3.95069	12.2308	18.4224	14.1848	10.465	13.019	25.5373	26.9151	15.0574	40.8827	49.1581	96.0126	38.837	13.4712	84.9636	116.899	27.9224	17.3226	14.7318	10.4686	50.4224	12.4487	21.3814	46.0853	15.0393	10.687	58.6977	6.03854
OG0005244	8.17799	18.0848	22.56	11.1892	5.93391	39.2432	20.8289	18.2692	22.9255	NA	6.2619	NA	NA	12.6186	11.9185	14.7911	10.5321	16.8655	19.8958	9.70225	30.0881	44.5944	65.7319	37.1615	13.3642	66.5409	104.286	22.1594	12.8481	13.6839	10.1483	31.9539	8.77004	17.0997	26.1493	15.9432	10.9793	41.9942	7.20952
OG0005254	10.372	25.5887	30.3937	14.3172	9.52174	41.1653	22.0989	21.4948	10.7355	7.4086	6.55721	3.80236	10.022	8.51733	13.0444	15.6184	12.5989	22.8835	23.8649	12.4851	29.9372	67.1525	100.641	35.793	8.57018	101.309	118.833	22.6341	18.1956	12.6206	11.3735	42.0111	8.76961	15.9039	28.0188	13.792	14.8898	46.427	6.36782
OG0005261	8.18728	25.9853	27.317	18.8228	12.0794	39.5496	25.1618	24.1269	18.6224	13.7972	8.73358	4.26368	11.6733	16.5592	13.8534	14.6581	11.007	19.7982	26.109	18.3375	18.7157	48.4508	111.212	40.7788	11.8045	75.3059	119.184	37.2822	16.2248	15.5833	13.2794	53.3668	9.94831	20.8472	40.2503	12.4815	9.78862	68.519	6.14118
OG0005272	10.9606	23.8473	23.1631	17.8615	9.73943	46.9682	27.8039	17.3805	15.4434	9.64356	6.63866	NA	11.5173	13.9911	20.6432	17.738	9.33467	22.5977	25.679	14.5303	23.019	55.7555	88.8612	35.8417	11.6842	86.4898	115.699	33.4078	13.2792	13.2218	14.2602	47.8542	10.7104	18.652	29.5575	17.3858	13.2822	58.109	6.93131
OG0005278	7.91441	24.263	27.2577	17.4776	6.75225	45.1984	24.6412	16.136	14.4034	NA	5.72667	5.00844	10.677	14.1662	13.1967	13.0887	10.0783	23.4481	25.6826	10.9335	34.141	67.3021	79.074	33.7748	12.0239	83.5165	71.1604	26.5317	15.6677	9.02036	10.7329	42.3227	8.32127	16.4827	25.1255	11.9202	16.5231	43.3483	6.7044
OG0005280	8.05162	21.1827	27.9444	15.5354	5.81359	38.6677	26.0177	13.6917	13.6522	12.4156	5.76896	NA	8.37894	14.8667	9.19578	11.6879	10.4458	20.134	20.4834	11.4361	25.3287	69.5848	76.4283	35.1492	8.51451	87.589	77.7884	22.1118	13.9638	15.3282	11.5538	40.3446	8.26367	14.6846	19.4249	12.0323	13.4985	49.4821	7.59397
OG0005281	11.2349	20.9656	29.2381	17.6851	10.0719	50.1286	30.2534	21.3681	13.5161	8.52096	8.28042	4.84762	8.14286	12.1909	13.1606	NA	7.94095	24.3315	28.279	10.253	36.0489	76.5838	67.3522	40.7167	13.8232	76.905	94.0306	27.3956	12.8913	14.8062	8.14634	49.038	6.97251	13.8295	26.8755	16.7803	8.02283	35.962	6.50781
OG0005287	14.0189	23.5888	23.0362	11.2518	8.4677	44.3544	28.3548	14.0376	15.9093	6.62439	6.70303	5.57381	9.59234	13.3451	8.66122	17.972	11.3108	18.1243	29.931	10.5464	27.8619	40.0225	84.2161	35.5162	8.46521	75.7812	92.1637	24.05	16.9015	15.1594	10.8677	41.7497	9.12636	17.1249	25.8148	15.5343	12.114	47.6285	11.1987
OG0005291	8.96667	22.9734	21.1243	11.9034	NA	43.1893	32.7003	24.8657	NA	NA	7.32818	NA	9.19903	12.2146	16.4122	9.77027	7.32505	18.0532	23.0114	11.563	29.6745	53.7343	90.4229	32.6919	17.4331	81.2513	80.053	28.6456	9.89277	13.3117	13.8824	40.7011	9.68438	16.2388	27.2321	15.6817	11.9841	25.0479	NA
OG0005293	12.4362	23.2791	25.3436	14.9277	7.28674	58.5417	33.324	23.1839	16.9537	10.7331	7.60219	3.35504	12.5299	19.4974	14.539	12.2036	13.3766	22.2062	30.2	17.2226	38.9322	51.191	103.505	43.139	17.9537	101.019	110.567	36.5096	19.3119	15.3299	13.9311	49.6294	11.1875	16.5498	24.791	18.9977	NA	67.7559	6.61803
OG0005294	10.2391	24.6537	36.2573	16.7317	NA	43.0804	31.3229	27.3165	12.2068	9	6.79487	NA	10.6667	15.2074	13.3983	14.8942	9.63021	23.8875	30.3893	18.6785	36.4682	45.9377	98.7427	43.0721	9.95161	71.5722	113.569	28.7809	16.9631	23.4973	12.6055	38.4495	9.6509	17.8824	30.7718	15.0367	10.1511	65.4493	6.04854
OG0005296	7.1634	24.4265	27.4747	19.0934	9.19478	44.6264	24.7308	19.2161	13.6495	9.05646	7.69203	4.15358	13.1497	13.6251	13.6958	16.0615	10.2996	19.521	28.0951	14.7514	28.1566	53.2368	95.145	33.4008	14.5407	93.4743	126.843	28.8627	14.9438	16.2118	11.5986	41.8163	13.9026	20.1559	27.8545	23.13	13.6119	55.7883	8.56421
OG0005301	7.90303	17.366	35.9119	14.5912	7.21739	36.5948	28.1373	26	12.7939	13.7515	11.4727	5.6	15.1091	14.8616	13.2288	8.37107	7.86164	25.3333	47.7974	4.93939	51.4248	32.7901	NA	32.8491	12.1384	89.3774	115.358	32.2549	12.4088	10.9937	12.3396	46.0629	11.0424	16.717	32.7885	16.9497	8.00654	79.2353	NA
OG0005302	12.5556	24.7341	20.7182	18.5623	NA	51.0812	28.6975	22.6587	16.1711	10.9328	8.06498	NA	9.85904	13.2537	10.3379	19.9458	13.5251	21.9295	29.9051	13.687	36.2686	66.3219	112.355	38.2958	19.8913	94.4018	NA	31.3583	15.3028	15.6173	14.9919	45.6929	13.2104	20.7456	19.771	17	13.0026	49.2349	5.77723
OG0005304	NA	26.928	24.0053	11.8366	NA	35.8673	29.5639	11.0226	44.198	7.85473	7.28205	NA	8.43347	11.6886	7.28571	16.3593	9.11905	20.8934	20.9983	10.2504	30.8924	52.1222	74.0814	22.6033	8.34	75.6595	93.7445	28.4005	15.3942	13.0546	10.6526	37.5033	NA	12.4324	21.1397	12.8938	10.8757	37.9937	11.1075
OG0005305	10.5636	18.9605	38.6392	16.2079	5.54962	49.9021	28.5515	20.866	16.1409	10.4444	6.83235	4.06767	11.3076	16.8986	13.4364	6.6634	11.4782	21.5395	26.0859	17.3127	32.6787	39.7904	100.505	40.4313	10.5928	82.4278	117.265	35.3454	14.646	14.2887	11.2618	49.2131	10.8501	15.7113	34.9983	12.7801	11.2491	73.2713	7.69575
OG0005310	7.85714	26.7873	28.075	13.1537	10.8553	46.2783	25.3435	17.8268	19.0899	7.75253	5.90676	NA	12.7707	12.623	9.87219	14.5056	9.57239	23.6452	27.4375	23.6589	39.4872	53.5139	61.0162	36.2371	14.4461	91.5205	102.176	28.9282	13.1469	13.0259	13.8434	41.3205	NA	18.1961	20.8736	12.7219	17.4977	66.5041	4.68056
OG0005311	10.147	20.9129	14.8634	27.5021	8.46275	42.8203	54.8333	20.4244	15.4922	10.5619	6.83255	3.12769	11.1311	17.4064	11.7589	15.3039	9.37442	17.8271	25.6001	15.9185	33.9435	60.5553	75.4661	36.9571	10.9992	NA	115.424	28.9135	15.5918	22.583	13.5326	40.4133	7.74804	17.0917	27.3939	15.4907	NA	52.7866	7.58883
OG0005313	9.40116	28.5228	18.1867	16.4369	8.92845	45.6083	33.9574	16.2287	14.1353	9.42424	6.90922	4.29865	10.688	13.1314	6.62087	17.9219	12.1736	24.6905	26.8329	12.2683	28.3498	64.9005	55.0238	42.3843	14.1568	101.818	117.953	28.8923	15.5679	20.1582	11.2303	48.0543	13.7778	15.0341	22.9311	11.7827	12.5416	39.1067	7.26667
OG0005318	10.436	26.5383	21.7413	19.603	7.50923	54.9555	32.7982	20.9212	12.5477	11.6695	7.44274	3.84253	13.7829	12.4219	5.83974	18.3002	11.7034	21.8278	33.6618	13.0143	43.3723	76.5139	101.168	41.0027	11.6295	NA	141.235	32.1631	12.6549	14.6069	11.9806	47.8716	13.2451	14.5108	19.3647	17.7055	14.7222	43.9524	9.50936
OG0005321	8.48885	23.681	30.6288	17.5636	9.33162	47.1126	28.6066	18.1231	13.0105	9.76791	7.00625	2.54987	9.14286	15.4727	12.0165	11.7341	11.7312	20.3337	26.5142	11.6943	36.1307	45.8456	94.3438	32.8365	12.4972	77.361	118.275	30.4374	16.526	20.8493	10.3333	42.3918	10.1448	13.6908	22.4359	13.9817	11.2201	59.3525	6.25629
OG0005324	7.37736	13.6804	26.0943	22.9302	13.4139	29.9079	33.9388	23.0153	6.1401	13.0551	3.32018	3.21622	6.30247	14.1059	10.3229	13.0771	7.6584	8.91667	27.4	7.58951	22.6571	76.7548	NA	20.6364	8.31405	73.6942	119.673	27.6698	13.3428	13.4143	11.9079	31.4006	10.1533	14.0779	18.9874	14.7383	4.90476	43.9036	5.21519
OG0005326	6.80428	26.2037	10.0936	22.3399	9.10526	47.8295	30.6629	14.3754	19.2198	5.66281	6.32143	7.45425	12.0421	14.1517	12.5253	12.4072	12.5581	17.0961	24.2303	15.5037	31.6286	42.8065	105.496	35.298	10.9278	83.7526	113.497	25.4574	19.1074	29.1714	18.6707	36.565	17.7007	21.5133	25.5057	25.613	11.9129	63.0741	10.0084
OG0005328	7.58511	22.9605	20.2622	15.3625	8.28552	42.4472	26.8507	16.0399	12.8723	8.45174	7.984	5.00407	12.35	13.3508	10.9138	11.8638	12.1994	21.1606	25.5653	13.1706	38.8758	41.1638	74.0316	42.241	9.55382	76.3429	129.842	26.8883	14.99	18.2767	11.8522	48.494	7.89474	16.1298	28.275	13.5394	8.92651	62.0916	6.75641
OG0005330	9.55453	24.0943	18.0019	22.8062	6.10185	44.6312	27.7345	16.7306	12.2716	8.37092	6.4977	4.52694	11.243	50.2307	7.71803	19.8095	12.0361	15.6536	25.1653	12.7066	30.6246	65.4934	81.0691	30.9735	11.216	82.4606	127.633	21.6564	13.3978	13.3531	14.7899	38.6393	11.261	12.2121	22.6266	12.7139	12.0318	39.4767	8.54065
OG0005331	10.2372	25.6513	32.1559	19.5649	7.70217	54.4255	34.0553	18.6729	12.9471	11.4673	9.13684	5.66408	13.2811	16.7596	8.26022	14.3397	11.3	28.9398	26.2903	14.6027	39.483	83.1495	91.1483	46.4685	11.5108	82.3892	103.272	33.366	15.0576	9.98605	14.9167	47.0814	12.2556	23.6443	19.4163	14.7222	19.4921	37.1008	7.51587
OG0005332	9.15309	24.8886	29.6019	16.0485	7.53037	49.2722	32.0185	24.0119	17.9138	12.5354	9.59443	5.06389	13.5299	17.9297	11.4385	14.611	10.1855	21.8801	28.3524	16.8004	37.7852	62.3608	98.1171	39.564	13.4389	95.6169	117.227	30.3917	15.2701	15.1342	15.7534	46.9784	11.6457	18.6627	28.8324	17.9667	12.1853	61.5777	7.33333
OG0005338	9.43042	24.7478	25.5748	17.4248	6.3438	43.9164	32.7497	20.3333	9.64989	9.94212	8.5502	3.11913	10.2757	12.721	13.2751	13.9758	11.0055	20.4516	27.8969	16.114	30.8623	29.6398	68.2744	41.2441	8.68852	68.1137	120.294	29.2989	12.2143	14.0478	9.51996	41.0393	8.96237	19.0021	17.101	14.6798	10.3193	50.5022	6.33333
OG0005342	6.10784	19.8552	20.0182	14.18	9.8046	45.0621	19.8157	15.8197	12.3405	11.5013	6.00306	4.46429	11.5884	15.4974	6.91212	21.2833	8.68712	16.1682	17.3068	12.8911	35.5607	70.6654	69.9872	25.1965	13.5777	94.4969	95.82	26.4359	12.2187	10.1871	6.77882	37.8629	NA	12.9156	24.4378	11.16	14.7261	34.5737	6.26521
OG0005346	9.27448	22.7569	23.0846	13.3233	8.50534	52.5387	24.4443	16.7302	12.9936	11.0879	7.05895	NA	11.9283	17.3452	8.14538	19.3065	11.5239	20.4597	25.4853	10.921	35.5153	70.2805	88.3284	37.4959	12.0614	104.463	124.718	27.1833	16.7318	12.4161	13.0874	41.002	13.9369	15.8711	33.0767	17.8985	13.5665	61.4855	8.7398
OG0005348	10.6333	19.1812	19.308	21.021	6.15054	49.6812	23.5229	16.4458	9.44519	15.7977	5.63478	0.491228	16.0556	13.4521	11.0687	16.1266	6.42616	18.5083	21.7729	13.0992	27.0604	56.901	76.8583	40.8771	12.5021	72.7062	118.877	28.6354	8.82917	8.06237	7.95625	39.1938	NA	12.3042	16.1011	18.9708	13.9958	37.9	5.71989
OG0005351	13.9023	27.3042	41.8871	18.5039	9.43711	48.6694	32.7395	24.8073	13.6596	10.1131	8.1385	5.60508	13.0938	18.8922	14.5068	12.1944	13.6368	18.8616	29.9284	16.3931	40.5401	44.7003	82.3589	33.3819	10.3404	65.314	124.62	32.792	12.8823	NA	12.0504	49.9565	12.0539	17.0961	26.4104	15.5936	11.1437	58.6776	6.70557
OG0005355	7.99805	34.1761	24.0115	24.2733	8.2042	46.65	33.7818	22.5644	12.2824	15.3943	NA	NA	14.4851	12.0408	10.2461	18.0914	10.9172	17.9727	26.4127	12.0311	30.0446	83.5292	90.6609	34.3697	14.0667	94.2287	129.995	29.3239	18.0722	13.0119	9.99531	40.4843	13.5093	12.2747	36.2192	17.0556	11.1447	42.3481	9.84928
OG0005356	12.1761	14.7533	23.8546	17.0377	NA	39.4829	30.9748	16.0865	18.0031	7.79739	7.94928	1.20513	10.9455	12.9053	15.6278	5.16	8.32727	13.9766	23.2862	12.3977	35.1424	40.5152	86.5178	24.479	13.0303	70.5078	97.7397	29.7987	21.6061	18.5597	11.1818	57.2381	23.2366	19.6608	34.5619	19.0881	16.7255	43.8636	NA
OG0005357	8.09114	21.7021	33.8041	29.606	NA	45.4684	26.7543	19.0061	NA	9.24473	10.2491	3.73077	11.1796	11.8316	11.3886	9.72511	11.065	21.1154	28.0816	14.4506	37.9072	32.2321	67.1572	41.3436	10.092	64.5434	102.357	28.2651	13.3581	17.7239	10.7106	45.6705	8.97976	14.3075	21.4956	17.973	10.5253	55.3946	9.85078
OG0005358	6.91807	20.6603	25.2061	16.1771	NA	35.979	27.9362	14.4009	12.6376	8.51397	6.75758	5.44016	9.55514	12.7891	10.9211	12.7346	9.73687	17.6004	21.5787	11.648	27.1989	34.7131	70.1467	31.7249	9.25855	73.8284	90.7914	21.8421	11.8505	NA	9.32581	34.1146	9.16332	17.8168	16.3955	11.6472	10.1229	47.3997	7.31854
OG0005360	7.37249	23.3967	18.7443	12.3196	NA	45.1448	30.445	15.4898	17.9847	10.0292	NA	NA	11.4415	13.3781	11.5006	15.1215	12.0925	18.9842	24.3333	13.7359	33.4273	72.8179	89.1291	30.5107	13.6135	88.6966	95.8793	22.64	14.029	NA	11.0875	NA	NA	16.5624	26.0668	19.6617	12.87	49.8752	NA
OG0005362	7.02524	19.3319	27.5792	14.2154	8.44543	46.1697	21.45	14.3856	13.034	8.04327	6.73186	4.87382	10.4588	16.7923	9.58827	12.1365	11.3874	17.4203	24.6244	11.4915	30.855	28.4766	75.7848	32.7901	9.25658	73.2853	125.433	27.8846	13.4552	14.144	10.7594	34.0743	15.6913	14.9342	21.3373	13.9812	10.3629	56.4667	7.07152
OG0005364	13.0949	28.3638	29.3034	14.0027	8.54521	53.2561	38.1237	22.591	NA	11.6221	6.99391	5.19182	12.7569	15.1245	15.2583	11.0539	14.4508	24.9105	31.5042	17.1904	48.6982	68.785	92.8089	41.9006	12.6282	96.8061	116.233	33.2148	19.983	14.7548	16.3387	53.0199	NA	21.8535	17.0342	15.2938	13.1683	71.5789	6.43356
OG0005366	7.66047	22.4406	24.3284	15.3638	NA	41.5218	28.8487	19.6539	NA	10.1282	9.13509	NA	12.4982	17.3214	16.2571	8.47744	8.96119	17.0065	23.5833	12.9975	31.0029	54.0449	94.2802	37.6008	12.9263	101.027	114.763	29.0322	12.6163	12.5092	10.6291	42.0939	9.77778	16.2105	32.8245	14.0049	12.8003	57.069	8.6717
OG0005367	8.40821	24.3214	26.9204	17.2975	6.32	43.7302	28.7608	24.5056	8.13559	9.58065	5.49735	3.62346	10.2254	15.1348	17.2249	18.4082	10.369	20.5372	21.5833	NA	42.7892	63.7582	71.374	25.8513	13.2351	80.3103	93.542	23.4517	8.47464	14.5667	13.7697	55.2099	10.7778	17.6901	30.3261	17.983	9.34586	49.6867	4.52174
OG0005372	6.67075	32.8414	29.8652	15.3048	9.50754	45.1511	37.807	19.9537	13.1158	10.218	7.75333	3.36782	11.8988	18.2214	13.276	13.0906	11.3514	25.9833	31.298	14.0504	NA	46.6529	82.3853	30.559	14.556	71.0597	99.9947	28.1598	14.8557	NA	14.6182	55.3726	11.2211	18.1782	35.8824	13.7019	9.82171	48.6448	6.23647
OG0005373	9.61674	22.5928	33.5806	13.7713	NA	57.3217	36.9676	14.387	17.2393	8.38028	7.64595	2.75728	9.75918	8.84516	18.3171	10.6637	12.0508	19.7887	30.1594	15.5957	40.8203	32.6116	91.768	44.5054	12.8532	77.6413	111.593	28.2029	18.3759	19.6637	13.8179	65.5701	16.7525	15.7588	39.0044	15.937	10.8457	70.7565	8.39912
OG0005377	8.375	30.5123	33.767	10.3047	7.22917	51.6433	33.4663	26.8117	16.6528	8.6713	9.88152	13.0384	9.16475	10.9751	10.2908	18.7469	9.66667	20.412	28.1698	16.1875	25.466	81.5123	93.4491	40.6821	16.0876	101.267	106.346	26.0201	24.5046	15.6929	15.6435	43.341	13.6312	17.2851	21.1728	22.1535	14.3071	48.1497	6.55635
OG0005379	7.2059	21.1097	22.5933	13.0511	9.3975	43.7091	27.7888	14.6701	12.4763	9.96932	6.98317	4.21698	8.39106	13.9377	9.42405	14.6567	8.92222	16.3484	23.9117	10.7435	31.6501	52.6522	78.8024	32.4433	11.3958	82.5476	115.748	26.856	14.7882	12.3681	11.2224	34.2994	8.85036	14.2339	28.2573	13.2896	10.8966	44.466	6.81211
OG0005384	9.97015	20.4634	25.4815	20.4831	8.52507	52.2935	26.7596	20.442	22.351	10.9726	5.65909	4.62766	13.533	17.5667	10.1204	14.2706	8.54122	25.6457	27.4101	NA	33.6593	53.5103	76.21	30.6463	12.3121	135.096	99.7521	29.7326	13.4777	13.1697	10.7965	52.6551	10.1836	18.6083	22.1843	18.479	11.6652	43.508	NA
OG0005386	13.9753	19.1265	22.5432	15.2623	8.24859	47.6235	34.8825	19.3056	22.3981	7.33333	7.54321	4.18333	11.358	15.7156	10.7442	14.0401	12.6893	28.3457	25.8611	17.4537	27.0586	80.6226	113.062	37.9144	14.2033	118.55	102.867	32.466	10.0612	7.33645	22.9383	48.4495	7.65972	20.7284	18.1574	12.0864	14.2994	33.9599	9.15291
OG0005390	7.78361	17.8486	15.9687	13.0045	6.33333	42.7376	27.3871	16.415	14.2222	12.0272	7.59054	4.01865	8.78324	13.7653	9.18437	17.131	NA	18.6063	22.4565	11.2835	31.7395	45.2508	79.0589	36.4864	10.9199	62.8016	109.505	24.6234	13.674	NA	11.8311	39.7442	7.89823	12.5128	24.2718	12.0024	10.7722	41.0573	8.0199
OG0005391	11.033	24.3008	21.8089	17.2629	NA	40.8662	25.2231	18.8158	15.3493	11.8539	10.6737	6.61798	12.8394	19.8356	NA	20.2028	8.02521	31.5402	29.0038	14.1121	36.0316	63.5754	90.7532	38.4196	12.6307	103.76	131.956	34.5739	12.3729	10.6143	22.7405	41.8825	16.5918	21.7908	20.0039	15.8918	9.47222	35.3139	NA
OG0005399	7.93372	18.9766	18.8998	13.9524	11.7741	42.0115	32.7029	15.0947	12.7052	7.74519	7.26696	4.16564	10.864	15.3693	20.1754	13.9481	7.68584	25.7324	32.7143	13.0419	42.7904	31.884	75.4464	32.9702	11.6402	86.9905	115.068	30.9985	14.825	11.161	13.6486	42.3363	11.0924	16.17	16.5095	17.9818	9.64349	60.5051	9.73297
OG0005404	11.0517	25.8122	13.7999	8.85661	NA	52.5452	29.0335	20.3073	NA	16.6066	6.06173	4.86639	10.1776	16.8685	8.74576	22.6605	13.7911	33.3492	25.7183	9.22759	31.6312	82.7269	78.7387	36.6798	10.9513	87.9644	112.879	32.7661	15.5175	11.8738	11.167	50.6055	NA	20.8792	20.5582	20.0119	12.0728	51.7875	5.99131
OG0005406	7.88791	23.5107	27.3645	14.7325	NA	41.9926	26.2156	16.0661	12.318	10.5583	6.38969	NA	NA	NA	8.66184	13.6382	12.2595	16.6648	25.2037	13.8015	31.9469	56.4124	66.8981	37.0202	12.432	74.9563	91.6445	27.0582	17.8852	16.3885	12.4782	37.5131	NA	13.9083	16.3238	14.9589	13.4083	44.9003	NA
OG0005407	9.6686	28.9937	32.3792	19.5221	7.52749	42.3214	25.6353	18.033	14.2239	6.4534	10.7087	11.0384	12.9515	14.0122	11.9911	10.4951	13.7595	21.0525	23.3168	13.173	35.5502	24.162	89.1183	49.3702	12.1439	NA	105.197	28.093	13.1216	13.4989	12.89	55.5811	10.4357	17.7077	23.6275	16.9709	10.1771	48.9197	9.00627
OG0005409	6.11653	19.0547	34.1474	19.1634	NA	40.7822	28.8662	16.6667	13.9741	NA	5.82676	3.47087	7.69469	13.3971	12.7188	12.1497	8.25444	19.0044	24.3001	15.8549	34.6472	61.4951	82.4622	32.5527	13.0358	69.8002	85.3996	29.5591	14.5357	13.8727	8.53278	40.7266	11.6971	17.2447	21.01	13.9033	11.2115	50.4677	9.10784
OG0005410	9.90699	25.9434	32.6067	18.106	8.67009	50.8495	32.8038	19.8028	14.2813	11.1709	7.61545	2.4382	11.2154	15.3276	17.0132	16.4673	13.1202	24.9613	30.114	16.3103	36.7056	83.4437	89.0928	45.5724	13.4979	94.9735	110.506	34.324	17.1933	19.1953	13.9218	47.4541	15.5191	18.3876	20.4603	15.4019	12.9904	70.5532	8.7981
OG0005414	7.58808	19.7225	19.4034	14.1193	7.15459	42.432	25.3985	16.6396	13.8489	8.97381	NA	4.71769	9.85333	9.28906	19.3333	10.2354	9.14733	19.0201	22.2715	10.3522	24.2491	55.191	33.6972	41.232	9.79167	81.3297	113.731	25.6829	11.7352	NA	8.99444	34.542	NA	8.91422	21.979	15.0387	9.10046	25.4391	4.06593
OG0005415	11.0528	24.5107	17.6393	17.0563	8.0597	51.2876	22.2479	17.6987	14.7403	11.217	7.31814	NA	14.8955	19.6263	11.1071	14.1992	10.4603	19.398	29.0795	14.5112	32.0684	43.3305	89.3661	38.0335	11.2435	96.2457	117.065	31.9535	12.3767	13.0976	11.3152	47.9643	9.89831	17.2813	17.1904	17.7205	14.1475	53.1326	8.38095
OG0005417	8.8	24.0075	27.1275	38.927	8.99696	46.008	30.9856	15.9735	10.9333	9.08025	NA	4.88215	10.0404	15.1387	10.9289	26.8603	11.9079	22.5721	23.3355	16.2703	28.4085	64.1817	98.5893	34.7514	16.229	85.7345	121.167	30.0398	16.8557	NA	13.5432	45.5698	13.3436	17.6548	41.4961	13.8217	15.5064	48.5802	6.82741
OG0005420	7.25244	21.6815	22.3377	15.0182	7.09297	38.2476	25.8243	19.3694	14.2622	8.49569	7.91011	3.81168	10.5378	13.0212	15.0876	12.3593	7.57715	16.5793	27.1802	13.3419	40.7284	31.4327	67.5194	42.7448	12.6514	69.3039	NA	25.8788	18.3474	20.7815	9.86511	51.8857	7.43272	15.2849	31.3986	11.33	9.95955	50.9541	6.2991
OG0005421	7.04329	19.5813	26.5486	19.8778	NA	36.4512	27.2515	15.5153	12.6877	8.39365	5.53086	NA	NA	11.9333	10.4381	15.3349	8.83744	21.2211	26.0409	NA	32.0569	57.4658	72.7989	33.0512	NA	78.2898	106.283	23.0823	NA	18.0124	8.75201	39.1578	NA	17.4335	NA	9.94554	9.35755	54.6754	6.47333
OG0005423	9.04444	19.4368	38.9132	18.4346	12.1704	23.2804	38.2815	15.0845	15.4581	5.97506	7.48065	7.16253	7.95189	16.2827	9.55493	12.1874	11.9592	16.8386	38.1268	20.2806	32.1035	18.4883	63.5562	46.5979	11.489	55.3872	102.234	26.8524	18.2379	19.3142	16.081	59.6484	21.6092	21.7871	34.1965	18.3496	7.78317	34.6651	8.13366
OG0005425	8.79755	22.7311	23.3057	15.3036	7.4736	44.1889	26.5175	17.5618	13.3979	10.5079	6.81593	4.93994	11.2047	13.5191	8.95618	12.5584	11.1322	19.2825	24.542	12.4211	28.6832	60.3584	90.6026	34.026	11.1478	79.0523	111.743	37.1951	14.7023	13.3927	10.5922	36.2225	8.21234	15.5167	21.4788	15.5987	NA	41.8897	6.59694
OG0005434	7.33562	25.3471	22.2639	18.9143	7.81939	44.8912	27.1346	20.4633	13.3422	9.15509	6.80952	5.40538	10.9978	14.7074	12.568	16.7558	10.8463	18.1692	27.0695	14.5172	32.4482	53.8112	95.2337	38.4451	11.5037	86.7588	127.961	28.7886	16.0453	13.2493	12.1428	39.0133	10.4083	15.1902	22.1656	15.0517	NA	61.6247	8.60217
OG0005435	9.71833	21.1763	23.8777	NA	7.31014	48.1521	26.8145	19.8878	17.2736	NA	4.77987	NA	11.5368	7.15179	NA	14.1436	10.8908	20.3659	22.7483	10.6726	23.0219	50.9022	82.1089	32.8551	10.8607	93.8955	83.9257	26.7068	14.8405	13.745	12.2542	39.8473	NA	14.5052	22.0685	14.0516	9.5969	50.4471	6.9697
OG0005436	8.55245	26.0051	26.4509	10.5137	7.90361	52.1768	32.5206	19.7962	15.1786	11.0017	8.03363	3.23621	12.9549	10.7757	7.13192	17.0533	13.066	23.8638	23.6819	14.0052	32.7868	67.3093	104.283	41.0602	12.145	92.0804	121.358	30.0279	13.5651	11.6168	11.9788	46.9299	NA	18.0221	31.5618	20.6294	12.9991	42.3002	7.47239
OG0005440	8.70822	24.8878	28.4779	22.9452	7.73138	46.5381	28.7304	20.9071	NA	10.1809	7.00618	4.26643	10.2436	17.3328	10.1232	16.238	10.7769	16.5431	28.5156	12.6726	34.9655	48.3292	81.6274	39.0375	9.19759	82.437	108.498	33.9209	17.5633	16.2242	12.8024	44.0029	NA	11.8045	25.4981	15.801	10.5424	55.1606	7.00828
OG0005445	9.40872	27.5202	24.451	15.9794	8.51572	55.6268	27.219	21.6058	14.8563	11.3131	7.74597	7.36653	13.7528	13.2866	7.26867	18.5673	13.4991	22.3375	30.1439	12.3444	32.9534	67.7237	102.838	45.0354	12.8837	99.7096	139.105	30.5908	12.2178	17.1873	12.8187	42.1935	16.4684	16.5197	26.6443	17.1233	15.0005	49.6517	7.28961
OG0005449	11.4372	26.7819	20.5833	15.3974	NA	41.284	34.8512	19.8777	14.4927	NA	NA	5.40379	10.6551	11.6236	7.11582	15.0732	11.7283	NA	23.2851	11.5798	NA	59.0883	NA	33.4167	12.1256	95.2407	125.454	26.1581	13.8086	NA	9.51163	38.6667	NA	NA	27.1856	12.9539	10.5446	40.1645	NA
OG0005452	10.8822	30.3492	30.3859	19.5566	7.04612	48.6809	31.1201	20.4486	13.3359	12.2695	8.86131	2.85931	11.4876	15.5732	11.0239	17.5612	12.8971	22.4065	26.9543	16.9978	35.6797	64.03	100.892	39.6201	12.6357	92.6073	125.268	29.0089	13.3898	16.5739	NA	46.0276	NA	14.7852	20.6629	14.9123	14.3088	67.5744	6.48553
OG0005454	7.81313	29.649	17.2083	13.9233	10.45	36.0476	26.6805	25.809	11.5907	10.9314	NA	3.92544	17.6821	11.4307	9.70391	14.2949	8.69697	32.4479	22.3862	NA	26.5599	63.8392	123.13	35.5143	14.1867	94.349	98.1597	21.5057	13.136	14.7824	8.48538	44.0601	NA	12.0103	26.2252	17.2339	14.2059	38.0417	8.58416
OG0005457	8.51374	26.3206	28.1889	17.0949	NA	50.0784	32.3752	19.752	10.6812	9.52982	9.43619	7.2397	11.4444	17.1502	16.6039	15.4904	11.7315	20.0998	29.8281	14	38.3965	42.5322	78.159	42.647	11.725	63.1496	103.746	23.5689	14.3084	12.5208	11.4307	44.6609	9.80324	19.2126	32.6348	16.337	NA	72.5364	5.38138
OG0005465	9.31596	22.6057	25.7243	11.4087	7.21905	49.7216	23.573	20.1811	10.6276	10.0389	8.88889	NA	77.46	15.7583	4.63104	12.6964	10.5298	26.2345	27.7179	11.205	29.065	64.5827	80.4504	34.1196	11.4094	83.1798	111.351	25.3225	10.8605	NA	18.5676	36.0151	13.2024	15.1083	18.3613	16.5213	13.3264	35.8156	6.70464
OG0005468	8.3109	15.1012	14.1829	15.2161	4.40541	39.5254	28.497	21.2738	11.8848	7.85621	4.90816	NA	8.21053	13.1061	6.2233	12.1224	8.40936	17.173	23.6865	9.13	26.3846	64.9152	73.2095	35.2599	10.3058	78.8827	92.6846	23.9776	9.7737	12.9167	9.30189	36.8997	12.0062	11.6494	18.474	9.33636	8.38438	32.5275	NA
OG0005472	7.36591	18.2039	13.4567	16.6984	9.56111	43.3293	21.0585	15.78	12.3841	9.18462	4.83241	1.75124	8.67627	13.8738	8.71763	15.5608	10.469	17.274	29.508	16.4059	30.3047	45.4293	83.4863	38.0116	11.8639	78.0785	130.471	25.9772	11.5863	9.85726	11.6133	32.7387	10.2757	16.4471	28.4745	12.3798	9.67601	45.9017	5.62151
OG0005474	6.72834	16.0599	19.689	NA	NA	31.5225	16.4215	13.5267	14.4739	9.54753	NA	NA	10.1706	NA	NA	10.2514	7.63587	12.6271	16.4988	NA	NA	60.1359	58.3065	26.07	8.04312	78.6105	59.6267	25.5448	10.9407	10.5152	7.44712	24.2134	NA	11.7564	31.0781	9.97086	9.78802	19.6986	NA
OG0005477	8.71289	25.9523	26.7258	11.373	6.56257	47.4268	25.9635	17.2615	NA	8.86936	6.62159	2.90797	10.6994	14.2753	8.08477	12.8951	8.59688	18.5882	23.1224	14.5499	37.862	61.2386	80.4403	30.6088	10.6004	85.2085	74.5376	27.114	15.9543	14.1158	10.7782	41.3468	8.77803	15.496	37.3112	13.7724	13.5367	39.5799	7.03058
OG0005482	6.76033	28.2381	24.4477	15.0387	8.40215	49.2164	27.6162	15.4781	13.2661	NA	NA	NA	13.1778	NA	NA	10.4254	10.506	19.1336	24.1233	13.3643	32.4933	58.6707	78.8825	37.5868	12.0205	71.8757	73.4637	29.2519	12.5756	NA	10.0957	50.4685	NA	12.4509	28.4525	13.0486	14.7103	42.3054	9.58372
OG0005485	9.34207	21.3958	24.3998	18.6329	9.75495	41.7169	22.5199	18.615	10.4939	9.00831	NA	1.25141	11.6786	13.4509	NA	13.4237	9.21105	17.7766	19.3845	16.1419	31.2566	45.7288	96.5553	33.9004	9.8642	99.936	113.58	31.0548	12.9843	9.02365	12.0556	37.1812	8.29487	12.9156	25.7406	15.4157	11.7781	36.1743	NA
OG0005488	7.24479	21.0723	17.6017	14.9198	NA	36.2594	25.5289	16.2165	13.0504	9.05574	NA	4.13958	11.3421	13.5523	11.4527	19.4311	7.43124	22.6969	24.3422	11.2175	36.6981	60.2613	74.399	30.7473	10.1142	72.2391	84.5777	30.6667	55.7994	NA	8.69501	41.0207	13.1934	17.7147	71.0338	15.2582	14.0032	27.0011	8.20884
OG0005489	7.76054	31.1148	18.78	17.9368	NA	43.881	17.3004	16.7234	11.2152	16.5583	5.92972	7.34308	10.9258	10.9157	7.57576	36.9186	9.03014	33.7362	20.9984	14.6095	21.7277	100.433	75.9761	30.3674	19.8818	83.7442	82.2869	30.4657	13.5767	8.6378	10.8498	55.3923	10.6983	20.1212	33.6023	21.0317	14.9428	29.4943	11.4667
OG0005495	7.85412	23.4464	15.6949	14.3037	12.9371	45.8387	25.3333	16.5117	11.061	10.7085	7.71914	NA	17.5123	13.0673	NA	18.3777	8.66871	19.6667	25.5693	13.0627	NA	81.4189	79.0128	33.0822	10.4678	89.3128	109.516	30.4393	19.4626	19.577	11.7961	40.4584	12.2061	12.2906	47.8097	11.9773	9.68227	40.2133	6.5553
OG0005496	6.54386	20.2381	20.3611	8.15596	8.56863	40.9111	24.108	19.3716	14.7718	10.1751	7.74889	6.41795	14.1898	10.3042	10.2331	14.3682	8.89038	19.1338	27.5632	14.508	31.9297	66.6446	97.5862	27.6077	13.1075	81.7022	96.7324	28.621	9.22378	10.9517	8.34967	42.1479	8.22222	16.9011	39.2986	15.8652	11.1793	36.5385	5.81279
OG0005501	8.48172	26.8592	24.4336	16.8872	NA	57.181	30.6919	15.6146	17.9419	9.46561	NA	NA	6.91398	12.3923	12.8256	17.2169	11.9637	19.5535	20.9161	15.0718	31.85	38.1168	NA	34.8692	16.2851	NA	82.0575	28.0671	15.9345	16.13	NA	53.8129	NA	9.44615	60.6718	13.3903	NA	58.4397	NA
OG0005502	8.49108	18.8413	32.8072	13.9919	NA	42.1463	28.2826	16.6098	14.9661	NA	10.2514	NA	11.5651	11.4454	13.4541	11.8224	11.1806	15.4217	24.1631	15.4676	36.0692	28.1762	102.706	42.1192	11.2444	75.1344	113.756	25.7873	18.4645	18.4878	13.4282	40.4282	7.34574	15.3377	44.7724	14.8687	NA	54.6667	6.88333
OG0005504	9.83469	22.2906	22.7509	11.4298	NA	21.7685	23.8323	18.2241	16.3538	9.92225	7.42536	NA	10.6204	14.0451	14.3504	NA	10.8543	20.6821	13.2257	11.1212	16.3158	45.9007	133.086	30.7491	7.38755	84.7536	90.4847	24.6076	5.71617	NA	8.0044	34.6038	9.49721	10.3806	9.38268	12.4201	10.6007	28.7802	5.71784
OG0005523	8.27058	20.5677	26.1754	60.116	6.14051	45.5014	29.8496	18.3889	12.4284	10.8186	8.20425	11.0031	8.42294	12.1553	9.0501	39.3423	10.5495	18.8195	23.6879	10.3626	32.6023	47.1949	71.8324	32.8549	11.7414	80.1903	100.743	27.4615	15.6031	30.0669	13.4332	37.9592	11.7976	11.5965	24.3776	18.528	12.6221	32.2612	NA
OG0005528	7.95767	23.1832	14.2287	13.1861	5.48148	36.0492	27.9568	15.3413	11.4012	5.05229	8.27536	3.18841	11.7667	10.4291	9.09667	23.9324	8.04558	15.7115	20.1013	11.5333	39.0028	59.354	90.4455	26.5029	9.41298	93.5841	101.904	28.3787	16.3634	16.6853	23.3664	36.5109	13.2835	8.36491	27.472	12.7515	11.4815	35.1947	5.24731
OG0005530	9.69536	33.0451	25.4576	16.2247	4.95942	57.9549	37.071	21.8579	17.7153	9.93759	8.80084	NA	17.7325	18.3348	14.351	16.668	13.2445	23.8605	24.9426	13.8919	41.5	93.0027	112.027	41.4686	15.5096	98.0505	124.602	27.6981	20.6266	10.4882	14.0913	55.3568	14.0435	16.7464	22.1804	19.9262	18.1173	60.0301	5.03499
OG0005538	7.85393	24.2691	29.1778	12.6914	7.9596	42.3457	21.0459	13.7654	15.5515	10.6397	8.23547	NA	9.46333	13.1194	16.8716	14.4583	8.17867	11.8805	24.2716	14.8272	33.3778	47.4142	69.723	27.1544	9.44551	93.9804	92.6838	16.8667	16.7556	17.6716	12.8815	31.2469	6.9764	11.5931	27.25	17.4265	11.9271	39.837	6.46816
OG0005543	11.9862	20.4583	29.692	13.5854	8.78846	55.3229	35.2125	38.9434	21.1125	15.0937	3.62346	NA	16.008	11.6953	4.04098	15.108	10.8021	23.2437	24.7271	15.2517	30.925	75.8229	105.123	33.9521	12.6021	74.2354	112.425	45.6562	10.8708	7.10256	6.84804	32.125	10.1446	18.1125	27.6896	15.0274	12.5375	26.575	6.51992
OG0005551	11.0536	25.4436	18.108	13.912	5.42045	48.1227	27.5228	19.0396	NA	10.5956	6.6899	3.11765	11.5799	14.7239	8.29119	17.7081	12.1797	26.9672	23.5995	15.5228	36.7245	61.3556	91.9753	42.8918	15.2784	99.1409	123.236	26.765	14.3039	14.5527	11.2819	45.4638	NA	19.5159	21.9391	16.4967	16.5774	51.5471	6.1036
OG0005554	9.18547	24.3262	27.089	14.2566	10.3819	36.3879	26.1201	20.0974	14.5709	8.67917	6.81234	NA	10.6999	14.8446	12.0664	14.5801	8.11348	15.0219	24.7336	15.5556	37.086	38.2067	89.6086	86.2463	8.52646	76.2399	115.286	27.3932	21.0267	8.83395	NA	41.7806	11.234	14.5582	25.7154	16.0417	7.8928	50.8065	7.8141
OG0005555	10.2963	21.2406	19.1052	14.2195	8.57333	47.4214	28.6696	23.1377	11.3611	7.90129	6.57941	1.17725	8.8159	18.0236	12.0106	13.1027	8.07958	17.7805	22.7835	13.8032	28.3511	41.2646	76.392	32.6442	9.06609	76.9323	91.3105	26.1387	12.8926	NA	8.83884	39.4661	10.6796	18.6759	30.0181	14.1888	7.38462	43.7888	NA
OG0005572	9.06145	24.2673	15.7459	14.1007	NA	50.4198	30.9168	15.6763	12.8151	11.4791	8.71288	NA	12.7215	13.7571	6.90348	17.0096	11.756	24.3134	26.7416	12.2756	36.3328	58.0892	101.097	39.4121	13.3566	89.3717	125.129	29.7084	12.8539	10.1142	10.5773	38.7506	NA	16.1585	24.2715	16.1003	13.6365	48.1178	6.9635
OG0005579	NA	24.8638	12.2621	15.6609	6.76241	29.7847	23.2108	20.0044	10.4522	7.76094	4.27869	3.61538	12.3723	9.96325	5.61371	16.7128	9.83117	19.4807	16.3304	9.66	22.2194	83.9473	78.1254	34.2935	7.56291	85.5	145.122	24.632	8.10256	8.96552	5.62151	37.6983	7.06548	13.6236	28.8683	8.7415	NA	22.1884	7.60066
OG0005580	11.9057	16.1285	39.987	20.5295	3.93043	49.7484	28.9101	18.4223	12.5738	9.05376	8.89329	5.72154	5.73131	18.4689	13.7932	6.74255	9.65128	18.2778	30.8482	12.81	35.6143	21.5897	83.4825	35.6048	10.5033	63.4321	85.0737	30.3502	14.2622	NA	10.8703	38.2508	9.30159	22.2691	30.8711	11.8532	8.80167	63.3131	5.59618
OG0005581	14.4569	20.3889	30.1603	18.7654	9.52703	39.7881	32.1303	16.7819	13.2025	12.5154	6.01342	7.37745	15	12.4018	13.0078	12.1399	11.9424	18.7735	20.9815	18.6255	34.2243	34.1944	77.9321	43.4437	8.53289	64.4759	120.851	27.2181	13.1296	21.274	10.9467	29.5885	9.36498	17.5197	18.2958	10.7222	12.5643	38.1461	7.8744
OG0005582	NA	24.3962	24.0554	13.766	5.74113	49.0541	24.3623	16.7295	14.5896	9.76035	5.30021	4.52837	12.3115	12.8263	8.42466	17.1681	12.1384	22.7968	27.2056	13.0549	30.9437	71.4191	108.359	33.5325	11.0842	93.9536	152.883	29.7292	10.7596	12.953	10.5306	42.3843	12.8712	16.9042	23.405	17.7702	13.5964	42.0309	6.95163
OG0005593	7.65379	22.5609	24.5172	14.8311	8.03791	44.725	31.8619	34.0012	17.2034	10.9012	6.56163	1.5894	10.1307	12.4973	14.0559	14.7828	9.42525	24.4835	24.6449	13.1884	35.3077	66.262	98.56	34.8668	12.7975	90.6288	103.85	28.9234	13.1572	19.538	13.6657	54.4563	10.0758	19.2298	60.5501	13.4674	10.726	63.4597	3.97917
OG0005594	8.55503	24.4403	23.7581	12.2337	6.68413	46.3786	22.8453	21.3115	12.4053	9.78261	7.92222	3.08791	11.0907	17.2907	12.059	10.8963	12.677	19.7867	23.5335	15.3237	32.2356	63.5448	77.9167	27.2379	9.37674	84.5526	88.8566	25.9009	11.8656	10.3578	18.5277	48.0816	9.18051	15.8452	31.2327	12.4007	10.9273	47.6861	10.5937
OG0005595	11.0811	23.7453	23.4138	15.4984	NA	35.3421	27.4783	6.81633	9.96154	7.88435	8.28105	4.49091	9.95977	18.7582	7.90476	15.224	9.47661	21.7989	25.9159	9.24837	32.4609	40.6267	80.1839	32.2419	8.14465	84.2877	117.93	21.2655	11.3718	9.64815	8.64881	32.8363	9.44838	18.5339	26.342	10.5884	13.8838	46.6841	7.4966
OG0005599	8.92662	21.2925	17.8311	23.3351	8.56438	47.1439	24.8398	21.3484	12.7864	9.45263	NA	NA	13.8648	13.9236	5.9316	13.859	11.7752	25.2469	28.3203	14.4381	29.0185	64.2344	97.708	45.1253	13.259	93.7078	111.894	28.7158	13.2533	18.7936	12.3124	41.7797	50.4297	20.0534	24.7547	16.0715	12.6701	43.0949	10.7741
OG0005602	9.18897	20.286	19.934	12.7458	6.35628	45.4522	31.4421	17.2279	13.6475	7.075	7.04556	NA	8.8978	15.418	8.20188	16.221	8.415	19.3445	25.0199	10.5284	34.6139	62.9247	104.969	35.0269	13.4096	91.4643	135.062	27.8217	8.85794	14.8628	7.59127	39.1305	8.82534	14.0517	30.2925	19.2934	13.0847	40.7586	7.04062
OG0005614	7.35057	22.4476	24.0514	17.4387	8.933	34.9446	31.3841	17.2258	15.8624	8.18657	8.42802	3.05164	9.36343	12.4772	13.9561	10.9632	10.3615	22.724	23.7231	15.7423	33.1378	33.743	78.9265	36.5784	10.3275	72.8562	97.6378	33.2688	13.2862	12.4477	9.7637	52.1059	11.9444	16.5563	27.6009	14.5903	9.6601	60.829	9.0639
OG0005621	NA	22.4269	29.3852	14.2131	6.26126	46.735	23.8108	19.1833	13.4774	8.9696	4.87546	9.07471	13.4816	17.6192	13.8706	14.0973	9.35108	16.9466	29.3414	14.6855	34.8128	56.6507	71.2698	28.3528	10.5198	76.8168	100.735	32.0527	18.0198	NA	11.4444	NA	8.98039	15.9192	29.9374	10.6141	18.7157	48.3601	5.50585
OG0005622	12.408	36.3065	27.0099	54.2966	8.04429	56.5165	32.3986	19.3858	17.2208	11.1896	5.99482	6.21723	11.2269	13.7474	9.8005	14.9665	11.2761	26.954	23.7827	15.8645	31.58	88.0123	118.198	47.4701	17.2497	104.092	129.841	32.16	15.4779	12.8627	29.4547	53.0654	NA	14.265	25.4969	15.8291	17.9756	48.6703	10.6269
OG0005623	NA	24.8618	19.5462	11.3906	NA	41.253	NA	13.2869	9.67333	10.5541	6.87018	2.82745	10.8036	13.3376	NA	10.4702	NA	18.8261	25.2865	13.3742	33.7165	75.5521	52.994	25.8378	11.9263	93.1431	81.7346	23.5789	13.9154	8.60625	11.4779	41.4435	11.4717	13.2535	101.691	9.5109	11.5706	54.1756	NA
OG0005624	10.8901	23.3864	29.6052	18.4866	9.38441	44.3619	NA	41.9475	11.8056	10.1335	7.7873	3.81517	11.9176	15.9462	14.7043	13.9951	11.3831	19.6395	28.8728	16.7025	41.8104	52.768	99.1561	40.2627	14.2742	78.7788	119.391	27.672	27.6956	21.6061	23.1385	57.8604	9.17354	28.0363	26.4558	14.3978	11.8963	68.0453	8.4809
OG0005625	8.9068	24.7893	40.3073	22.822	8.56616	34.1755	NA	26.1688	47.4292	11.5575	6.91301	4.52364	10.5945	18.514	14.8388	25.5232	10.8495	19.916	24.9874	20.5253	39.0621	56.7187	83.6703	39.7557	12.9579	83.7036	113.869	29.4736	44.4878	29.2236	21.7228	43.1587	37.6104	21.8598	27.5735	16.485	NA	63.2803	9.65854
OG0005626	9.62274	20.4762	15.6455	46.6076	5.99267	39.0795	29.4543	33.7885	11.1397	4.58151	10.3713	NA	9.49758	12.5718	14.1827	14.4787	15.078	15.8213	23.2751	18.1101	35.816	56.3868	30.2506	25.7261	10.9115	66.0522	73.4602	30.1381	7.13077	15.8741	5.19476	33.2723	9.97727	8.90972	11.4418	8.48395	5.41304	50.8298	NA
OG0005629	8.95661	24.2761	25.0944	27.9223	9.35374	58.075	33.4056	17.3517	12.7022	13.7804	11.3618	NA	15.6923	11.6775	9.78151	15.0196	10.7025	19.7689	34.1341	26.1189	31.641	101.75	84.503	41.5148	12.3713	106.074	94.6075	27.0355	17.9487	14.3939	10.6785	40.6008	13.7387	11.1105	25.0163	15.6785	13.8422	48.5661	10.8651
OG0005631	11.7628	21.1891	21.6962	13.1218	6.96717	41.5789	24.0419	17.9801	21.1967	18.2974	8.21333	NA	10.8537	16.2708	9.72708	12.0469	9.11382	12.3835	25.8957	8.74537	29.7919	61.2361	86.2508	75.3272	13.5011	82.228	75.5888	23.2329	12.2632	NA	8.16058	38.3882	9.98413	7.44667	32.6163	10.1944	10.9778	43.6173	8.26042
OG0005632	6.66667	27.9674	29.0594	15.5022	6.23977	41.3889	81.5957	41.9737	20.9665	8.92698	NA	4.5614	NA	20.5099	14.122	NA	11.8301	19.5022	26.5338	11.0495	34.9259	60.0207	78.5633	26.2308	11.7945	86.7106	95.73	30.7183	15.9805	13.6766	9.52333	59.1163	10.4911	10.4314	37.8721	20.109	12.5078	66.2517	5.76699
OG0005636	8.38211	23.5297	10.8956	NA	7.03904	43.1697	27.3111	14.5264	9.32099	5.06604	5.51205	NA	13.0921	13.5	12.0882	NA	9.47337	18.3349	28.5412	20.5686	30.5503	57.6171	93.4845	23.922	11.8954	80.8506	85.0466	17.2415	8.6785	15.9699	12.3864	37.3978	NA	12.4891	30.415	11.8137	NA	45.6646	NA
OG0005641	10.5857	19.2049	25.9786	14.3046	12.0224	45.2222	26.4095	14.4577	11.6082	10.8459	7.36111	5.35714	8.30952	7.13939	7.93403	16.5076	NA	17.7281	23.5799	17.566	25.0694	75.9149	79.9138	26.9601	10.0481	74.4492	94.0058	28.2222	14.7917	9.4302	5.20144	23.5139	10.1855	10.3165	31.1333	16.5697	12.0851	47.0861	NA
OG0005642	9.99492	23.2574	25.1667	17.6667	6.98876	54.9455	27.0571	31.1808	13.8433	12.3789	8.3295	4.87069	19.3818	13.4926	15.3163	17.359	9.09402	28.0453	27.4574	16.4127	34.0556	57.2975	98.8476	36.037	12.1849	98.1997	91.0725	32.3702	14.1425	13.2297	14.2003	44.5086	11.3194	19.3725	26.0418	15.3269	10.9158	49.6234	NA
OG0005643	9.70862	22.6529	27.3163	17.0455	9.23871	45.3706	28.3514	16.2505	13.8319	8.336	6.14311	4.07385	10.4179	14.3983	12.5071	13.3572	13.729	21.1949	28.7092	11.3456	32.704	36.5223	86.1801	36.0312	11.9262	84.8333	NA	28.7705	17.3499	10.3218	10.3649	40.605	11.1009	14.7945	16.6145	16.1232	10.0717	60.1082	8.36638
OG0005644	9.95316	26.7722	29.7708	14.0523	7.99422	47.4026	28.6045	18.6106	10.9786	10.174	7.59016	5.3828	12.8881	14.419	14.5259	12.1608	11.1056	18.9732	26.2392	12.9043	42.3827	62.4274	97.4244	39.1775	13.1174	98.7744	103.909	26.957	15.4508	13.8543	9.71942	44.581	11.1153	21.2362	20.5797	14.8193	14.8082	57.1663	8.5232
OG0005646	6.79024	18.3156	24.1205	12.7372	NA	38.9395	21.5827	18.9683	11.1827	10.2	5.75	10.6477	10.2852	12.6809	9.108	9.85986	12.9721	16.8795	21.4121	11.6941	29.7781	51.8829	54.7905	26.9733	11.1407	78.2103	81.2199	25.0452	13.5455	20.2995	9.64147	45.2204	10.8912	16.1632	26.2038	11.7931	NA	28.009	NA
OG0005650	10.0178	22.9791	27.5411	16.4747	9.09556	42.3022	28.9854	15.4412	11.528	6.16257	6.67002	NA	10.0933	11.8652	13.1761	11.2923	11.4397	18.2663	27.0147	13.6117	34.9178	34.9035	90.0855	39.2825	11.485	73.5037	108.869	26.9176	19.3234	18.9253	11.3216	46.7695	7.6405	14.2699	26.719	13.6473	12.6644	58.6572	7.09655
OG0005653	9.51149	NA	18.3184	16.3073	NA	39.2599	29.6577	18.7622	12.4054	7.77634	9.44017	3.80226	9.44255	12.3989	12.324	15.9011	13.0327	21.3943	32.6441	NA	30.5625	65.5362	NA	34.9375	13.0736	97.121	113.146	25.5354	12.7851	25.0383	10.7316	50.4703	9.58852	21.4139	34.3674	15.0549	12.4056	47.1976	NA
OG0005654	7.80171	19.2953	34.0275	13.337	10.1047	39.5095	30.7041	26.0553	12.5089	8.44753	7.67606	NA	12.7273	14.5397	11.525	19.13	10.2284	17.422	44.6275	16.7366	33.5285	31.0673	72.8114	55.3761	11.0917	72.6204	109.414	24.582	18.1942	14.0153	9.49708	55.2789	7.75883	15.7454	23.1169	12.4883	14.2815	59.4784	8.50909
OG0005656	10.9333	17.9952	18.6764	12.313	7.32993	45.6376	25.5294	19.9206	13.0188	13.2879	NA	8.26316	9.12269	16.6871	10.6375	12.7981	8.58808	22.1831	24.9	11.5639	32.9417	55.6841	98.2784	41.402	13.3374	85.2763	NA	26.0516	10.5431	7.96721	11.8936	37.2606	9.38677	15.5587	21.7178	14.9075	9.48824	34.0294	NA
OG0005659	5.55556	13.8217	17.1087	14.5285	NA	47.8406	15.4783	10.1491	6.82051	NA	5.46396	NA	NA	12.4074	5.875	NA	8.96296	22.7944	19.1522	NA	28.2174	84.0519	79.1704	32.7259	11.4444	80.3185	82.6148	20.5435	13.0222	6.8692	10.8074	34.7576	6.35294	NA	10.5411	8.76	10.7391	12.6884	NA
OG0005662	11.6905	26.0654	27.7685	16.2285	NA	53.9003	32.7729	23.2761	14.4281	17.7921	8.52941	NA	14.0329	20.0936	11.3851	18.0135	10.2836	38.7794	29.1964	19.3548	41.6422	50.3669	101.137	39.5196	16.9363	101.443	105.668	40.1732	9.58987	18.3546	19.2243	49.7288	12.7368	17.7148	23.3464	22.2859	19.1513	60.1155	6.32843
OG0005668	8.06452	22.9451	26.3462	11.1509	NA	48.1561	31.2143	17.1371	19.1244	9.56444	NA	5.60759	7.73632	9.89671	10.9644	NA	12.5393	22.4311	21.9722	10.3123	35.9167	41.208	85.0231	39.0579	10.313	75.8905	107.535	25.292	7.74262	17.6667	11.2719	29.9786	11.3733	21.4756	18.7913	8.1886	10.9873	40.1378	NA
OG0005669	10.8285	27.0996	33.2638	17.8984	8.53905	50.0786	26.9949	22.4991	22.036	12.0518	6.53719	4.50426	11.9818	12.699	7.56538	17.5335	10.2962	23.1822	32.2766	14.4477	33.8121	59.0815	108.772	35.3812	16.0414	99.9865	138.169	35.1141	17.4739	13.3089	15.7776	47.7788	12.9779	20.5579	19.028	14.3731	12.3998	57.4035	9.79045
OG0005676	6.87037	39.6775	24.1582	22.9314	14.7454	36.0816	29.25	28.0423	14.0093	12.0384	5.3125	NA	16.0869	16.4889	8.94545	17.5487	10.6474	22.8385	25.7139	18.2751	27.9971	72.5721	102.766	36.8112	9.53778	100.882	77.7296	37.2727	10.9722	12.6759	9.73843	51.6765	9.65278	22.2629	55.1454	17.0598	12.2723	59.1414	9.06039
OG0005677	8.24583	26.2482	23.9653	NA	NA	52.3609	29.1806	19.4852	NA	NA	NA	NA	9.68475	14.4634	10.0122	11.7682	9.66357	21.078	22.6261	NA	35.5287	61.3017	77.3668	31.3649	9.95513	NA	NA	24.7954	NA	7.92803	11.618	42.4684	10.367	NA	34.0355	13.8746	NA	41.5813	6.67073
OG0005679	9.73981	27.1175	27.4156	14.0776	8.92013	43.6915	31.8069	22.0437	17.3438	11.1448	8.37741	5.80142	11.4483	18.9424	13.75	13.1411	14.256	25.2905	26.9746	17.5848	37.4648	57.7262	117.271	49.8525	12.6941	88.9585	132.877	30.8866	19.5906	12.8416	13.449	41.1014	10.9272	20.8714	37.5645	16.9974	NA	68.0533	7.01704
OG0005680	8.35982	33.8537	18.9747	13.9192	NA	36.9526	25.1014	17.4122	13.3349	6.33889	9.59624	NA	15.5952	12.5377	NA	12.5587	9.70659	20.0106	24.9387	9.07719	29.5809	70.8301	83.0705	36.4532	13.3449	74.6647	82.0288	30.2512	13.0647	14.5711	12.8557	45.2907	13.8839	13.6828	24.8673	11.7143	13.8225	41.8208	8.00647
OG0005682	7.32675	19.0738	21.1162	12.8431	7.86213	67.4967	25.5204	15.7792	11	7.94006	8.83088	3.5813	6.38549	14.3053	16.7347	18.8176	9.56771	17.8157	21.2806	15.0909	50.6814	66.1159	89.4854	28.4635	10.8533	100.084	109.211	30.0823	17.769	16.8481	11.4841	33.6469	7.14092	12.2549	18.751	14.274	9.26496	39.9307	6.35193
OG0005684	14.0483	23.3506	51.7969	12.9664	NA	41.8029	18.7766	14.6959	17.2131	10.7394	7.11579	7.74269	NA	NA	8.21849	NA	10.2045	13.3524	30.8908	16.2736	25.8151	44.5894	71.4043	42.6807	10.9722	73.6405	73.4958	25.5742	12.8909	29.1841	NA	43.1826	11.5574	NA	11.8287	13.1976	11.5022	49.2661	NA
OG0005685	7.15094	24.3208	25.3939	16.8661	5.5102	44.717	31.0586	20.8984	15.006	7.29129	5.18155	NA	7.33636	22.5389	13.1402	13.9969	12.4405	20.7485	23.4494	11.7451	39.5286	65.7676	107.039	41.7113	17.372	116.503	121.055	29.5639	9.66358	8.1761	11.2399	43.2724	7.2439	20.9706	19.7549	15.4251	12.7897	61.9167	8.39365
OG0005686	7.15196	20.7404	17.6274	33.0881	5.86012	45.662	26.6667	16.8929	18.3284	7.39048	NA	2.09571	13.4053	13.2031	9.94949	15.8594	8.9229	13.3042	19.4351	NA	31.1252	50.5175	103.525	32.3255	9.26761	91.0694	102.332	23.3444	10.9649	13	10.6299	37.5678	NA	8.27434	21.7761	13.1564	12.437	42.9748	7.54067
OG0005688	4.57265	22.4266	23.9	14.8411	5.10109	41.5971	25.9627	11.8027	14	10.1413	7.92473	6.56267	15.0535	12.7417	10.4274	11.064	13.7548	19.56	24.8027	17.1093	NA	48.304	76.7352	40.1432	8.23467	97.0907	110.29	23.0339	23.3557	18.1201	11.3547	48.6507	5.88034	33.1623	NA	11.6535	11	61.6317	8.98347
OG0005689	7.93019	22.61	30.4183	17.8019	9.0649	22.1835	28.1704	21.0617	20.3157	11.7141	8.15652	NA	15.254	20.8431	15.6067	13.728	13.1243	22.9075	11.3361	16.4268	15.2575	35.8357	87.8747	42.8339	9.3101	82.1003	128.74	33.9036	9.83384	16.1873	7.88604	40.5225	13.2702	14.0273	11.633	12.3733	10.1441	24.0056	8.06533
OG0005690	7.51357	24.8637	23.3602	13.0443	NA	23.0668	29.5297	18.7487	15.6494	37.2012	NA	3.50583	10.0951	NA	12.2088	9.03121	10.7487	17.0972	16.8974	13.239	17.2677	33.5696	83.3474	38.3601	7.47973	83.5734	130.016	27.4494	6.65591	10.9506	10.4063	48.7631	NA	8.82278	8.92308	10.5794	9.20845	29.7697	5.22797
OG0005691	8.59729	25.741	33.6404	16.485	NA	26.7398	26.7425	19.3879	13.9017	10.6859	NA	NA	7.90028	11.45	9.34946	15.3367	11.5781	19.0792	12.7649	13.6755	16.8294	50.7598	90.6699	41.3161	14.1996	84.9996	128.857	26.3746	10.8571	15.983	13.0327	40.2612	11.5496	9.94179	12.3665	17.8159	NA	26.7121	7.59493
OG0005693	7.21241	21.1965	35.1901	20.2027	8.14777	47.1316	24.2749	17.047	12.0389	9.93186	7.7144	4.90809	12.0066	19.6876	10.9593	15.4939	12.8546	19.2575	31.6251	14.4927	40.7935	69.2803	92.7806	38.9644	12.4119	86.0351	126.686	32.6647	15.3046	13.7547	13.6815	39.3301	10.6878	16.5598	24.1076	13.6959	11.412	62.0292	6.27059
OG0005696	9.52564	24.3775	24.6766	14.5356	9.7439	47.4031	34.2089	23.4644	12.1905	8.29121	7.46422	3.50673	12.5805	15.0372	12.2701	16.3082	13.1634	14.7279	24.7179	18.5972	48.3832	49.4772	100.694	38.0385	10.0513	101.473	114.321	28.2821	13.6111	10.7151	12.2066	38.6667	7.563	19.5997	21.854	16.9872	10.5823	52.8818	10.5019
OG0005697	13.6866	29.176	23.4806	10.6305	6.5945	59.145	37.3957	19.9639	15.3729	11.8903	8.27581	4.80484	14.8019	16.9004	13.9448	14	13.9899	22.0693	25.0281	15.5256	40.7773	72.7331	111.053	33.1784	12.7533	101.276	99.7178	27.3036	22.0808	17.7792	9.92014	53.357	13.5111	20.3855	36.0145	14.9421	16.1722	49.6503	11.0385
OG0005698	9.10425	20.9106	24.046	25.5902	NA	43.0313	23.8542	16.8214	14.6211	9.63833	7.2952	4.69444	11.2389	11.9425	6.31177	14.5989	11.1738	18.8377	24.2474	12.3074	NA	43.5848	85.2002	30.6198	10.4696	82.1843	104.438	23.5368	12.4063	NA	10.8845	44.5776	10.6901	12.8483	9.17024	10.0503	10.2708	50.0827	7.25162
OG0005700	8.82101	25.7358	23.2878	16.1356	6.32597	46.6319	40.8458	19.4802	12.9598	8.76608	8.88501	4.09365	12.8375	10.7406	10.8333	14.2018	8.98851	22.1356	22.1773	11.2882	38.3915	41.5187	97.2374	30.3993	7.06051	69.5967	114.983	25.7599	14.3781	13.3081	11.671	36.8726	8.86545	10.8077	10.4899	10.6936	8.75314	45.1168	6.03883
OG0005702	10.1819	22.4787	23.8047	20.6142	NA	47.6573	23.9007	24.1743	19.097	13.6053	8.25	NA	11.8432	13.0114	7.8159	21.5019	10.1046	21.5861	25.8035	13.2347	29.2699	63.5383	86.9093	39.336	9.57742	89.6977	118.392	26.659	15.641	15.0586	13.8381	36.9108	12.6879	14.4838	12.9342	19.26	NA	41.9658	NA
OG0005703	8.34675	24.0182	29.4422	17.5474	9.66667	46.094	28.9283	24.2362	10.8911	9.15236	6.74624	3.21012	10.8848	14.4755	12.1871	16.4014	10.0866	18.1794	31.2329	15.0007	37.6973	38.9085	102.678	32.6369	10.5504	NA	113.747	29.9431	17.3816	11.0405	10.0162	45.5964	8.01616	14.9272	15.3465	16.6106	NA	68.4432	6.18506
OG0005704	9.52865	24.8623	22.8793	18.0973	8.55963	53.2338	28.1523	23.293	13.3657	7.92994	7.264	3.25989	11.5958	16.7089	14.5275	13.3697	10.8623	21.7237	32.1219	21.1032	44.0875	62.8132	94.1878	39.1062	16.7738	82.4514	108.115	32.294	16.6008	17.5408	10.8556	37.7564	13.3146	19.0737	11.7396	17.4641	11.4883	69.4848	7.65802
OG0005708	9.36187	18.5761	25.5495	14.8325	10.7026	34.4511	21.4329	15.4812	11.2773	10.436	6.20315	4.52842	9.31995	15.2695	10.4754	10.6292	14.007	19.2146	21.234	13.4496	NA	57.0234	46.2721	40.6657	9.28163	78.6149	109.616	28.0051	10.9026	11.4863	13.0312	31.5841	11.3697	11.0934	13.0418	15.3937	12.3638	45.3313	NA
OG0005709	5.26667	23.9115	11.1791	11.3757	NA	51.2527	25.7049	15.8925	9.38095	8.95544	6.23249	NA	9.39326	9.85556	NA	15.9486	10.2358	15.1515	23.1978	11.0372	26.4027	71.4192	66.8166	30.7591	14.8618	76.7578	62.1606	25.8443	12.9444	7.6221	11.5538	42.1854	NA	17.7937	16.3168	12.0113	11.5684	42.7381	6.01034
OG0005710	6.61661	26.8427	27.3283	14.6667	5.79265	46.2316	25.0493	17.5006	8.83573	8.07692	5.79186	2.92007	11.969	15.2814	8.87169	13.0431	13.3054	18.5918	21.9727	10.6604	38.4892	52.8601	71.0378	34.1667	11.7421	77.9341	98.6252	32.9178	16.6212	8.80649	11.0564	31.5	8.45664	14.3698	48.4612	12.2744	9.23718	50.949	5.44279
OG0005711	9.53333	18.4359	30.8779	16.5431	NA	46.0182	23.7639	12.8067	12.4067	9.33725	5.37669	3.87432	13.0549	10.6088	5.44737	11.0128	11.6863	20.0784	24.3569	7.78986	30.5098	69.47	92.1627	31.751	11.108	90.188	127.571	22.726	14.0471	11.0045	8.23497	50.854	10.904	16.7824	8.80909	16.5976	7.58333	42.4255	6.07071
OG0005712	9.302	24.9176	26.2876	14.1446	8.37328	44.2733	29.8733	18.9773	16.1481	8.82923	11.8866	NA	11.4178	11.3027	12.3396	14.2829	11.9025	16.4854	38.6108	NA	33.9293	33.8397	90.1005	35.6514	13.7823	76.8087	116.759	30.7059	15.2664	20.3453	11.1636	38.3712	10.7264	10.8241	36.604	13.337	13.3064	62.7951	6.79892
OG0005715	NA	25.2462	24.8516	15.6519	NA	41.6142	28.5854	16.0117	13.4855	11.4593	NA	NA	NA	17.1054	13.3021	11.6438	10.4585	24.8923	21.4941	NA	34.3122	46.8011	84.9171	30.5686	14.2358	88.7453	68.6706	27.0884	17.9286	NA	9.8906	45.1949	NA	20.8473	38.8423	14.0246	9.90222	45.8346	6.30991
OG0005716	9.67593	29.577	25.0972	12.2542	5.09363	50.8712	29.0292	18.4545	13.5164	11.1263	7.10884	5.09028	10.2588	12.5227	10.8526	13.7403	12.5692	26.455	24.8288	14.5549	NA	78.2727	86.3169	38.3434	9.93997	98.4346	128.285	28.4672	12.5724	13.7374	14.5782	39.6959	9.60263	15.819	16.3737	14.3838	NA	50.504	6.355
OG0005717	9.33934	13.4587	22.0556	10.3908	5.70732	38.233	22.1525	20.8179	14.9675	9.13569	6.12195	NA	7.21705	9.42857	16.9482	10.3889	7.60507	18.7652	24.1311	15.4359	22.1111	82.4091	86.0381	22.8899	13.1385	87.991	89.28	28.8922	14.7232	13.4986	27.266	37.6558	6.71852	13.2448	20.7019	14.6954	6.50809	50.7949	6.9644
OG0005721	6.7964	25.867	19.7908	15.3786	NA	53.5678	40.5764	27.5033	15.0495	NA	5.30675	4.42319	14.9556	17.6577	17.7751	17.4074	11.0417	23.3585	26.4394	17.532	50.6076	65.4983	103.621	31.5	15.9853	92.412	117.177	29.7461	17.7195	16.6683	7.49123	50.4535	52.3747	15.2175	27.1244	15.1536	13.1939	55.2921	10.7114
OG0005728	9.83835	24.7992	33.0324	17.8305	10.1443	49.9889	29.0763	20.2461	15.7433	9.96904	6.0493	5.76667	12.7589	20.5859	11.5871	12.2981	8.48589	20.5815	23.8464	12.3058	35.9294	45.3374	NA	38.4045	11.7043	79.5884	119.41	27.1232	12.3172	10.7164	10.3961	40.92	12.5954	19.6429	28.0311	10.9986	9.16881	47.7115	8
OG0005729	8.49956	24.382	32.0182	16.6218	11.6693	42.486	27.0807	19.8943	14.6355	9.98776	8.54277	4.06061	10.6651	16.1373	13.049	13.3183	10.9932	19.5777	28.1967	16.3761	41.151	32.2603	106.41	37.9828	9.7501	75.5609	115.193	25.8589	18.2159	17.2933	12.0098	39.8112	7.97615	18.009	32.9939	14.5542	NA	69.1371	7.03042
OG0005731	9.91782	30.8504	20.4108	62.052	9.4095	51.227	28.1908	19.5063	13.0675	14.108	7.33941	1.09551	18.8569	15.0157	6.39209	20.2842	11.09	21.3017	24.6276	16.1231	35.036	71.936	116.792	38.6142	11.4644	NA	138.943	31.4219	16.2533	NA	16.526	37.8421	10.1126	16.8675	22.8579	16.5858	11.1139	52.0034	8.38796
OG0005732	8.87559	17.3101	25.945	14.4889	8.2723	40.5552	25.8023	15.7895	11.5189	8.86106	7.71775	NA	9.67143	14.5703	10.0718	13.1765	10.2175	19.9296	22.6939	11.2365	NA	44.7325	91.5716	36.8117	10.4049	73.6819	116.805	27.1366	14.9541	11.1852	11.5147	33.0323	9.66863	18.0429	30.325	13.5772	12.0851	45.5278	6.56148
OG0005733	9.0197	23.4932	23.8485	20.8073	NA	38.615	20.5647	16.4341	15.2454	8.72093	5.81833	NA	10.3444	NA	7.78974	12.9693	9.78956	16.3189	21.5556	12.7587	24.9782	75.3683	90.7617	29.8861	7.80226	77.5946	61.6565	21.0321	16.0885	25.6384	11.21	37.0088	7.78287	8.29496	38.9508	10.8459	13.1716	36.1532	NA
OG0005736	8.23256	23.2624	25.9458	16.07	NA	47.2765	29.0946	16.4465	12.6517	8.27778	7.28455	NA	NA	12.6504	14.3074	9.34742	8.87191	NA	26.9087	14.5902	36.1614	43.2391	95.573	36.8009	7.92085	95.147	89.9767	30.8234	13.964	12.4695	7.65067	41.7465	13.2917	21.8847	28.413	13.6134	NA	69.9541	NA
OG0005737	9.15385	25.7712	25.9467	21.2273	9.2101	53.5159	35.6788	17.7112	29.1202	15.3293	6.9705	5.86168	14.2609	13.35	NA	16.2635	11.1567	17.68	24.5992	18.9683	39.7579	70.1507	115.629	38.975	13.7206	105.386	108.985	35.3598	10.4927	17.0764	14.3867	63.6878	13.8245	17.5661	31.0148	29.726	17.6733	37.9299	7.22554
OG0005745	7.68657	19.4115	30.2573	15.6418	6.2	46.7791	22.5453	13.8105	12.9233	9.37571	NA	5.51389	6.96599	11.1245	9.52236	14.9855	11.6237	19.2846	28.6728	16.6552	25.4233	37.7873	92.0183	36.6667	10.1227	71.7938	109.588	33.6429	21.3598	16.3111	8.27637	39.0063	13.6131	13.5646	25.9567	16.5481	9.30044	48.8598	6.71698
OG0005747	8.27808	21.4572	19.8517	19.3721	10.0102	39.1629	24.1019	27.6855	10.9224	7.23333	7.64401	3.5	5.12236	14.9934	10.5	21.7677	10.5231	22.1531	32.5268	16.6712	37.2778	88.347	75.2312	28.366	10.8283	93.5649	100.383	22.6561	20.8194	53.5164	6.54819	31.3868	6.47863	11.7837	20.8355	22.01	9.33333	44.2628	NA
OG0005748	15.6383	30.6315	21.406	18.1459	NA	42.6149	23.4381	20.9427	14.1257	11.4299	6.81028	NA	11.6652	19.7174	10.963	38.2189	12.6923	24.149	26.1291	12.518	45.5276	81.1877	95.5135	32.9437	17.3702	114.155	123.895	32.7204	19.6155	9.19848	14.896	46.7274	11.3717	21.8486	34.8268	19.3938	15.5421	43.3737	7.51197
OG0005749	7.84384	24.2086	20.9829	24.9888	NA	49.6825	28.6607	19.1637	18.8811	9.44017	8.88506	5.23656	8.6404	15.6179	15.8801	11	10.0684	18.3848	24.8602	18.0777	40.3427	57.2735	115.162	27.8757	10.7442	75.6938	104.041	NA	13.5375	25.9717	11.3477	48.4623	10.3671	19.1923	51.6525	15.1921	10.1575	65.2738	NA
OG0005752	8.86207	20.6415	27.9826	24.058	7.43421	42.0677	28.752	21.1504	12.5188	7.5058	7.94856	NA	13.1969	14.5745	13.0989	16.3401	7.55439	19.7027	24.4928	11.4569	NA	42.9413	83.5415	35.6825	8.94762	76.0667	116.364	25.6153	13.3316	NA	13.2609	39.6238	9.95993	11.4787	22.8436	15.2717	11.7075	57.0907	7.15196
OG0005755	15.3738	19.052	15.839	23.0733	6.50075	33.9628	26.0447	11.154	17.5632	9.62108	5.78486	4.56061	11.8793	10.2321	8.61423	10.1781	8.07163	17.7103	19.4163	11.086	29.328	39.7731	72.1882	28.8127	7.88529	73.6667	98.8588	24.968	9.92369	13.3997	NA	41.1704	6.78836	11.699	23.6887	8.96526	9.71461	37	7.86348
OG0005756	6.26768	35.9345	30.5765	10.845	NA	55.8556	41.4711	19.2129	13.7432	8.33058	5.33333	5.62069	12.0628	14.1421	13.9835	5.5914	9.60169	22.73	23.8209	11.8889	46.6723	74.4354	71.7623	20.5071	15.1766	84.0565	92.5431	31.3798	9.13388	8.97521	12.6441	38.1582	10.9784	14.0952	25.0909	18.7639	12.5229	58.3391	4.42262
OG0005759	6.01276	16.7159	18.1764	15.0816	10.8242	40.395	20.6347	12.7871	8.8545	5.58246	NA	6.72932	10.5619	11.6602	9.02005	17.9217	10.7383	17.1229	26.6886	10.7294	28.1646	51.8348	78.2946	36.9888	8.48209	96.8504	118.025	23.7994	8.71852	12.53	14.1618	38.1167	9.80909	13.3429	18.8818	13.2105	18.5806	44.2361	NA
OG0005761	7.80501	18.3638	25.9794	20.0379	15.7732	43.703	28.2969	18.0062	13.6073	10.9492	7.7682	3.89038	10.7993	18.3509	13.0733	30.0543	10.0034	18.4251	27.2082	14.8834	32.5881	66.8271	119.438	29.3092	9.36667	88.1554	128.033	27.3118	25.2932	39.684	15.9425	41.5925	8.841	12.5653	84.8312	14.1801	12.3456	67.0197	6.46718
OG0005762	7.71333	21.9966	26.7807	20.1558	18.1536	42.9944	20.922	18.6424	10.7096	6.99283	7.08772	4.20297	11.5238	13.381	12.402	19.6844	12.5189	17.0922	29.8944	15.0289	32.6657	67.1365	81.064	32.0602	10.2282	89.9035	95.1305	25.4954	18.0591	17.0831	10.8885	37.17	8.09369	15.7419	31.8	15.3156	NA	54.1533	6.27451
OG0005763	10.3198	25.5866	16.6026	22.6352	11.9705	44.777	26.1101	17.6224	14.298	9.73658	6.2625	NA	8.64368	11.149	6.00786	16.2508	10.6289	11.7347	23.8824	11.6525	25.584	48.9959	79.7943	30.7373	7.89711	88.718	97.158	31.3014	12.9532	NA	14.0279	31.6282	NA	12.0593	22.0564	9.61657	12.0164	45.5173	6.5933
OG0005766	8.02747	21.8755	45.2201	16.1314	12.8177	39.9244	27.8151	23.3726	10.218	8.93663	9.38038	5.4807	13.2784	15.6859	14.5307	18.2347	13.1486	25.1761	29.8226	17.6515	35.7128	41.6071	88.9028	40.0872	12.5108	95.5179	144.892	29.9767	13.3196	13.397	9.29338	46.5249	8.99656	19.5597	31.7184	15.8199	5.32329	74.8677	6.59753
OG0005767	7.46488	35.7867	33.3218	20.5427	16.0694	29.7917	27.4091	18.7091	11.7611	11.7881	7.16866	NA	9.57346	15.4752	10.1592	13.6942	13.6547	14.2386	27.503	16.2361	47.5337	34.8148	82.8502	38.7774	12.0539	74.6549	95.3678	26.5605	20.9425	23.2753	8.74955	47.668	NA	19.094	62.5313	14.734	7.27745	59.073	7.3213
OG0005769	8.66216	24.2935	25.3435	25.9603	9.41758	49.5822	28.3097	18.3525	11.4945	9.488	9.71287	4.45984	10.886	14.9599	15.6026	13.5335	8.75739	20.4032	27.6598	15.8735	30.4573	64.4348	87.3963	30.4793	11.926	90.0104	114.419	27.8172	13.7309	12.8777	16.9666	39.0556	9.77945	18.7853	21.084	15.6731	14.7679	56.8152	NA
OG0005770	9.56688	32.2782	30.0148	16.1676	7.82026	46.6067	27.3199	20.0628	15.0758	10.4397	6.57049	1.83245	8.43462	15.3769	12.3002	17.4221	10.9614	15.3098	27.8853	14.6638	36.8617	62.0796	99.8367	44.2386	11.3722	95.5605	126.411	27.3058	10.2934	11.2475	11.3175	37.8657	9.3015	15.0516	22.2127	12.6441	11.1239	62.5445	8.04675
OG0005773	9.6788	22.3787	26.3026	15.69	10.1471	43.1069	28.0886	21.8817	14.3973	10.1219	8.7479	2.96714	9.09178	16.3904	11.4057	11.9726	11.0169	17.397	29.1735	15.5608	33.1638	50.6717	102.785	40.5961	10.2384	85.1812	114.83	27.3538	16.5223	17.1939	11.9178	42.4085	9.86262	19.4328	28.7304	13.8949	NA	60.1595	6.17997
OG0005776	9.93016	23.0417	16.9016	NA	NA	54.3267	34.2167	17.0349	17.3013	6.39329	NA	NA	10.5668	9.10764	10.9042	5.09524	11.8407	18.5906	22.406	9.329	NA	54.4306	NA	37.6133	14.6946	95.5508	111.75	23.5526	10.5849	12.5978	NA	47.3539	9.93778	16.9199	18.0582	15.4755	11.9235	48.3748	8.36825
OG0005778	8.47889	23.2865	12.9859	18.5424	9.53286	41.6733	29.3552	17.5969	12.535	8.09292	8.67013	7.50667	8.32676	16.9836	9.1195	19.5792	12.4246	25.0239	27.6236	16.4833	37.6833	73.657	84.5577	36.8875	10.3297	92.0521	97.5229	98.4543	12.712	NA	11.5522	44.4945	10.3282	16.0857	21.9247	11.5144	NA	42.0993	8.04823
OG0005780	6.07675	20.7391	23.1465	12.2556	7.26005	55.067	27.1018	11.7844	9.28692	13.9343	6.9196	NA	14.8708	15.2713	4.06504	15.5871	9.14261	21.9562	27.7547	14.2723	29.3465	44.6785	100.208	39.8889	13.0491	87.3724	138.103	33.5387	13.798	13.8354	17.2104	39.9477	8.22351	15.4529	14.9289	14.2792	11.0036	46.7994	5.65301
OG0005783	10.7687	19.5552	43.4057	70.8671	8.80694	48.6229	27.6943	21.4106	16.2771	9.13913	10.9962	6.84734	13.2428	19.3448	15.3248	11.3323	8.24642	20.0467	33.0171	15.9638	36.6647	33.6768	73.8046	44.3239	9.78286	64.1581	97.4912	33.2324	19.1599	17.4761	7.841	58.4724	NA	20.3664	28.2816	15.7029	11.3056	63.9876	6.76779
OG0005787	8.30354	21.4215	18.9693	15.8992	NA	47.823	25.0297	18.1422	11.7194	9.91667	NA	3.86816	6.95556	11.7359	NA	11.688	11.8295	17.2043	22.4882	15.0672	NA	73.091	34.4495	36.8594	7.29517	74.3306	114.102	31.2642	9.61346	11.3955	11.0222	38.8028	NA	11.5	19.5671	11.7237	12.3034	28.9485	4.40389
OG0005796	8.20566	25.3815	29.9575	19.9953	8.56951	47.8621	28.9126	16.7544	16.2856	9.90952	7.70608	NA	9.52641	18.5429	9.67106	14.2948	10.4728	19.9457	25.9718	14.3303	38.6607	53.1794	94.5381	37.7308	12.0419	77.7025	106.722	27.4754	14.448	NA	11.7995	40.5828	10.3797	20.0459	28.538	12.5979	13.9939	53.9858	6.26693
OG0005802	6.43223	16.922	18.5009	8.59259	NA	34.3733	20.1054	11.6421	9.91545	6.73667	9.6	NA	10.2606	9.54079	NA	11.8454	9.33507	15.9242	19.6436	9.9692	23.0885	64.4509	27.5192	26.52	17.0087	73.4389	93.7801	24.865	13.7098	NA	12.3767	36.7357	8.91123	13.9679	40.2386	13.2	13.1806	29.4557	7.34524
OG0005804	8.10929	29.623	33.098	8.51155	8.2562	47.5437	NA	20.9508	10.0082	11.1129	6.60452	3.07333	8.99454	9.26471	8.90667	13.0402	7.3033	15.8528	25.1448	15.5306	36.4889	68.7951	118.03	38.4727	9.31694	96.0464	107.691	29.4863	13.1175	NA	13.571	31.8443	9.33333	12.1148	20.4891	15.877	14.8169	63.2268	5.76503
OG0005805	11.325	16.063	18.0819	9.34524	6.15104	39.4656	25.1654	10.8267	13.1243	10.1681	7.28667	NA	10.162	18.8455	10.0503	19.4833	18.6785	17.5501	21.2984	12.2687	24	47.2963	85.6667	30.5289	12.0296	80.9722	79.9877	27.0105	11.5345	12.7751	10.9818	40.5669	9.25397	15.0485	27.6803	13.6721	11.629	40.6198	5.64706
OG0005810	16.8768	18.6667	24.8915	14.3693	9.11413	53.5247	28.8442	18.811	13.1895	9.20627	6.72799	5.39601	13.1807	12.5871	12.2094	11.4153	7.03763	26.2731	27.4352	14.4633	39.0022	67.7901	76.2461	37.7647	8.50495	95.9988	115.239	NA	14.5267	23.3035	13.4239	41.9701	NA	17.2375	45.976	17.4395	NA	61.2485	8.56364
OG0005811	8.41176	14.8118	10.4831	51.5787	6.73333	49.2011	22.6991	12.0656	NA	9.1433	8.66975	2.55152	9.77151	12.7702	11.2339	13.9143	11.0783	NA	22.1561	2.67657	28.9974	49.703	11.014	35.9113	9.57184	102.504	107.863	31.1323	20.8036	10.7855	6.7526	38.864	9.1405	16.3701	15.4766	14.4233	14.8915	33.164	6.04667
OG0005812	9.9902	22.2417	19.0199	9.16146	4.83492	44.4977	32.3282	15.0919	11.8578	9.0929	5.57838	NA	10.764	12.5402	10.2986	14.6211	7.50761	22.0604	22.0955	14.345	30.0152	55.8574	92.3521	31.5733	8.26733	76.357	78.8857	22.3956	14.4439	11.8205	8.5098	45.7257	7.93716	15.1785	19.3956	12.1886	12.5247	40.7175	6.18994
OG0005813	7.95171	28.8586	22.3639	14.4699	9.06607	51.5909	28.0316	17.9825	12.199	10.4384	5.72593	2.77778	10.2986	13.271	9.17105	20.1859	9.35385	27.0595	28.1326	15.7522	28.9775	56.2717	86.2776	41.3584	10.9009	125.147	118.172	29.3296	17.368	20.1013	9.08619	47.6225	9.38571	20.3879	29.6109	13.0859	13.0551	47.1128	6.83192
OG0005814	9.2029	30.8658	25.8297	16.7759	6.76636	48.3966	31.837	19.5484	13.868	10.6159	7.38333	5.01934	12.2296	15.9301	9.51474	19.7578	11.2862	27.524	26.8806	16.4318	38.2002	66.9759	93.5164	40.4471	14.1654	101.041	117.954	30.8471	23.03	NA	12.9839	46.7042	14.494	19.1929	26.6284	16.3369	13.4822	55.4108	7.92833
OG0005815	9.30173	29.1356	34.3007	14.4848	8.15335	52.9736	31.247	20.982	13.0308	9.77824	6.83333	4.84046	9.29667	13.8258	11.1691	16.1518	8.7363	19.6872	30.944	12.9372	35.5595	77.4207	103.433	38.4707	14.5606	100.22	133.213	48.7904	19.5883	NA	12.2022	54.4555	10.8787	16.5199	29.6112	18.0545	13.5223	65.1051	6.58523
OG0005816	8.98958	21.0018	19.9314	15.0706	8.15686	29.9181	31.1893	12.657	18.8655	11.4547	6.25143	2.91111	10.3219	13.8453	7.97119	13.4857	12.3652	28.341	25.8407	9.03289	20.863	55.6019	83.9962	24.7349	11.3776	75.5863	107.951	25.6245	14.496	NA	7.26667	30.0091	13.2302	14.0747	33.776	11.777	12.0602	36.3114	5.77888
OG0005817	9.58502	23.9288	18.8189	15.6802	NA	44.8786	26.8306	16.1133	12.1574	7.13983	6.60342	2.94971	18.8729	12.0728	NA	17.6525	10.6402	21.6632	26.0268	15.374	NA	70.2367	77.8041	34.4485	10.9414	97.8818	98.7426	30.4584	10.7947	NA	9.32407	41.3234	12.1631	14.134	24.8184	17.3892	13.0401	40.3806	7.59751
OG0005821	8.94712	24.2521	34.6789	15.8723	NA	43.8488	30.3108	20.3652	17.1565	10.9708	9.04721	4.63326	11.778	18.7367	12.084	14.3472	12.6917	21.338	26.8096	16.4364	35.1246	41.4928	86.1017	31.8035	10.0471	75.1735	NA	31.5922	16.1277	NA	11.6685	43.2081	42.9455	17.897	28.2805	15.3918	NA	60.4645	8.21914
OG0005822	6.488	26.1545	23.8871	9.89899	7.21739	40.0026	24.9298	17.2119	14.1744	9.02186	7.61842	5.51802	6.33784	11.6323	15.2949	10.7107	8.54885	NA	19.4455	9.82305	29.646	32.6901	80.9655	29.3861	10.5464	64.3284	75.4094	17.1382	11.9307	17.843	7.94872	35.4303	6.11538	9.24501	32.7659	13.5587	7.66358	46.153	6.22222
OG0005825	8.43056	18.9351	13.7519	10.4719	14.2558	42.2372	20.6322	21.2182	NA	8.89645	4.54088	4.26844	10.7181	15.5048	4.4	22.6284	10.4725	19.048	23.5781	13.4641	34.0426	80.4947	86.0966	33.7279	10.2026	80.8585	108.991	24.9191	21.696	34.4079	13.4454	30.1431	11.1809	14.1267	79.1689	17.6696	12.3014	35.6104	6.24468
OG0005826	10.3034	NA	27.755	24.1411	8.25661	NA	29.1323	18.978	12.8233	11.1806	6.86626	3.22275	13.4456	11.6882	7.71638	16.0578	11.1146	17.1068	26.5606	13.0256	35.4372	63.5606	94.6514	40.763	13.2571	108.122	80.8389	26.3342	17.9494	NA	18.8818	39.0384	12.9422	16.0838	25.0281	14.3832	12.7559	38.2892	6.06504
OG0005827	10.5429	26.5627	28.7535	20.0296	NA	46.9235	26.4088	25.0965	15.1384	12.5394	10.259	8.58632	14.904	18.0816	8.74138	17.4628	10.5025	26.0868	34.2824	14.4292	37.4133	74.7193	79.6076	39.7495	14.2824	94.5478	120.285	33.0472	15.9408	15.4195	12.4435	37.0678	14.0722	19.079	47.8899	13.9961	15.9923	50.714	9.38913
OG0005831	8.35191	22.8835	34.2551	13.4637	9.96003	42.0568	28.1434	16.5667	13.2712	9.69942	6.37815	NA	10.6944	12.3177	10.1528	12.79	9.70409	17.4514	21.0029	NA	32.6494	40.1317	98.3616	30.9485	11.738	78.1887	103.284	25.3096	12.8511	18.5252	18.0718	40.1061	NA	13.6641	NA	13.5203	10.0824	48.7502	6.75269
OG0005836	10.3208	18.7379	19.5049	15.8933	NA	66.6072	32.585	15.7923	16.1338	7.14052	NA	4.04422	14.381	16.6337	15.0652	NA	10.2381	22.3907	19.0784	9.88983	42.045	56.5491	84.2405	32.0927	16.7705	82.1325	87.7531	29.8043	13.5833	17.2646	12.9979	36.4032	11.2548	19.7834	13.351	10.2571	NA	25.1599	6.81264
OG0005838	7.05856	25.3161	28.5145	12.9246	10.5272	47.6421	28.2521	16.797	14.5627	9.67674	7.03288	4.78078	12.958	14.1786	16.8132	11.0859	12.1239	24.0722	19.5939	14.749	36.0723	53.3864	84.4863	29.8788	10.3099	76.0785	113.016	25.2307	18.2918	21.1371	11.6356	45.5098	11.8457	22.1908	36.326	18.314	10.3696	66.0722	6.85
OG0005840	7.9816	14.6744	15.7829	16.2837	9.62381	43.4861	21.719	15.2312	9.22024	9.58586	6.81798	2.92778	6.55294	6.49828	10.0567	16.5291	8.86047	17.9729	27.6376	11.3721	33.1789	51.1124	94.4961	31.5698	7.23333	87.1434	129.344	31.905	11.6409	11.9048	10.4477	30.0233	8.24747	12.8469	11.8363	13.8508	10.5698	48.2519	6.08333
OG0005843	11.2092	19.466	21.0988	15.7848	NA	41.665	22.2365	19.7642	51.4984	10.3368	7.22667	5.27053	10.2235	12.3436	NA	15.8209	4.88444	19.7463	23.7381	13.6748	33.4714	66.6926	81.8593	34.1832	13.1625	91.9207	127.454	21.5057	13.2166	9.91319	10.8039	31.8834	16.3459	11.2976	23.768	7.53509	11.3694	41.4078	7.06757
OG0005845	9.92763	14.2739	29.7059	16.1872	NA	41.3127	26.6318	15.7394	17.3496	9.19048	7.31373	NA	14.9311	10.5253	10.9655	12.2148	7.46709	24.1262	25.011	13.7105	33.5353	47.1432	112.516	40.4342	11.2661	76.9273	103.962	21.3851	12.8584	11.7941	7.6584	36.0761	13.6234	15.1046	10.4372	12.4196	11.9952	43.7778	6.51969
OG0005846	127.137	34.0618	22.7956	23.8229	NA	50.766	31.0575	45.863	14.9695	22.8789	16.8263	NA	9.01917	14.0984	18.4655	14.3901	16.6654	29.6774	28.2468	21.7839	62.8977	75.1237	61.7173	36.3369	13.6219	73.1348	104.642	38.1754	15.6221	12.8024	13.5578	118.759	13.9082	16.8713	164.752	53.1685	18.3076	41.7611	NA
OG0005848	10.9783	22.7029	21.046	12.0489	NA	37.608	26.6829	16.0796	NA	10.9984	4.74843	NA	12.7653	11.8327	10.0329	16.8997	10.099	21.1865	21.1973	11.4237	32.2696	69.5356	83.7346	30.6406	11.4665	99.325	80.5848	25.6729	21.6782	13.5466	10.3018	43.6082	12.2574	16.4191	22.1114	15.0958	13.4055	33.2918	NA
OG0005849	14.0195	24.3651	24.9888	14.5289	7.39147	51.7804	31.9015	18.7718	18.981	10.1544	7.69004	2.85417	10.089	13.0481	10.2077	18.7887	11.2647	23.5989	23.3572	13.462	35.6651	63.928	108.419	40.5466	12.4841	102.909	120.535	28.1618	17.9263	17.0095	14.8003	48.1615	14.5826	14.8471	17.6635	15.4423	11.6193	56.2873	6.3011
OG0005851	8.9347	27.4084	20.8167	17.2456	10.806	49.8431	29.7963	21.7641	NA	7.28698	6.37924	5.4183	11.1088	16.9376	14.3723	16.4313	10.7632	21.0345	27.2914	9.46644	38.7261	87.0792	105.019	36.9726	11.4461	107.587	119.344	35.7758	12.9337	17.4226	16.039	36.6979	9.55591	16.9656	25.6223	17.9775	10.1783	65.2836	6.73984
OG0005852	8.60203	27.1649	18.65	17.2034	8.30915	48.8031	31.1793	21.9093	13.6073	9.6325	8.78505	2.98948	12.5929	13.9461	12.5766	18.1842	11.6396	19.7914	28.0681	14.287	NA	65.6336	97.0531	42.2396	12.1804	88.7657	122.562	33.3103	16.5019	14.6272	12.8394	46.5743	11.4628	15.5228	24.1281	16.8208	14.3432	54.1013	7.44031
OG0005853	11.9135	17.4438	13.8757	11.728	NA	38.3116	29.4574	14.5323	14.1178	11.4613	7.31727	4.56284	10.791	9.7	11.2057	11.2899	7.67901	23.4172	22.9216	13.7623	35.4961	69.0255	58.396	43.5612	12.9362	100.344	127.198	29.5285	12.7729	7.37758	9.72388	32.7605	11.6991	18.8241	24.4411	15.9859	15.7713	46.3896	6.41758
OG0005854	11.5932	19.0186	23.3353	13.0358	NA	48.307	23.4286	12.922	13.2653	11.5733	NA	5.8366	7.89538	11.7129	9.77528	6.99691	10.899	25.3678	15.7529	15.3353	33.1591	38.4317	66.6593	26.4278	10.5865	70.1241	87.1414	21.5607	6.58837	9.34911	6.54667	38.5852	NA	20.7505	27.6538	14.8197	9.38889	42.7245	5.79053
OG0005855	8.68285	31.9174	26.4324	17.5296	NA	45.7756	36.7523	15.7652	11.7714	NA	NA	NA	NA	15.4039	NA	18.2925	11.4307	21.4576	23.0773	7.4798	37.4386	63.4573	94.787	38.2596	12.9122	102.814	79.4054	31.7133	8.4845	14.2317	15.5374	50.5503	11.3037	13.8627	46.5115	15.0532	13.1604	34.4641	NA
OG0005856	7.72222	22.0324	18.1749	17.4593	5.97101	51.0388	40.7624	17.2667	17.8267	NA	8.50809	8.73626	14.2674	16.7946	14.0137	5.56604	10.1267	22.0467	28.9353	18.1583	40.1553	45.4887	90.2913	39.8285	10.5146	92.9716	104.67	26.8451	17.6019	37.2108	9.94498	52.9871	67.6596	26.67	19.89	15.4433	13.7735	54.9288	7.98611
OG0005857	9.09023	24.5077	32.6252	NA	NA	52.0393	19.804	16.7002	12	10.4683	8.3037	4.72428	8.75877	NA	11.8873	12.71	6.90095	20.8827	24.695	17.0896	29.1713	47.4082	92.3034	36.0769	16.823	61.319	NA	29.0423	13.2126	10.9145	NA	43.936	NA	17.6667	10.5949	12.2473	NA	61.6599	NA
OG0005858	11.4085	21.8008	35.5318	13.6688	NA	54.5569	34.9551	26.6426	13.6553	10.5099	12.3311	3.03986	8.46748	18.0818	12.4759	10.4944	6.00218	17.345	23.1225	14.5519	40.688	52.4624	51.0529	28.9257	12.098	67.7318	92.1277	26.7831	9.88178	9.03509	9.73394	42.6765	12.7874	23.2944	18.3484	14.4322	8.35054	57.6362	8.4046
OG0005859	14.5492	25.0916	21.2156	18.8798	9.40498	55.3059	29.4288	20.0594	7.0458	10.9503	8.14355	NA	9.103	11.4123	NA	15.0952	13.4353	25.8173	34.2921	15.2235	20.5046	53.0335	66.0523	41.6047	10.499	103.901	112.804	31.8902	12.731	16.5273	10.8648	45.364	10.964	23.9342	20.6225	11.7627	12.521	35.315	6.82968
OG0005862	54.1069	26.5847	20.6936	29.8326	34.638	48.2392	32.0819	39.8549	16.3105	27.3223	6.43567	3.90378	5.78523	18.2233	13.358	59.6317	11.5514	20.5422	28.4939	27.7259	35.4651	81.1717	108.114	43.9845	17.7287	117.244	141.529	33.3776	23.5183	77.4472	17.6755	47.9911	9.53221	21.7753	168.739	19.1396	14.3687	53.0055	5.65368
OG0005864	7.67829	15.3713	22.5156	8.82013	6.28545	32.2635	26.3064	12.6588	12.607	8.59329	NA	5.01832	8.1386	9.48362	7.06444	14.9648	9.40175	18.876	22.5498	8.875	NA	32.9296	50.9875	29.0798	6.74839	71.8854	74.0955	23.1481	7.3573	8.84173	7.04655	30.5722	6.65926	10.7783	9.50085	11.0051	7.8913	39.5393	NA
OG0005866	9.15784	23.0248	29.2922	16.8696	9.79688	47.9878	24.0132	18.5136	NA	9.17732	7.35875	NA	10.7286	15.6829	11.8482	15.832	10.9945	22.6401	28.7722	15.5949	35.725	42.2821	92.1737	38.9983	11.4742	74.2185	116.691	30.758	23.1286	10.8678	10.6871	40.5703	11.0772	17.0137	26.6511	18.9352	NA	53.9313	8.11369
OG0005867	8.15686	23.8389	21.8869	11.256	NA	44.3196	26.3278	20.9805	NA	9.19753	NA	3.86708	13.5489	14.2773	10.381	14.3214	12.9152	19.8641	20.9465	13.7745	33.3495	54.2051	78.2374	32.5153	12.1333	82.9859	115.332	29.1429	19.1608	14.5789	10.8084	46.2569	15.25	13.0083	21.8533	12.8117	20.2689	52.2538	7.3482
OG0005869	9.14623	25.047	34.0993	28.1605	7.00467	48.5823	36.7197	30.5714	19.5578	9.20302	9.48163	1.84098	13.4762	13.0527	21.1728	22.7184	10.819	21.2966	37.034	22.1905	39.1714	60.4585	69.2228	41.9864	13.7156	100.049	125.109	27.2095	17.6939	18.0259	11.0367	44.0463	10.8325	18.1463	28.2844	16.2327	12.4585	66.2367	6.15523
OG0005870	7.35388	21.1845	28.1601	15.6601	9.13937	48.7972	26.1986	15.34	19.2572	10.0599	NA	5.39456	9.70638	18.885	13.428	10.0452	9.82432	21.8256	25.0633	14.9403	58.1107	41.5814	77.1856	34.95	15.9141	74.7416	107.351	26.8561	19.4218	59.5287	12.7113	NA	10.037	18.8661	22.9329	15.4729	7.67544	65.1318	6.54182
OG0005872	9.92702	22.9724	17.2444	8.16838	9.76577	43.1818	28.5314	18.9775	15.2487	12.8909	8.26007	6.03571	12.0079	17.881	10.1099	9.25116	14.8056	17.8267	26.461	11.599	36.3055	77.221	95.7174	33.6452	11.6994	89.1667	109.877	23.6306	14.4367	16.4717	8.57901	44.4623	10.3785	10.4185	32.0524	15.4233	11.4642	56.8651	4.86801
OG0005873	12.4037	24.6114	21.8933	11.6882	7.28037	45.7269	25.3081	22.9627	12.2507	8.65537	NA	NA	9.0289	13.2518	9.61176	11.6193	12.2957	24.9736	25.1269	9.26455	42.5131	62.897	84.4121	30.3989	12.0986	81.7796	82.6339	19.8372	11.1057	13.6432	6.05199	52.7429	11.985	17.3627	25.7318	14.1766	14.7023	41.9033	NA
OG0005874	10.7349	22.8333	23.0794	13.3476	13.0531	40.3776	29.832	19.2316	12.5145	10.9038	NA	2.97556	13.3876	14.8869	9.34938	15.2972	14.6346	21.1722	30.546	11.6452	33.097	89.5665	112.61	42.4495	12.0924	98.3581	119.488	28.9331	12.6422	13.9799	12.3419	45.7378	13.8451	19.1679	20.1348	18.4764	17.9755	40.9329	8.38492
OG0005877	9.30095	17.9385	23.487	40.2222	NA	46.6766	26.7241	15.099	9.93177	12.0074	9.03945	NA	7.97955	11.0675	NA	15.9387	8.01111	23.6909	29.1341	17.3578	30.5143	87.5314	77.308	36.7016	11.1647	104.482	97.5841	30.281	14.6631	15.7778	10.5404	48.154	14.7778	12.7016	15.4735	18.9272	12.5179	41.1743	4.97849
OG0005878	10.6885	27.5067	27.4225	13.1722	7.70823	46.3937	27.4014	19.2103	14.3038	9.49868	7.71686	5.09436	11.358	14.7934	7.87534	16.0339	12.2853	22.7286	29.7156	14.4186	35.9078	56.3777	113.968	41.0604	11.5847	94.9952	125.843	31.9196	14.5004	12.7992	19.5761	37.9429	11.5998	15.0009	21.8548	25.9699	14.6741	44.1604	9.52855
OG0005879	12.8333	18.8442	28.2813	11.0133	7.40523	46.6636	23.0034	22.5981	NA	6.3268	3.55833	8.91111	7.72222	6.92857	3.07843	12.4912	8.97248	20.8991	25.5413	10.1992	30.7462	40.5302	43.2212	24.4924	11.7309	89.8043	71.6921	29.7829	8.24159	16.8532	25.3733	41.8165	NA	15.0183	23.3853	11.4351	13.5107	44.945	8.02667
OG0005881	10.5313	30.5271	42.0489	22.3624	10.8575	43.1567	37.5492	31.478	19.6235	8.53759	10.7067	4.18143	8.22407	17.0609	17.7726	11.6884	13.5172	25.3986	30.7013	21.6674	47.0798	56.155	74.0396	46.6447	12.8004	91.8365	119.385	28.0035	18.4191	12.4506	13.3405	55.9369	NA	21.3199	45.9393	17.8589	11.0264	71.8963	8.80369
OG0005883	6.90956	29.4312	22.7533	18.2377	6.2	37.9167	44.6267	26.7163	12.7778	17	10.4297	NA	11.3467	16.5895	12.0242	11.9308	9.67959	20.7106	22.3306	14.7612	44.0806	52.7285	116.742	42.8495	14.3387	81.8482	139.062	26.9946	27.4252	24.6667	15.7529	39.2932	10.3253	27.2555	39.3359	16.0469	NA	65.776	7.35696
OG0005885	11.3308	25.6872	11.1683	11.593	9.09977	44.1965	22.4002	17.5278	14.272	11.1743	7.92247	NA	9.01104	13.1792	8.13826	17.1132	14.0257	20.6919	24.8225	14.182	37.0674	83.0373	94.8112	37.6672	11.5014	98.3608	118.29	23.6562	15.4123	13.8243	112.935	45.361	10.8968	13.8983	15.6366	15.6812	13.1611	39.8509	6.34763
OG0005887	12.3752	28.2159	42.9073	19.0616	11.2455	43.6133	36.9751	26.6014	14.1844	11.4292	11.5782	4.22222	13.5239	17.0741	17.1961	12.4207	13.8768	22.7774	31.0696	18.5183	19.2456	51.4567	108.324	38.4153	12.2637	85.4749	128.383	29.4878	18.8871	17.1684	13.327	56.0375	12.244	20.1601	30.0323	15.3129	12.2558	76.8613	9.82892
OG0005892	8.79216	11.3968	31.3523	12.1667	8.36559	39.1389	22.2103	6.78968	11.7791	5.96935	7.61905	4.65986	17.6439	9.16667	6.39394	11.6237	9.23256	17.7689	27.7614	9.04701	99.8532	53.3447	78.9919	25.241	9.21176	664.922	121.317	28.0198	14.5159	11.25	10.4008	27.3214	8.08235	13.9659	15.7248	10.7197	9.21825	47.4583	NA
OG0005894	12.6241	39.727	14.7426	72.4513	20.0532	54.9539	16.5878	26.3036	25.5405	8.58608	7.50758	6.39456	10.4252	16.5311	4.5679	26.5142	7.81053	30.0109	23.5957	13.7585	16.1124	57.6877	84.1049	36.3085	6.23497	84.1074	118.982	39.7482	10.7949	25.3511	13.8259	31.8261	18.8293	14.226	16.6383	11.4659	15.4493	38.2305	5.84795
OG0005897	6.49892	28.862	25.9372	18.7093	6.03419	40.5686	35.975	18.349	10.6317	11.236	5.83434	1.71429	9.44928	12.3931	8.98462	17.356	8.01823	14.9675	24.267	15.6649	22.1833	45.5667	87.8404	28.7921	14.1035	108.882	134.832	34.1075	11.4206	147.272	10.656	45.7017	17.0148	13.3876	30.1719	18.2228	11.2469	56.0109	6.46442
OG0005899	9.01034	25.1532	16.4612	13.2828	NA	36.941	24.3266	17.1634	11.0343	9.67347	4.77612	NA	10.6811	12.1684	9.06595	11.0517	10.2135	21.571	18.9822	9.51938	15.3094	56.578	97.7307	29.5997	11	77.8075	113.64	27.209	11.3795	9.19935	10.3205	32.0066	NA	NA	32.2179	14.2007	10.0783	47.7867	4.27922
OG0005900	7.44697	22.0645	35.7472	12.7446	7.61364	46.2186	29.0806	16.0081	18.2208	7.74722	9	2.60513	11.6162	21.0085	13.0574	8.82369	12.7851	15.3729	28.8961	14.6427	21.1591	67.6965	90.575	26.5072	9.23497	84.2354	108.24	26.7177	15.4624	11.1475	15.654	59.206	7.39111	NA	38.5273	16.84	10.8729	82.793	9.0641
OG0005901	10.8631	10.6136	21.6854	19.8713	8.37453	28.8142	29.5841	18.9579	7.7037	9.04575	NA	4.49765	11.1471	10.8827	9.93798	16.0833	10.603	16.6012	34.2183	16.9111	13.3761	28.5536	72.2124	37.7699	10.2978	70.295	92.5162	21.5216	8.40774	18.0357	9.6875	50.3628	10.76	14.0405	18.7758	14.5982	7.06195	23.4572	4.99673
OG0005903	NA	23.9721	25.3662	11.8882	NA	40.8283	27.116	19.5433	NA	NA	NA	NA	NA	10.6411	NA	15.5068	8.82347	19.9135	24.1903	14.1071	26.302	76.6647	94.4888	29.2038	NA	NA	92.8428	NA	9.7534	14.283	NA	38.7255	7.96108	13.6764	23.8904	13.2055	NA	48.7791	9.22585
OG0005908	NA	36.4328	19.2487	31.5254	12.3108	48.6933	31.7871	18.5052	NA	8.2807	8.78804	3.76064	7.38218	11.5538	9.69111	14.9569	8.5209	18.5504	22.2636	12.1184	32.0202	68.4018	68.6048	40.6756	10.899	102.365	109.3	32.917	11.9603	19.7008	17.2972	51.9062	10.0957	19.5118	15.2891	15.8928	14.2803	46.0253	4.78431
OG0005909	10.3706	22.97	39.2478	20.6806	9.33674	50.9157	27.1209	19.1855	13.7122	NA	8.10598	4.80032	13.2252	17.6031	13.4631	15.5476	11.4278	20.0756	29.311	16.4212	37.2088	37.3867	94.5052	46.2004	11.3268	NA	127.866	29.8493	17.0849	15.6632	12.9939	41.17	NA	18.1044	25.8076	15.4532	11.0613	64.7424	8.4072
OG0005916	10.8585	29.6136	30.8203	17.7067	13.1901	51.9616	31.1715	23.81	NA	15.6713	9.77346	6.40622	11.2709	16.1866	14.0217	17.7028	27.2838	25.2642	33.3559	16.7544	40.7129	58.9346	116.787	43.5042	11.2178	110.865	125.388	34.6588	21.6553	26.8837	13.5665	60.084	12.8538	20.8223	32.9542	19.6464	NA	68.9154	8.9932
OG0005917	12	36.685	25.4455	19.93	14.0245	51.9583	29.9929	32.5435	14.8394	20.7021	8.33492	2.55034	12.0299	20.8164	13.8609	38.2535	12.9918	21.5385	47.6172	62.1609	48.4877	62.0942	105.169	33.9001	11.9545	95.5158	120.634	35.0296	173.976	174.234	86.6232	49.4817	14.9135	19.6901	34.8056	34.2626	15.8266	92.9596	8.06667
OG0005919	12.8503	33.8623	23.9911	20.7078	NA	51.0878	27.9545	18.539	15.144	10.7225	6.08418	6.96216	8.80184	10.5219	11.1312	26.0015	11.7173	19.5014	27.5331	15.1895	48.9237	79.3842	80.1639	33.1161	13.0951	84.1973	101.49	30.4597	18.2656	23.9381	13.0296	54.3075	NA	15.3458	17.7652	15.9224	14.8767	46.2678	8.30378
OG0005922	6.74412	17.9342	27.061	50.3152	7.25941	42.0089	24.3924	15.8339	NA	9.26259	6.34936	2.795	7.28021	12.6407	18.6935	11.2369	11.3564	14.7859	21.6751	12.3643	29.86	38.098	81.4178	35.712	8.5777	67.4593	106.962	28.7383	7.94388	10.8199	7.02599	42.7825	6.4642	10.3153	20.6712	16.4544	8.17213	51.5417	4.99741
OG0005925	9.82158	22.2466	31.9261	13.8323	8.72258	44.1183	21.9279	12.0221	12.7217	10.1501	7.71277	4.17448	9.03965	16.4775	13.8829	17.1108	16.0267	19.4951	30.7866	12.9876	25.5727	33.5389	77.4677	33.538	10.4696	83.7886	114.182	25.4544	13.4225	9.3263	10.5161	37.4105	10.03	12.829	32.8145	14.7987	11.5655	56.694	7.26396
OG0005927	9.89362	20.0182	26.3415	17.8935	NA	44.0774	24.2821	15.9107	NA	9.61072	13.1869	NA	13.0952	13.3008	11.9209	13.0262	11.6957	18.0685	24.3385	12.6204	29.51	48.7181	91.407	33.9567	9.80594	80.4558	111.309	31.4919	12.8157	12.5806	13.7529	48.9762	12.6243	10.7825	59.1305	10.6303	7.94819	58.6959	6.01982
OG0005929	9.75122	26.9337	19.8877	19.2017	7.83801	52.1465	26.8296	18.1039	18.0868	10.3095	7.82809	3.20225	11.0754	14.4704	10.1078	12.7014	14.0023	22.4439	29.966	13.7533	34.0341	63.4524	90.326	65.7583	12.0852	97.6421	132.745	28.2758	14.2197	23.8168	31.8661	48.0261	12.374	19.954	24.3706	15.9176	11.2076	47.0816	6.58556
OG0005930	13.1063	20.6331	18.1554	11.5843	9.01212	42.021	26.7855	13.6111	11.6765	8.37008	5.06215	NA	6.18873	12.2887	11.1194	10.9798	13.1965	21.9583	22.9524	NA	23.3788	62.8909	54.9226	34.1314	9.00399	77.0081	90.719	21.8524	12.3051	14.2331	10.1667	45.0773	11.6316	14.4201	49.8656	11.3806	10.4325	35.5328	NA
OG0005934	10.114	22.5673	24.1391	13.0531	8.07386	41.424	23.6657	20.065	10.632	10.147	8.02446	NA	8.0205	14.7903	13.7865	20.5475	12.5245	19.1251	25.9039	13.7545	36.4448	56.9345	103.746	34.2432	8.82545	86.4464	143.965	30.1301	14.048	11.3819	9.41898	34.5746	5.46389	13.3898	21.0671	12.4084	9.89023	50.2212	4.79968
OG0005937	6.76905	23.2837	36.4328	10.1687	NA	46.4027	35.6086	21.9627	15.2957	6.53388	4.95062	6.27548	13.1416	13.6667	13.1717	12.6971	10.3294	18.5765	27.2095	12.8302	50.4839	81.0579	91.4531	39.1162	17.1298	87.5329	78.9978	29.4516	16.6314	NA	11.3086	47.612	9.27299	11.4743	23.6439	12.5285	11.6863	46.5421	7.25
OG0005939	10.1012	29.4242	27.9133	37.2019	7.98017	46.342	28.0628	20.7612	NA	14.0121	8.97685	4.56468	12.1758	15.057	10.1869	15.5258	10.7476	27.9239	30.859	15.6215	65.4391	64.9324	106.676	40.803	11.5301	90.8161	118.355	28.617	15.0932	NA	12.9093	52.2772	12.5714	19.0561	23.7872	14.709	13.314	54.5344	8.16409
OG0005940	10.763	23.7303	43.1466	14.9836	8.78716	44.9841	27.9308	18.6959	13.1528	9.39949	10.6728	4.52623	11.944	16.9618	13.1075	13.6913	11.0842	23.1235	23.6189	10.7865	32.0583	51.2609	88.1434	43.4315	11.498	84.0018	113.263	28.2562	14.7306	16.8109	15.7138	41.2312	10.1579	21.2395	20.6517	19.039	12.6206	43.3573	8.21027
OG0005942	14.8993	29.8154	25.6568	333.105	NA	49.0147	32.0479	25.2656	NA	11.0341	7.01235	5.12271	16.5171	19.4545	8.57522	12.7862	27.5	48.0627	23.6215	13.5287	41.4714	182.533	114.07	195.807	20.8412	81.4364	273.837	221.052	11.6558	18.5385	11.797	53.607	50.5859	20.9331	25.0339	32.5894	14.5057	55.2497	7.7533
OG0005943	11.4089	27.316	23.0289	15.0543	8.85548	50.2517	34.7807	19.1011	13.4404	10.6757	7.4545	5.78109	11.4505	17.3391	10.8977	17.1475	11.8008	22.9265	29.3088	15.5788	46.9313	72.4172	103.99	44.638	11.2513	127.242	131.915	31.0589	14.7982	14.3453	14.678	50.1995	14.5279	18.1333	31.9968	17.8187	13.7495	59.0635	7.94912
OG0005944	10.5459	26.3597	23.095	15.2525	6.88729	42.2037	31.0717	17.4985	11.8871	NA	6.40157	5.17794	10.3418	11.8415	14.291	11.8519	9.884	18.178	21.007	14.3346	33.9391	38.4979	95.8948	40.2473	12.3344	67.4197	102.715	26.9885	14.7212	15.2471	8.49866	43.4936	8.88226	12.4802	NA	13.6933	8.91315	54.3649	7.41275
OG0005947	7.68328	25.8363	13.5922	13.5746	8.7425	47.3662	31.0664	23.3489	14.9659	8.64754	7.89776	7.84	12.1075	14.2048	12.9331	17.637	10.8948	20.1844	21.8175	13.7989	35.3603	60.6823	77.8391	45.3239	14.7583	84.086	111.593	31.7311	16.1923	17.6287	22.0808	43.6253	NA	18.5073	33.4538	18.0322	16.5389	52.3163	7.70916
OG0005948	5.10993	22.0286	33.3252	15.6539	8.41121	32.7219	29.6855	18.8613	10.1212	7.73375	8.84824	NA	11.7593	11.1837	11.823	7.87708	10.2104	14.4235	29.8251	18.1543	32.6748	21.4947	63.2622	46.7233	8.57669	52.7	111.529	25.2357	11.0271	13.1258	11.6625	42.3355	10.7653	15.8122	14.7343	13.5669	11.0364	63.1325	5.86139
OG0005955	9.09804	24.9872	42.2188	21.7006	8.62411	44.8209	28.237	19.2468	15.4842	8.07706	8.78777	3.72469	9.75748	19.322	11.846	16.3185	13.6803	17.3926	32.9351	14.2043	38.4568	35.6946	107.969	44.2006	13.4165	87.4672	121.113	30.0347	24.3356	14.9258	11.7492	42.5159	10.9386	20.5068	31.8228	18.0731	12.28	67.2911	8.28075
OG0005957	9.35179	27.7163	19.8657	20.4355	6.48485	47.2427	27.9591	17.3486	18.3678	7.95194	10.7092	4.50131	12.296	14.6711	10.1956	31.9086	9.06227	20.037	28.6852	17.146	33.4529	82.3325	101.059	34.3885	39.2317	102.129	106.585	31.6144	17.3263	12.2598	8.98854	48.7716	10.6906	14.1951	22.2288	15.8235	10.6702	48.4274	NA
OG0005958	8.53866	32.6171	30.5765	14.1317	11.2799	48.5531	34.2117	21.3897	NA	9.22662	6.62135	3.65295	9.57543	18.1288	12.7457	17.2912	12.4988	24.2374	28.2755	14.4563	42.7681	95.9155	101.579	37.3873	13.8524	110.575	127.739	26.1449	20.7923	20.8152	10.7101	51.8747	11.7686	17.3171	64.0716	16.5995	14.8321	76.3879	7.46667
OG0005963	5.37778	19.4502	23.6797	14.8078	8.40594	37.0174	29.6566	23.8571	10.1192	6.14286	6.51741	2.39394	9.82828	9.18428	13.3483	18.3951	9.87023	17.2895	20.5313	13.0827	33.393	90.4039	94.0178	23.0353	7.90196	90.9116	92.1589	18.6796	13.158	11.2706	7.59611	22.5365	9.46253	13.1838	35.541	9.94167	NA	77.301	6.79075
OG0005964	9.34314	27.7774	31.9682	12.1749	NA	39.5138	26.7895	23.1397	12.3698	8.74928	7.76812	3.54298	9.88126	21.4456	17.2508	NA	10.3169	23.2617	32.7806	17.8596	40.0319	70.2324	83.9395	37.5729	16.0989	84.5134	108.859	29.5317	17.3634	14.5594	9.08097	52.1721	NA	16.3042	33.552	14.6281	9.57706	70.9501	6.97508
OG0005972	7.83333	19.1737	12.5021	20.9109	NA	41.4738	29.7325	15.172	NA	8.77778	6.5858	4.7619	8.07463	13.4911	7.76336	16.1185	10.2035	19.6922	23.4993	13.3943	30.0431	71.7768	96.7193	39.8093	11.4487	84.5785	84.7834	28.1056	13.5159	14.2031	11.4673	32.1763	10.0859	15.0182	20.5994	12.9167	11.3167	37.4156	6.30361
OG0005977	7.87984	17.3056	34.9931	23.2585	6.00901	46.8108	19.0947	22.1684	10.9219	10.559	7.01887	5.67196	9.59574	18.6631	16.1736	13.0709	9.39931	20.4892	24.276	12.5	31.9287	24.0811	86.2871	39.3907	11.5168	70.594	131.314	27.4792	8.67901	10.6337	9.66475	43.8004	NA	20.5369	25.5486	16.6772	10.855	58.4375	31.8333
OG0005980	10.8215	26.191	31.3659	14.3631	NA	47.6452	35.1542	21.9677	NA	7.05704	9.57532	4.82526	11.6094	12.8913	12.708	18.068	10.1855	19.2725	30.4418	16.2543	38.4598	46.8403	84.8928	39.5451	12.308	75.4048	105.8	31.71	14.1974	16.177	13.1245	45.1852	9.84736	16.3012	33.7208	16.6399	12.0472	59.4148	10.2356
OG0005981	8.16489	32.8908	22.2738	11.6163	NA	44.721	24.2136	13.5242	11.8663	11.695	5.88657	NA	8.46711	13.9155	NA	12.9528	15.8894	27.5321	22.8932	11.0645	39.5679	56.8491	71.8368	29.6918	13.2319	84.4449	83.4088	27.9348	7.72168	15.9788	NA	37.5723	12.8078	14.6872	30.3093	15.278	11.3333	47.2139	5.50131
OG0005983	6.74234	21.757	17.97	39.9224	8.03361	38.8231	20.3796	9.91153	14.4783	9.39896	8.3312	NA	12.3915	12.5225	NA	14.788	8.89847	22.0476	20.9104	NA	27.7448	51.8421	84.5497	23.464	10.8883	98.1583	114.307	21.4045	12.0801	11.6165	10.3743	31.1418	NA	12.5327	25.2582	14.3752	10.6991	23.8503	6.94792
OG0005984	5.03261	14.9848	23.2375	15.8043	NA	38.6546	23.7034	15.6303	13.5142	5.93905	NA	NA	8.5034	16.1049	8.67446	11	8.31818	21.0476	15.7079	8.77619	28.3113	30.8356	68.9728	23.9484	8.50402	69.7714	87.9231	22.0156	11.8212	22.447	7.93464	38.8131	13.3458	14.6222	18.9067	11.3828	10.148	44.1989	6.485
OG0005985	9.19771	15.795	47.1844	23.8131	9.52655	42.1743	28.3738	24.4575	NA	9.59291	7.40171	2.18638	12.1177	24.6905	12.8978	12.6863	11.8167	17.5244	33.3473	16.8219	33.0293	28.8065	64.1125	40.9205	14.2373	NA	121.93	29.0251	21.9447	12.9944	14.6241	49.3459	6.57865	22.0209	24.6806	17.3052	7.3	64.696	9.21615
OG0005992	8.03303	26.6988	26.1997	15.067	9.19518	46.8162	31.1954	17.6433	15.1218	9.49028	8.71648	4.90813	11.8577	44.0051	10.1003	13.0249	9.82841	19.8564	25.4709	15.9253	NA	68.3946	84.7959	34.4385	11.8264	95.3862	113.819	28.9376	17.4265	15.3424	11.9464	40.2348	10.6047	17.0225	21.9214	14.6821	13.7201	59.5814	5.08949
OG0005994	9.64615	27.6035	28.2593	14.1264	7.08251	56.5861	30.2963	17.0915	NA	10.75	2.53741	7.12585	11.443	16.2715	14.6013	21.5948	8.34205	21.182	18.2309	15.0556	40.427	55.2135	98.146	39.8758	10.854	90.5969	107.9	41.9673	17.1852	10.427	10.0062	54.4423	NA	26.8553	23.2635	17.037	9.91667	52.0218	7.37838
OG0005998	7.64389	23.2676	22.7798	15.5238	10.3901	31.8486	27.4167	14.9621	12.1395	8.38641	4.09067	2.73883	10.8555	18.0603	NA	18.3301	10.7873	15.2745	23.3425	10.62	30.2949	78.4728	97.2788	40.0535	14.2737	100.456	81.5505	28.4502	12.9474	10.9259	12.2056	42.1223	7.35743	12.7048	38.893	10.2818	12.5038	33.4372	4.68817
OG0005999	8.29845	17.4456	14.6007	11.7925	NA	38.8175	22.6019	16.2884	11.6364	5.57047	9.30022	NA	10.5752	19.0919	NA	19.3448	13.1329	15.5727	22.9511	NA	26.307	68.7386	65.8895	32.8447	6.8114	90.9581	116.655	21.764	10.547	22.0422	12.0123	36.4474	NA	19.1136	23.6028	13.7753	11.4211	28.0018	NA
OG0006000	4.55789	20.0851	26.7391	22.4974	6.44809	37.5556	34.9027	21.1522	20.4348	10.0224	4.88542	NA	12.8639	11.8817	11.4348	12.8963	8.26337	14.1389	20.6579	15.3392	36.1003	75.8764	75.76	20.6443	12.1612	61.6078	60.2155	23.4269	18.5449	18.704	8.76437	39.5904	7.64626	13.5781	40.4058	16.1023	10.029	51.5804	7.18239
OG0006001	NA	22.2794	17.0641	18.3012	NA	42.3125	105.877	22.6526	NA	11.2865	9.2968	6.94603	14.1105	16.8267	10.1054	19.8857	10.7145	26.3505	22.2927	16.7558	31.8921	41.7074	80.2226	34.3092	13.6549	85.9627	92.764	29.3876	20.465	37.0429	35.6042	35.9696	15.9305	11.1457	16.8005	18.8176	13.4183	58.8652	6.33526
OG0006005	NA	23.6667	31.2724	16.1868	NA	44.3112	26.1321	13.2768	20.4099	8.56667	NA	NA	NA	13.1153	15.037	9.74031	9.76619	17.3617	28.9401	13.651	35.2477	35.5941	68.9134	31.4101	9.27055	151.407	103.992	29.6212	16.5249	12.9623	8.75152	47.2326	NA	20.1941	37.2477	16.6054	NA	54.9363	NA
OG0006007	10.1333	19.763	29.4232	10.8571	NA	47.8623	21.7218	9.82716	10.8298	9.24755	NA	2.73704	9.31759	9.43678	9.50712	9.20561	7.40064	NA	18.2128	9.58696	26.3937	51.716	50.8987	30.4138	8.30345	88.1747	128.394	26.1017	15.069	20.0637	12.3039	28.8712	8.81081	16.3923	23.9701	12.028	14.245	48.4905	4.78478
OG0006010	8.30894	18.0391	20.9444	12.653	8.26389	42.0538	NA	13.0148	11.7669	9.11458	NA	NA	10.4027	16.5037	10.8398	9.84259	9.50649	NA	28.0029	10.879	32.7447	25.6005	86.359	38.8121	10.7911	74.7863	100.836	25.046	19.4861	17.0833	12.5852	32.5267	13.3507	NA	26.9385	11.9619	NA	63.4612	7.46953
OG0006011	10.7656	18.6911	21.5036	10.5789	8.24528	45.6538	22.8693	14.165	5.40606	7.01347	5.38889	3.04403	5.13725	15.1165	11.7901	15.7715	10.4207	14.2366	17.8123	10.9383	22.0942	61.1298	9.07229	22.6105	10.2199	84.5694	69.5096	25.9298	12.589	11.0962	11.5018	35.5481	9.8141	NA	20.9562	15.1942	8.88997	46.3722	3.49612
OG0006015	9.10591	19.2824	26.8444	18.8041	9.61905	42.9966	29.9317	16.0851	11.7442	10.7234	6.66023	NA	10.1169	13.06	11.3109	15.6925	12.0652	18.9413	27.431	14.5126	37.2791	58.515	91.1063	37.6367	9.59176	95.7251	126.78	29.2336	13.8389	11.0465	11.2571	41.6133	11.5431	15.3433	19.5873	18.1857	13.2031	64.6831	9.40798
OG0006016	9.81032	28.03	26.9564	18.9117	8.69841	47.0485	32.3927	22.2457	NA	11.5424	9.34817	4.69211	10.9619	15.9104	12.3556	18.1651	10.9173	23.0194	29.4261	12.5472	34.5144	72.7022	53.1037	41.766	NA	91.47	123.882	31.413	13.3438	16.7719	27.968	44.9872	10.686	17.1722	27.0689	15.6121	11.6128	50.4868	7.02729
OG0006021	9.54354	23.529	25.1934	17.7425	10.3046	44.0999	28.4454	19.1615	15.5245	NA	8.09911	4.25243	10.8997	12.9811	11.3898	16.7291	11.8942	20.3138	26.496	14.9015	35.7934	59.822	92.6776	38.1419	11.5076	96.2956	118.117	28.4681	14.4259	13.3327	12.4427	43.2535	10.5556	17.3749	19.7884	17.7742	12.4084	55.6151	8.52527
OG0006022	8.42549	33.6726	27.6318	11.4244	7.35057	45.6884	29.2419	20.8343	10.5411	6.57306	NA	4.61481	14.2806	14.9206	11.6998	15.4268	14.5753	26.0321	27.75	17.8081	36.4654	66.8889	73.8618	33.1633	10.6935	85.0455	61.5472	32.7731	12.9471	NA	20.3088	43.988	18.2921	12.7525	25.7963	18.2956	12.2774	61.5252	9.15085
OG0006023	8.36186	21.7257	45.411	17.0281	11.8524	36.8754	29.3929	20.7072	15.7003	10.7987	9.51268	6.25718	13.1205	21.6748	12.6843	13.4761	11.5249	15.3829	33.8356	18.7392	34.7208	43.0076	87.3005	45.0013	11.7297	71.3479	130.498	29.3295	19.1744	18.4255	15.4173	59.8989	11.6069	18.3417	32.6561	17.2476	NA	74.155	7.02385
OG0006025	10.8046	26.7707	35.4826	18.4989	9.17388	48.3401	29.2617	23.004	15.4697	11.9823	9.48131	3.81116	10.9836	16.139	15.6187	18.397	12.1344	21.004	26.1504	16.8669	34.3571	62.8702	88.509	38.8806	13.2404	97.0184	124.574	33.623	16.7013	15.035	13.5832	53.4356	10.8084	19.8371	33.5011	16.0953	NA	72.9502	6.60538
OG0006026	10.9053	19.0997	16.7828	17.9491	NA	38.8349	28.7679	23.4357	NA	8.3015	NA	NA	9.65636	15.3571	NA	17.9677	10.7376	16.9016	112.35	14.9787	26.2697	49.7838	78.784	42.89	12.2075	68.324	96.9667	29.0022	7.52731	12.6655	9.86224	41.9739	9.46517	14.289	54.6043	9.87398	10.7971	62.3665	7.28958
OG0006029	NA	24.7477	24.6036	14.8917	NA	45.9703	27.5323	22.4845	13.0131	9.23538	5.97678	NA	NA	15.4922	11.7959	9.63411	10.3165	15.7524	21.481	10.0254	36.4804	37.0579	69.9286	29.3686	8.65597	69.2024	119.71	24.3196	14.6242	9.27726	NA	36.8034	9.68889	17.5642	15.4863	12.0065	10.1724	47.1329	6.58761
OG0006030	11.8079	24.159	20.615	16.5688	7.92775	43.2917	27.3176	15.2638	11.6824	8.04333	6.6087	4.34503	8.78622	12.1453	8.39665	15.8885	8.6258	17.9778	20.0338	12.5653	34.2828	65.4242	64.1416	33.7927	10.8224	80.8961	115.733	29.4851	14.8907	NA	9.66452	34.0341	7.4	17.4856	25.2616	11.6678	NA	52.0455	8.37154
OG0006032	4.00394	18.7921	17.0102	13.1049	6.7032	38.8813	24.2782	15.2838	11.0126	8.9059	6.83333	0.874031	10.2212	NA	7.80933	12.5363	7.67284	14.788	24.9979	10.661	NA	49.8333	84.9946	34.3197	8.44411	70.5721	82.9167	22.0018	14.6958	NA	9.63566	34.1587	8.69715	14.2096	20.3424	9.68386	11.1181	39.3049	4.67664
OG0006033	7.97072	20.6241	24.1282	16.2706	8.54822	36.7999	27.4975	18.0679	14.5105	7.57562	6.9236	3.06594	9.76974	15.6411	9.90368	13.379	9.01515	17.3617	26.5431	15.6576	28.3279	51.995	98.765	33.8366	9.28186	79.5748	114.157	25.4745	15.4279	13.3893	11.64	44.8489	8.47049	16.1617	26.6241	14.7845	NA	67.9775	6.41099
OG0006038	9.25014	23.4868	24.4528	15.7173	NA	41.9594	33.4344	16.7484	NA	7.94616	6.31995	4.68512	11.5108	11.7889	11.8384	13.8431	10.1286	23.3493	24.4025	13.3078	38.6707	46.3753	97.8832	37.1315	13.4724	78.7543	119.766	26.4201	15.9387	14.43	9.52309	40.4866	11.0403	16.2459	31.2207	13.6777	11.4808	39.6353	8.34738
OG0006041	8.70513	25.975	24.0021	12.059	5.60101	45.9479	26.6786	12.3097	NA	7.96732	5.54762	4.25926	10.7132	9.81944	11.2752	14.5422	10.1937	24.4331	23.75	8.44068	35.8333	39.1905	76.3688	34.2521	11.0962	62.8312	97.7271	27.0625	7.89474	11.898	10.6021	32.6917	NA	12.678	13.3418	13.1224	10.7455	39.5542	NA
OG0006043	10.6769	19.7292	23.7148	14.3492	7.17698	41.716	27.2386	15.1963	NA	8.5381	NA	NA	12.1287	NA	NA	15.1609	9.72749	21.361	26.7888	13.0908	25.3786	60.0664	91.2838	31.3873	11.3442	79.7003	64.6754	26.4903	10.1573	12.9249	8.99449	37.1732	NA	14.4686	20.0349	11.8266	NA	31.3277	NA
OG0006045	10.9621	19.3174	24.4286	17.6851	10.1509	42.9498	30.6576	24.4261	13.9176	NA	5.23434	NA	NA	NA	12.4385	13.1347	9.3875	17.729	24.5994	13.9115	39.6667	38.4117	73.0249	42.1413	10.5276	69.7355	NA	28.9125	17.9365	NA	10.698	159.438	NA	12.7714	21.9788	13.2837	12.1124	56.8739	7.39073
OG0006049	7.8035	19.2667	36.0497	16.3485	8.61056	44.3623	23.1137	14.1173	16.8626	8.87243	9.69317	3.93904	11.1023	13.7858	12.2493	14.4985	10.2388	20.8512	28.0905	15.3964	32.1801	33.0245	82.5108	33.2173	10.8711	74.7282	126.191	26.1832	14.1864	16.6131	10.5842	40.1564	11.9377	17.2607	34.9541	14.0785	9.29799	67.677	5.39294
OG0006051	9.71429	25.3493	19.8685	13.041	18.5	41.9542	22.7847	14.6526	9.71053	8.29025	6.00844	2.67751	31.1642	14.0591	13.1863	16.6947	8.54359	17.2506	19.8589	7.03552	34.0681	85.6157	22.1816	35.3075	9.18803	82.2587	102.957	28.1174	24.614	26.9184	11.6322	39.6814	NA	12.0338	34.9866	16.5402	15.9204	29.9905	NA
OG0006053	9.38772	21.2481	19.6526	22.5442	NA	36.4409	32.5967	17.424	NA	10.534	5.95833	NA	8.34091	13.5167	8.34767	9.94737	6.7623	17.5581	19.2444	NA	32.1276	37.0016	71.1953	35.6219	12.9637	67.9708	104.753	29.745	11.5846	14.2179	8.52291	34.1529	NA	16.9159	13.9643	12.8974	12.8189	42.3272	5.54657
OG0006056	9.56452	31.5171	23.4827	15.4773	7.41538	47.6509	36.3867	25.0833	11.2202	8.23387	7.81081	3.05932	10.963	9.32486	13.7876	10.6618	11.1852	23.1102	23.2427	13.264	43.0787	80.874	111.586	42.6478	13.0866	88.9108	113.892	29.4173	17.463	13.0106	12.6923	42.8346	12.3622	16.9396	24.2769	18.6531	NA	47.3253	7.12598
OG0006057	13.9138	23.0046	23.7778	14.9301	NA	38.387	23.2008	17.3059	10.9012	10.2973	6.90278	NA	9.03527	13.5342	8.41892	15.2271	9.94545	27.6627	30.2583	8.6052	33.1753	63.3607	97.9699	38.1241	7.04464	95.1272	69.9628	29.8792	15.6356	15.462	8.41667	35.3087	11.3605	13.713	31.7506	12.1566	9.84066	40.4564	6.5589
OG0006059	6.5148	21.4159	23.565	19.0355	6.79644	44.213	28.2644	18.6094	12.2918	6.70149	6.55712	NA	10.3163	13.7009	9.06389	13.842	11.3225	20.3788	21.5152	10.5043	29.7013	62.6935	84.9114	28.6114	9.15061	79.3503	87.1698	32.3281	13.5802	NA	10.5874	37.8256	11.2572	17.8682	16.6037	16.0079	10.9184	38.2108	5.17581
OG0006061	10.2141	24.1877	24.565	12.4686	14.6043	49.2525	27.6453	16.4378	NA	11.9366	7.6224	4.57522	11.1215	119.487	9.97527	11.5768	8.88028	17.8007	27.8627	28.3084	38.0702	43.2089	98.6632	36.0286	14.6033	76.8817	116.911	30.2802	11.6263	16.1463	12.2169	43.9764	NA	18.3296	20.9895	15.2706	9.33913	57.4758	NA
OG0006063	6.80496	28.4678	23.5865	12.3297	8.17778	46.4303	36.6518	14.5071	17.0469	NA	5.04714	0.8	11.7281	21.3947	11.8158	12.8448	10.44	14.636	21.6296	13.6491	38.4298	71.3187	29.8868	34.7398	15.2966	86.6901	109.182	23.1723	13.5906	25.6839	12.6871	39.5117	8.3125	15.6571	23.4727	14.3977	9.18352	51.2515	6.59021
OG0006066	9.37356	13.1235	24.549	72.5284	11.0654	9.97661	19.5217	13.571	11	14.2506	9.15638	NA	13.9394	12.7154	6.77143	15.3879	6.84644	13.1941	28.25	22.4398	18.8091	39.7646	66.7945	45.8976	6.33951	68.415	95.9833	24.4303	15.77	NA	9.00623	47.1738	10.8764	12.9009	25.3963	17.5114	10.0208	56.1793	4.59307
OG0006069	8.81992	23.7144	20.6791	17.021	10.5473	41.8197	24.6266	19.1808	15.8239	9.43579	7.73333	4.89603	9.26355	14.9429	12.6212	19.9008	10.2094	17.1099	26.7913	13.8279	NA	55.9875	94.3983	33.1821	10.2646	88.2642	133.468	24.0359	19.076	20.8386	12.3856	35.6033	10.0206	16.3021	37.0629	14.3333	9.98354	58.8213	7.05722
OG0006070	10.8654	28.2947	30.0893	14.3043	11.5791	44.3761	31.2543	21.5355	19.0553	9.21176	7.20762	4.50952	11.5681	23.1981	12.7537	17.3411	12.3761	22.2892	29.1827	13.0951	32.6688	68.5257	117.308	39.5641	13.0543	121.646	128.604	29.5857	17.6579	NA	10.9855	48.832	8.28089	19.7751	50.675	15.7101	11.5	75.6645	7.28983
OG0006080	6.32914	19.4133	32.4212	12.1274	NA	23.6767	23.2168	15.7384	14.064	6.23389	NA	4.00388	12.2222	9.56522	11.4074	11.1362	14.0249	20.7237	14.2327	10.0217	14.5082	43.0285	98.818	32.8582	13.5643	72.2263	108.487	27.549	7.49383	12.6699	12.2286	37.9845	NA	NA	11.1356	10.2635	10.8951	15.2099	NA
OG0006084	9.22466	20.5687	20.8455	13.066	NA	22.8133	26.0764	15.9273	14.8077	10.2141	6.34755	NA	10.7571	15.4547	9.94577	11.9921	11.0973	19.9076	11.667	13.0234	15.2761	46.253	87.7699	34.6685	9.72433	131.959	118.453	24.9575	7.00427	NA	10.2347	35.5345	NA	8.43151	10.0438	12.8981	NA	21.5392	5.71222
OG0006090	10.3267	24.2034	23.9731	14.3296	NA	20.0541	29.5233	20.8962	13.3699	8.87165	7.89559	2.63245	10.4862	14.5939	12.0678	9.40691	10.696	18.3148	13.1489	NA	19.4749	29.8172	88.5418	33.2664	11.507	69.9942	87.9655	27.2179	7.25946	14.5422	15.1339	46.1529	NA	10.5848	14.9135	15.4718	8.82196	25.131	7.32855
OG0006096	7.64848	30.4049	37.1677	21.7909	7.8937	40.199	34.5576	17.5586	12.8973	9.15584	6.35818	4.19968	7.82796	17.6984	11.8383	15.3808	10.4041	20.9354	33.998	13.6972	33.3323	48.8263	84.1172	44.698	11.4354	69.9918	108.351	24.5687	15.02	NA	13.6414	41.0354	9.01173	16.5667	22.2586	16.9707	NA	66.3414	5.94752
OG0006097	11.3944	30.6391	20.3925	17.1117	7.53333	51.9056	36.6329	23.1438	NA	12.628	7.91223	7.81436	13.9618	17.4585	11.3931	16.9903	14.4989	27.2412	25.8459	15.251	49.3755	78.1941	111.159	44.6218	16.9724	105.877	118.853	34.5759	19.5694	17.1809	14.6347	53.6582	NA	24.0279	18.3533	18.2775	NA	66.204	11.2021
OG0006098	7.94271	25.622	31.5842	17.7545	12.8963	49.1151	26.9482	14.7304	NA	9.15379	6.88293	NA	9.88489	13.2727	13.8302	13.8562	16.6199	22.3231	26.6619	14.2092	33.9374	43.4249	85.581	40.7063	13.664	98.7882	138.287	27.9591	16.554	14.8944	10.6835	41.6131	NA	18.3164	33.6279	18.2141	11.6937	63.5825	7.90797
OG0006099	8.76289	21.8615	17.573	14.9092	NA	41.5907	25.4639	16.8745	16.3142	7.54362	8.73927	NA	10.1705	13.4381	15.1834	14.48	7.95556	20.4033	22.0495	12.7903	28.372	32.468	79.6215	33.4643	10.6051	66.3333	83.3659	29.1256	11.7053	NA	10.8333	36.5618	11.4739	21.9957	24.4406	12.1501	13.6342	59.0633	6.33652
OG0006103	4.91892	19.9691	21.4253	9.55556	7.95385	43.9758	21.2061	8.29231	11.2778	5.50641	4.64021	NA	10.474	12.7984	7.96855	8.55975	5.49744	15.8681	27.4327	10.3704	NA	78.7867	92.9788	38.2604	8.13333	57.434	106.503	20.655	11.761	7.20606	5.29487	47.478	8.47458	10.5887	42.2264	8.98742	13.4032	34.4654	3.00855
OG0006105	6.99497	25.8738	25.6213	13.493	7.4916	40.9492	28.1312	18.6122	13.1098	6.88509	5.30473	3.9375	11.4294	17.8516	14.4654	12.6368	11.4983	17.3217	23.3305	15.5668	38.2744	34.9907	81.4564	30.8955	10.1534	77.764	119.69	27.221	10.084	11.9048	11.3294	41.1789	9.14545	18.8333	18.2949	14.3452	11.003	47.8444	8.00286
OG0006106	10.3668	29.1696	23.9284	130.572	13.5505	47.5725	30.3927	19.5973	15.3915	19.5225	10.0593	4.35632	8.18468	17.7891	19.1601	24.2894	7.47784	22.6245	21.938	13.5673	32.1847	61.1805	77.6581	37.8999	15.2089	96.7985	110.083	30.6638	13.299	16.5648	11.2911	38.9914	10.1903	13.6858	31.2518	24.2739	13.0778	58.2069	10.8255
OG0006113	9.8602	28.5333	21.5327	17.432	7.7409	50.6933	26.6412	22.4361	21.8264	10.639	7.17045	NA	12.119	20.4662	12.9807	16.8951	11.6038	25.4417	29.0209	14.5758	37.1962	55.6015	91.0982	39.1537	13.4386	104.59	111.885	31.5366	13.9068	12.0906	13.4634	45.3267	NA	20.2132	22.4058	16.0876	14.4072	50.8183	6.66667
OG0006121	11.088	23.2222	22.2583	31.0127	8.17276	41.0558	21.4363	19.6594	12.5091	7.87556	NA	NA	14.1467	14.3242	NA	12.4382	10.6852	19.8872	25.7865	12.1526	33.7344	65.1133	72.3957	35.1886	11.1572	82.4074	99.7048	24.9139	18.594	15.0687	10.3131	41.1462	9.70389	11.7569	24.9963	12.8359	NA	37.3943	NA
OG0006125	8.93765	21.851	26.5838	13.317	7.26136	46.8409	34.8179	17.6667	15.5345	9.11892	6.86525	2.21239	12.3767	15.6667	12.7646	12.2766	9.36472	20.9674	21.3333	14.4199	35.4019	60.7336	79.877	31.8023	13.3063	92.5861	95.5699	16.9645	12.6865	NA	8.69196	39.8105	NA	22.1387	31.2047	14.1652	14.1263	42.4688	11.3617
OG0006128	NA	19.3772	19.9057	13.1874	NA	46.6228	26.9475	10.5185	11.2729	9.17505	5.31558	6.94502	9.36	15.2257	12.5403	11.2629	12.3278	19.8276	34.3194	13.4352	28.537	37.1062	83.7289	32.784	9.57853	70.6444	122.991	21.7031	12.148	9.88618	9.54649	32.8482	9.17754	14.7233	28.0915	13.5776	7.98333	40.7589	NA
OG0006129	10.7565	27.2022	37.4412	45.8997	9.58086	47.2521	34.7012	19.1351	7.70782	11.3662	NA	4.38375	11.4118	18.3445	16.2554	15.7219	10.9884	20.4399	13.2111	7.47059	37.0883	74.8112	74.787	32.1399	9.35766	76.7927	107.43	29.4789	11.7742	16.3097	12.8209	55.6142	5.10753	14.276	32.0798	9.53782	8.88804	61.7009	8.17037
OG0006135	7.81633	14.89	22.2468	19.7478	NA	35.142	28.671	18.648	10.8407	9.87196	7.37292	5.98214	8.59061	15.4723	11.4597	11.5617	9.14493	20.5534	19.8681	12.1633	NA	39.783	82.2082	29.3584	11.1864	71.6119	100.197	24.4603	12.2623	13.3366	9.88511	43.7091	8.09111	16.1426	18.7652	14.7677	9.35281	47.3362	7.08454
OG0006136	7.86466	19.0143	24.8625	14.7675	7.08389	52.9167	24.9697	18.0039	NA	9.36	NA	3.65451	11.2664	12.0853	10.8241	18.3333	9.18905	21.3492	26.4897	12.1373	35.0977	74.5326	49.6879	35.6169	10.2685	108.378	112.108	26.8306	12.9911	11.7514	15.5035	54.7111	NA	15.4317	25.8991	20.1526	13.4492	46.0782	6.62963
OG0006138	7.3702	27.6134	26.2404	15.6406	13.3881	48.0063	29.0239	16.5867	21.3762	11.0549	5.50518	5.25209	11.4573	14.1239	5.73727	17.1997	12.6812	25.8941	24.5332	13.8417	46.7698	67.1016	101.449	39.1901	13.3586	90.4769	124.284	51.9133	12.7395	11.0963	14.5129	37.8375	NA	19.2104	22.3454	17.2041	13.2372	41.6058	7.61215
OG0006139	7.2807	26.7719	27.4341	20.6962	9.68905	40.9855	27.1357	16.4709	14.723	9.08029	7.07108	3.07843	12.9412	9.44444	13.7727	10.8025	10.44	16.5833	19.9012	14.0173	24.1739	31.776	70.0977	35.4	13.9878	53.7226	117.181	23.1446	16.2409	16.1393	9.90408	48.3806	9.57602	NA	30.6635	15.3753	NA	67.005	5.80851
OG0006142	9.79815	26.1776	27.6298	15.986	12.7749	45.0722	27.9357	19.3979	NA	9.47492	6.12706	NA	9.91142	12.0046	12.2761	11.7339	8.15456	20.2119	24.5667	16.5027	35.8758	35.1016	83.7801	38.387	9.19707	70.5894	105.2	30.3002	14.8315	6.73478	13.8808	36.8157	NA	18.249	18.491	14.614	12.0156	57.7655	6.7154
OG0006144	8.56103	34.4326	14.9247	14.076	NA	20.104	24.262	23.1571	16.6058	7.04348	7.74488	0.262745	16.8152	14.2532	11.2243	12.2341	14.0971	19.8384	11.5375	NA	100.781	59.9773	108.519	39.5985	12.4267	97.8914	146.513	21.6667	16.5749	11.0749	21.3764	43.7996	11.2737	8.34615	19.3244	15.3372	14.4513	31.05	6.17886
OG0006145	8.86272	22.4501	28.303	14.7338	9.82093	43.1161	25.3786	19.196	12.2515	10.0048	7.6028	NA	9.38569	13.5145	13.0044	18.2485	11.3066	18.9631	26.8059	13.0735	NA	43.8038	NA	35.9683	11.0109	79.4306	133.719	29.5412	18.9458	15.3061	13.0221	39.8301	NA	15.4426	31.2263	13.153	12.3357	61.3865	8.32637
OG0006168	8.41754	30.2614	27.506	15.8746	NA	94.9795	29.4013	23.1598	14.1328	17.1502	7.40426	3.15942	14.1638	22.0664	13.9597	10.6897	12.8327	18.6164	20.153	14.0574	52.4807	62.6567	102.126	43.695	13.9377	101.306	94.1878	51.9926	18.9622	12.4414	13.0092	48.953	11.2751	NA	26.2865	18.7139	13.4491	53.0372	7.48694
OG0006170	5.95918	24.3065	25.7758	13.3393	6.40816	58.2714	13.0148	20.8702	19.1896	15.5139	9.13605	2.95035	9.76901	10.2837	14.8899	12.9346	11.587	29.6	19.8968	17.6106	46.2031	62.2018	95.2891	35.351	11.3481	95.8707	110.372	22.8997	12.0991	38.2545	14.0196	49.6901	11.3595	19.1944	19.4956	11.6636	25.8264	38.5736	NA
OG0006174	10.6431	21.6474	19.2281	16.9425	11.8103	37.5681	21.1307	20.8059	11.8835	NA	6.13869	NA	9.70476	14.7391	10.5563	16.86	8.6129	19.974	29.8388	13.6082	26.1132	72.601	93.026	32.3398	12.1429	84.9444	114.974	26.3379	17.3333	18.0263	11.0502	39.1111	7.94512	15.3816	39.8581	14.6667	7.21814	39.4801	9.38835
OG0006176	6.69017	23.3333	22.8357	11.8728	NA	43.1448	18.5	NA	11.2619	7.80924	NA	NA	NA	10.015	9.84541	NA	NA	30.8811	26.1185	13.01	37.4363	47.4187	35.5774	37.2889	14.0799	51.7095	86.6617	24.8952	5.91787	7.42857	NA	45.1493	11.4034	13.5128	19.8231	13.8923	12.0907	62.8333	5.77114
OG0006178	11.6143	27.9465	33.0114	19.9356	9.47649	44.9361	34.152	20.2892	16.7946	10.8499	8.91345	3.25897	11.1264	17.1985	14.1186	14.7755	11.5411	18.7401	30.2256	16.3071	NA	46.3704	86.5811	39.0513	10.301	90.2554	113.353	28.6186	15.0828	13.5361	11.9424	46.7342	9.97162	23.732	18.3605	17.0985	11.979	73.9585	5.42053
OG0006180	7.68403	24.2361	20.6597	16.4203	NA	53.3623	31.1212	22.8056	14.8576	7.26389	6.49645	NA	11.5155	14.3299	10.3438	7.21014	12.9479	12.9896	24.7812	17.0451	38.1944	64.2743	47.5203	30.3333	11.908	57.8785	117.469	28.1215	11.8264	13.191	10.2569	47.092	7.26054	14.7326	39.2209	8.83333	NA	72.7188	7.38542
OG0006182	18.9579	16.0843	19.3188	23.8024	NA	43.3889	27.5584	15.6786	12.867	11.349	8.56771	NA	NA	14.0595	12.741	19.2879	10.0378	25.1917	23.7126	10.01	33.8464	52.8342	91.6279	31.1227	9.54811	101.438	123.072	18.7993	13.1373	18.9055	9.16926	34.1301	11.7178	13.6648	14.0183	13.5375	11.5063	52.2092	5.90196
OG0006183	9.24192	21.2787	39.6658	17.6087	9.74823	43.4045	26.9826	16.0973	17.8253	10.653	10.1459	4.12269	12.4777	13.8153	12.1572	17.3517	13.1721	15.1211	26.0944	14.343	39.0744	24.5641	77.8809	39.0819	14.7725	59.4955	122.212	24.7783	19.1529	15.7214	14.2757	49.9646	10.9492	16.3077	37.6543	16.0257	8.03089	69.4773	8.33212
OG0006189	10.6931	26.2561	35.1223	21.9325	9.84011	44.2354	35.6844	24.8343	14.3425	8.98585	11.1345	4.50816	12.9135	14.7588	14.1256	15.2409	11.6462	16.4504	32.0388	17.7175	40.2097	52.1815	122.986	40.9014	12.4374	90.799	112.026	28.0099	20.006	15.3099	14.83	58.9126	12.6966	16.8201	30.6008	16.1271	12.6411	63.5214	6.51861
OG0006190	12.9153	29.1164	29.1412	NA	10.0521	55.414	43.1749	14.381	10.9216	8.73333	7.44961	2.26144	12.0889	21.5794	10.5722	11.9677	7.63842	17.7424	19.5538	13.9032	45.9947	63.5417	NA	35.6505	92.5692	85.4531	108.089	27.8226	16.0847	13.8783	7.61979	60.5075	6.67347	18.7196	40.2328	17.5323	21.0109	45.9624	6.48634
OG0006191	13.8949	27.4945	27.254	18.0006	9.76087	45.5942	34.7222	22.9431	17.7684	11.4531	10.4906	5.68999	13.0769	16.9905	17.3121	12.6363	14.6887	23.1391	26.9496	18.8374	40.8038	66.2999	102.942	39.1877	13.7859	98.3643	129.256	30.7287	20.475	14.1328	16.6347	52.597	12.0157	19.9666	24.6283	18.6711	15.2323	134.625	9.64937
OG0006192	8.16667	21.725	16.9277	13.9266	11.7833	43.4981	28.9026	14.1858	11.824	6.92269	6.40896	18.0476	11.8985	12.0766	12.2142	10.0279	11.4855	15.8385	24.184	10.4042	36.1171	39.2679	79.391	27.8348	15.423	90.3911	92.5817	22.1359	9.92388	10.7341	20.512	41.8898	8.36699	18.4926	20.4957	13.6959	13.7619	41.355	7.8565
OG0006197	10.5643	21.7233	18.4562	15.3067	9.14815	40.3765	24.9021	18.5748	10.1593	7.20858	4.51155	5.2119	12.0603	22.8197	10.215	11.8782	12.1369	19.3465	26.5604	16.5949	33.9888	37.9371	85.0661	38.3784	10.2949	86.1477	119.131	26.241	16.9728	14.2347	9.54178	36.3922	10.4071	16.5941	20.0524	16.0198	11.1876	57.5831	NA
OG0006200	38.3269	27.1127	26.3448	26.2908	11.3636	49.3271	26.3047	14.5578	20.1508	13.2896	16.3105	NA	20.1988	15.1487	NA	34.4984	10.1024	30.445	26.2426	9.30952	35.0385	176.463	100.15	54.4131	11.4618	102.361	108.123	45.1565	21.9283	40.6588	24.8769	67.1959	20.8603	16.524	36.496	35.1392	18.422	23.97	16.1609
OG0006201	12.1484	28.6933	31.1854	17.1616	9.12681	52.1388	32.7754	23.8089	18.5081	11.6893	8.2695	6.51354	11.0909	21.3266	10.3258	20.5697	14.1268	21.0845	28.8473	16.4639	43.4012	68.5837	84.1654	46.0215	11.0507	NA	128.904	30.8394	29.5577	18.0567	13.7036	47.544	16.6245	20.8726	24.6032	16.5886	NA	55.4294	7.61499
OG0006203	9.59628	24.3162	30.7425	19.8243	9.23907	44.4531	28.4686	21.1622	13.5563	9.61501	9.51047	3.42023	11.588	18.3682	12.2087	14.0705	9.86782	16.6229	24.9983	18.5827	34.8818	39.4757	85.3752	46.8712	10.7092	79.2373	110.542	32.037	14.8462	13.8712	11.3866	43.7328	9.022	12.3816	28.3719	16.2875	10.7587	59.2165	8.25215
OG0006204	9.87933	26.2243	30.4105	17.8565	11.036	45.0916	35.6488	19.254	12.7321	6.91371	6.63719	3.44228	10.4523	12.0594	15.3765	8.90496	13.7918	20.5534	29.829	14.9401	69.1771	36.7918	98.4671	41.3303	12.0475	95.0455	133.411	35.8327	11.1824	7.68244	9.73493	46.7853	9.16794	11.6352	72.9482	16.601	9.60716	66.5766	4.46644
OG0006208	9.90356	24.3675	36.712	17.3479	7.76126	51.7068	32.8555	20.5841	13.8157	10.9542	8.09292	5.40694	14.2746	16.4115	13.9207	10.4277	12.1889	18.4159	27.5864	14.6697	38.0494	42.6885	99.8859	42.5679	11.3406	87.6105	134.908	25.9035	20.297	12.9441	12.2593	55.4371	11.5129	20.0708	31.9211	14.1055	8.9623	82.8439	7.88796
OG0006209	9.54802	29.3978	27.3603	14.2599	11.8927	46.3065	31.1452	14.2529	9.68391	7.87931	NA	NA	11.3	10.7954	11.5367	13.4061	8.26772	12.9396	24.3362	NA	31.7111	66.5722	76.8222	36.1886	9.97661	88.1048	104.137	18.6745	19.6489	15.4294	13.8958	34.3622	NA	12.2533	15.8454	13.5974	13.4916	37.357	6.48588
OG0006211	10.3603	20.8458	24.5736	8.69508	7.91204	44.0276	27.6071	13.1159	13.8847	NA	5.64897	4.26211	10.2367	7.91071	11.119	12.5905	12.6269	20.3419	23.2924	14.4716	27.7529	66.4004	91.2894	37.1212	9.82567	106.564	122.612	31.2969	12.9414	14.1031	9.94027	45.1088	NA	21.2988	27.5316	13.6339	9.22835	56.2847	NA
OG0006212	9.50357	29.3012	33.5667	16.3163	13.8842	43.0929	33.4238	25.1891	13.5192	10.0512	9.50839	2.65744	9.66955	22.2732	19.3357	15.0346	15.1946	23.2393	21.7646	17.1123	40.8631	49.419	73.5499	41.3726	11.8643	86.2988	119.995	31.6762	21.8786	27.5286	15.1024	46.1131	14.8595	18.5036	53.0976	14.4298	11.3525	76.4988	10.7552
OG0006213	9.04827	29.9974	25.2033	41.4246	4.9419	53.4366	40.1747	22.6954	15.2516	9.25882	8.85546	NA	11.5797	12.4624	9.20812	31.4354	10.7186	24.6641	26.3974	15.2937	41.1876	55.9658	108.029	41.9739	12.4941	92.9987	121.937	34.0119	19.6324	11.7557	15.4808	131.864	21.0252	20.2261	21.3176	11.6258	15.3101	56.7869	8.02479
OG0006216	9.54118	26.5285	22.8981	51.876	8.50125	49.8054	28.3591	25.003	19.2652	10.8811	6.27411	NA	11.1421	13.3796	14.1765	14.4983	9.0197	26.8458	30.3197	14.8944	39.4491	50.8164	116.125	29.6741	13.6616	NA	119.477	27.8318	10.2682	13.7167	9.94599	49.2156	11.8348	18.5905	17.5875	16.1997	11.3472	53.9468	7.09319
OG0006219	6.93086	25.6122	22.2932	13.5519	NA	36.1656	30.3228	19.2143	10.1553	7.92342	8.60702	NA	10.8077	15.5967	14.4372	14.2421	11.2358	21.5936	24.7646	12.3646	43.6842	37.5295	85.2919	36.5617	9.41513	79.0588	104.642	27.8832	12.1487	7.64242	8.88496	48.9591	437.525	NA	28.4135	13.0745	11.4333	46.6689	8.16358
OG0006220	10.3593	30.1599	24.006	11.1514	NA	NA	32.7152	31.7479	13.9482	9.84099	10.4525	NA	12.4374	13.4176	15.0869	12.3271	NA	20.5865	17.0786	14.9197	19.3578	50.6636	113.377	33.4787	14.1488	92.949	111.001	80.6685	7.76533	12.7673	16.9639	50.3773	NA	9.97315	11.6044	13.881	10.9843	27.135	NA
OG0006221	6.59738	19.2039	10.5439	NA	NA	20.1622	28.5153	18.5816	NA	NA	6.39181	NA	9.26442	NA	13.5849	14.4862	9.46745	13.555	NA	NA	16.7613	48.5905	77.7228	36.3625	8.38858	81.5967	110.496	32.5804	18.2322	18.3521	NA	42.0048	18.6604	8.4375	14.2576	9.7102	9.7796	28.6259	NA
OG0006222	11.0357	23.3743	32.3186	22.5789	NA	108.621	34.4204	26.0905	13.7005	10.4693	30.3197	NA	10.571	NA	18.001	NA	NA	22.7161	175.292	178.735	54.3892	41.5371	134.536	43.4337	11.9359	79.8851	126.252	NA	NA	15.8871	17.2489	NA	10.579	18.2731	29.4007	16.7655	NA	82.2714	NA
OG0006223	9.98413	22.8045	16.8375	16.2789	NA	22.0159	34.3236	51.9353	15.6204	9.78008	11.6119	NA	13.1075	22.2639	16.126	8.8448	10.7796	23.8652	15.5384	14.5052	19.834	36.4662	92.1753	36.2169	12.0616	83.1323	109.344	27.2043	8.55423	24.684	9.6573	41.2618	11.1816	6.79598	15.8255	13.3715	11.1439	42.8656	NA
OG0006224	6.621	19.529	36.5991	12.7911	NA	25.529	35.7914	17.7556	14.8251	9.53778	6.87586	4.22917	10.2087	16.0883	12.0501	9.78889	8.16776	17.5193	12.1766	13.8359	18.957	33.0974	92.239	36.9269	7.17391	52.4115	92.6712	30.8278	18.0693	33.5974	20.6206	58.3202	8.57471	8.71111	19.4298	14.6756	13.038	37.4667	7.39414
OG0006226	10.488	29.9788	36.0925	13.2938	NA	24.4632	32.4272	26.6626	19.7492	8.14885	8.83626	3.87742	13.8771	23.0084	20.6032	13.0422	14.5237	31.1641	16.9299	18.3072	26.57	71.9104	101.423	38.4028	17.2568	106.485	124.271	30.0695	8.01309	19.8409	14.5619	57.7768	11.5035	14.5152	12.0846	22.3716	NA	38.7714	11.6254
OG0006229	12.3543	26.7431	19.8071	23.8843	NA	21.2198	31.0485	21.0042	13.4104	9.69834	NA	1.62356	11.403	13.462	13.1006	15.1177	8.26055	15.2281	19.6455	11.8722	17.0865	39.5502	71.3057	38.6819	9.58958	77.092	106.707	27.5531	7.56041	11.5116	12.5036	38.7306	7.46791	9.49926	15.4051	15.9516	NA	32.4449	NA
OG0006230	8.84629	25.8141	27.9017	12.897	8.36347	45.0053	25.2501	19.6888	11.5454	11.9574	9.10067	4.97527	10.5553	13.271	8.6622	18.0184	13.4168	19.7059	33.0564	20.8038	32.9291	67.1434	95.0304	37.7306	9.06928	92.9898	133.481	31.4185	11.502	12.259	13.2608	46.4766	11.0837	17.2736	19.8821	16.9818	14.6853	62.1736	8.96808
OG0006234	9.42927	20.6555	34.5123	20.6383	8.81034	39.7241	23.6479	17.1843	8.49515	10.0289	6.11905	10.3533	7.72894	9.89538	9.28595	16.4737	16.7802	15.7559	25.1085	10.9841	32.1627	49.9953	77.975	39.6667	9.07246	90.1455	123.059	26.3615	7.27911	7.15182	12.3038	25.9352	7.84533	14.3912	11.1706	11.4984	12.7105	44.8389	NA
OG0006235	7.46099	20.44	19.4901	11.5229	8.36318	34.4253	29.7688	18.515	13.6367	8.715	5.08511	NA	9.87772	6.54198	10.4959	14.7956	10.8434	17.5518	27.7619	14.5806	32.0967	51.2931	102.798	32.8933	10.0667	85.545	122.342	24.8805	15.6188	9.27211	11.7295	41.8579	14.3588	13.3012	66.2846	11.6285	13.8977	41.6279	7.16931
OG0006237	8.59402	20.7585	13.6959	22.4222	NA	35.6901	26.766	14.2889	14.6547	9.6441	10.3286	NA	10.7175	12.4361	NA	9.11681	11.6444	18.2923	25.3679	13.2246	38.4888	44.2154	87.2599	37.8359	16.0325	88.1744	126.511	29.1934	13.2205	NA	8.83246	38.0805	14.2768	14.4845	21.8186	14.1505	11.5243	35.8625	NA
OG0006238	8.38182	16.4453	36.371	11.4444	6.07971	42.28	NA	18.6852	13	7.09565	4.64286	NA	7.02609	16.158	9.47778	10.5636	8.6	15.1836	13.4827	9.104	29.3216	25.1956	77.6485	29.1148	12.9892	71.204	87.7322	20.0256	7.9322	16.2933	7.85333	22.5301	7.21474	15.5847	23.4381	10.1721	8.7411	34.3223	5.69256
OG0006239	7.10533	22.6042	37.79	23.5988	8.55164	44.4602	31.2782	17.8293	12.2559	12.0115	9.5427	3.81818	8.65845	17.1198	15.8008	11.7822	9.75674	17.3643	30.0276	15.9182	36.4216	35.7104	48.4844	39.2741	8.50091	83.0965	131.6	27.5308	15.7359	20.1125	10.0271	43.7599	8.01396	18.4438	17.346	13.8414	9.69773	68.6912	6.48675
OG0006241	7.3511	28.068	31.9536	19.5871	7.12909	52.0831	29.2164	21.7322	14.5008	10.9031	9.76882	4.02893	15.2247	20.5622	14.7965	13.9877	14.238	23.7098	29.9237	16.7637	40.0887	57.3507	107.849	39.4718	16.0901	87.4406	122.923	31.0415	27.7406	17.9486	13.5904	60.0713	8.97641	19.1874	23.442	14.8964	13.4428	60.126	9.25964
OG0006243	8.16435	32.2102	19.8418	18.3495	9.40825	50.8852	34.3106	21.6256	16.2217	12.0073	7.23438	5.50872	14.0334	16.4161	10.0173	15.2126	11.4522	25.2884	31.8136	9.14235	49.1663	67.778	107.353	37.0702	13.6888	NA	133.059	29.7883	15.9097	11.4627	14.1177	54.1893	13.5974	20.9301	13.8187	20.7861	12.3906	57.8151	7.13971
OG0006245	8.16782	27.2257	31.103	20.3438	9.1715	47.6377	31.1185	21.353	20.8843	10.3478	9.07436	1.59545	9.60648	20.1979	13.9005	14.8566	16.3183	18.2037	33.0833	23.2882	35.1042	75.6363	110.359	56.9988	24.0116	81.737	NA	27.3322	18.0919	17.2731	16.5694	56.9086	11.3393	17.4387	32.6088	20.4676	NA	62.4525	4.44954
OG0006251	11.4982	20.5962	39.7409	17.6927	6.49353	46.8918	31.3088	25.6546	16.6196	10.8783	7.29612	4.88794	11.7431	13.622	14.12	14.5705	10.9396	24.8842	28.0007	14.2075	34.8922	61.5969	99.1163	35.0315	13.3342	81.3647	130.485	30.3383	10.7946	13.3656	15.6718	52.7668	10.0545	15.3814	24	14.3137	12.4565	55.8405	8.57754
OG0006252	11.1264	20.5531	8.22034	14.5517	6.05556	39.8563	28.1787	16.1778	14.6895	11.6384	22.1164	NA	10.5333	11.826	NA	16.4483	13.77	4.95238	31.5918	6.09565	27.0392	82.1328	32.8596	31.8697	9.77295	80.9972	131.631	26.2899	7.656	27.3701	16.6725	36.6763	7.46061	13.0796	25.3793	11.0174	12	26.7198	9.57627
OG0006255	7.35435	19	21.3062	13.3686	NA	41.2881	22.4573	16.6084	11.7651	7.32514	6.42767	NA	7.79798	11.2608	9.40606	16.4348	7.30655	18.7547	22.2831	13	40.1729	49.3394	102.216	41.2839	11.1737	96.0738	143.175	22.1827	10.9458	10.9081	11.2577	33.7901	7.57576	17.914	23.2244	12.4912	10.2997	44.1235	4.86473
OG0006258	11.3097	27.7751	25.6935	15.656	8.78287	58.0846	39.2474	24.5212	17.1563	10.4035	9.09102	4.58549	10.5914	15.4438	11.873	13.5026	13.9738	28.5299	28.9142	17.2399	49.8202	80.2035	100.346	47.2087	13.452	112.183	139.41	34.4784	18.3919	14.4612	10.6388	47.5841	11.3436	23.0644	27.2012	19.8278	NA	57.7739	9.31457
OG0006259	7.83581	27.6271	18.6019	17.187	7.7493	41.9835	26.2696	18.5248	11.1827	8.36911	5.27639	3.39024	11.7567	14.5281	11.7312	17.5779	10.3733	22.2024	28.2018	9.00214	34.4775	66.0866	79.6272	40.6143	9.13423	80.9938	115.922	34.012	11.9201	9.06053	10.64	40.438	10.2441	15.9135	19.8267	14.7613	9.96067	48.8912	7.5732
OG0006261	8.16981	17.9662	23.0802	19.0717	7.20513	40.27	16.6203	24.7806	8.9375	10.8861	6.14035	3.74684	11.4346	10.587	15.5401	16.9156	9.25316	17.173	21.9494	12.4346	NA	70.4262	3.35294	33.4093	8.21519	99.5316	NA	34.8692	9.83966	9.33333	10.5865	38.7468	9.28692	19.3755	23.3966	14.8312	12.2544	9.18519	6.70085
OG0006263	15.7371	23.835	29.4728	13.427	13.7243	47.6127	27.7993	17.358	14.9734	12.2272	7.52446	5.24683	8.81204	17.3328	9.563	27.7085	12.3446	22.9431	25.8047	15.0523	37.2287	66.0607	102.77	36.7992	10.6175	92.8496	137.919	28.169	20.1609	25.78	18.8149	37.3382	10.265	13.5184	55.4948	14.5176	11.8425	60.7755	7.61943
OG0006264	9.20231	19.2815	17.5565	12.2736	7.43552	45.9413	26.0239	18.3502	14.0362	8.44852	4.82631	NA	9.73988	12.9104	9.35289	16.3938	9.97521	23.5705	28.6087	19.2267	30.9543	53.5488	96.2053	32.1335	10.4705	92.3906	130.346	24.8927	12.1102	11.4995	9.69176	38.8776	12.0222	18.6408	26.431	13.6828	10.4048	NA	6.69087
OG0006266	10.1528	24.5556	21.8346	NA	5.82171	37.7907	19.031	16.464	11.1855	8.95486	7.90289	2.75194	13.8292	9.72549	9.18584	14.4188	8.35417	19.0026	25.3049	14.4858	24.9276	77.0698	104.09	33.385	12.908	98.5065	127.331	27.6589	10.8958	13.0328	12.3953	27.3695	10.1833	21.1266	26.0971	12.7287	9.82629	38.7829	6.28736
OG0006268	7.2541	23.4697	33.6824	12.828	NA	46.0933	31.1964	16.665	10.8013	8.81081	NA	NA	8.411	15.048	14.7661	27.5119	11.1172	19.1787	22.9954	15.9826	30.6545	39.1725	88.7108	30.0804	10.898	70.9163	117.891	29.5119	13.2168	13.9051	9.50904	49.1309	NA	9.14715	55.1546	15.641	8.31982	56.994	NA
OG0006273	8.41667	23.5076	20.631	17.7348	7.58462	41.2837	18.4167	10.6123	17.0073	8.05168	NA	NA	8.35227	12.8661	NA	17.8296	9.98025	36.5222	25.7719	11.0877	23.0947	61.437	74.0296	36.8173	12.1231	82.4025	99.3677	19.8514	15.1795	14.0072	14.6896	31.2765	10.0183	13.9625	13.7143	22.9264	15.0303	32.0985	6.46269
OG0006276	8.1401	15.8782	17.7584	21.5214	NA	35.7078	25.9216	19.2695	29.6688	9.27669	5.37634	NA	8.60109	9.37143	9.51258	15.2117	8.21717	13.0043	22.7083	9.73397	26.7516	52.4708	103.385	32.3248	10.0881	77.4801	102.184	22.5803	12.2693	12.2751	10.1269	26.038	NA	13.5149	27.5333	12.518	8.89498	49.7628	6.17708
OG0006277	7.84022	25.4776	23.8265	17.3131	NA	43.3588	23.7235	24.3533	15.8421	12.0333	5.23611	3.65766	8.67641	15.4795	8.49293	10.5057	7.49518	25.1287	23.7377	13.1366	29.6128	58.3603	107.24	29.8422	8.9504	93.9286	133.212	34.1707	10.4027	15.8715	10.8131	48.6569	13.3333	14.0754	37.2352	17.711	12.75	53.6928	NA
OG0006279	10.5066	28.1755	21.9227	16.1514	9.28236	50.1884	32.7196	18.3458	15.9552	11.2247	6.98837	4.66364	16.1163	14.1896	9.74344	20.2256	11.9051	32.3293	33.2133	13.8932	43.1897	64.71	96.0133	44.5681	12.7679	104.101	126.024	31.0697	16.3129	16.7245	25.8065	50.1048	12.7177	18.1489	24.6552	17.8698	17.1382	53.2938	7.44568
OG0006280	10.7745	27.7016	25.7642	14.118	7.30298	54.2234	36.3887	22.24	13.7448	12.2165	8.91324	4.72222	10.7213	15.2696	9.46883	17.1866	12.8875	25.1585	31.9358	15.3588	45.7815	73.2419	107.33	40.1598	13.7926	106.637	140.979	32.5063	15.5244	NA	11.1562	52.6158	10.7632	20.2731	24.2806	18.4857	NA	62.1656	7.05272
OG0006281	9.63714	24.265	37.4285	19.8474	9.86335	48.2066	33.4379	21.2386	13.471	10.9555	6.68852	4.77163	11.1621	19.8522	16.2329	11.5451	10.8088	21.1228	27.0115	17.7127	40.0084	46.5376	113.403	37.2711	10.3011	79.745	128.045	27.0614	14.8071	NA	11.7936	52.2619	11.7981	18.2328	22.2803	14.5161	11.2171	71.6068	8.94517
OG0006282	8.66979	31.2473	18.8976	15.0797	8.22269	52.1443	28.6137	19.2693	20.3597	NA	6.597	6	11.9715	15.747	8.95266	21.9599	12.8273	19.5978	33.8594	13.8308	38.5664	59.1205	100.576	37.7697	14.5132	106.867	130.471	36.3552	12.2634	16.9245	13.1059	45.8215	12.9109	19.6546	26.674	18.2101	13.5877	56.9809	7.41176
OG0006283	9.34167	27.3303	31.7356	9.68533	11.0328	51.465	32.6143	17.0639	14.4131	8.13939	NA	2.96825	9.25	16.7507	10.954	10.6533	9.50136	25.6809	25.3077	13.4524	35.342	78.4945	82.7486	33.5222	14.4187	93.4727	102.079	30.7222	14.575	19.7011	9.69617	43.112	10.3478	14.3913	19.022	13.7083	NA	39.6557	5.19444
OG0006286	8.89964	18.0677	12.5437	11.8941	8.6	36.6827	25.0433	15.6503	12.6954	8.69551	8.3388	0.903614	7.61434	13.6393	8.5303	16.5135	10.6298	17.7468	21.9151	14.8446	NA	51.8349	79.5016	35.7484	12.0401	76.2452	103.064	28.6202	10.2708	11.5281	10.0663	27.0433	10.2756	11.0785	20	17.7104	NA	29.1218	6.06318
OG0006287	10.6129	22.9495	27.0074	10.4732	NA	48.7547	28.5976	20.3742	11.9587	9.13485	7.7987	NA	11.542	14.6341	12.1586	14.5681	12.0437	23.0074	22.7017	13.3495	NA	68.9837	87.8049	37.6573	14.3388	88.4715	95.6163	31.2517	13.7152	11.3361	11.2928	44.3783	11.3594	19.1888	NA	19.4856	NA	48.938	6.77404
OG0006288	9.13448	20.2467	30.4962	17.7219	7.35472	44.6676	25.2528	17.1991	15.2482	10.1513	10.0888	NA	13.6934	20.5955	13.6096	13.6138	12.8477	19.7584	32.8151	19.2886	37.366	53.8784	94.8614	32.4401	11.8991	79.4117	NA	28.4148	14.6657	12.8736	35.1689	48.451	11.8963	16.8116	21.5173	17.3063	11.2556	78.2869	6.53219
OG0006289	NA	16.614	31.326	21.8825	NA	45.2593	23.9163	15.5926	9.28611	8.78853	6.17582	NA	8.97173	10.3847	NA	19.7155	7.43492	27.5679	23.5616	NA	33.3838	79.1537	76.9425	32.3319	9.85294	101.62	138.822	28.4535	11.9594	14.7042	10.1082	30.7034	12.0463	17.0501	21.9771	17.688	14.8815	28.6849	6.21687
OG0006290	11.3131	28.5042	18.5388	16.5059	7.55435	48.4037	22.9565	22.8563	17.6684	10.3889	7.55856	NA	14.0676	12.598	NA	18.5444	13.8303	39.1505	25.2944	NA	30.7528	67.429	77.2451	30.2619	16.4167	84.0265	74.8319	35.928	12.4396	12.9636	10.8481	37.6352	16.6646	16.517	25.1541	15.7441	13.5167	32.6417	5.02083
OG0006291	10.351	23.5184	19.2859	16.8284	9.83574	47.8766	29.9865	24.0617	11.1043	10.7547	8.13864	4.86369	9.70882	13.4667	12.2829	16.3467	8.25261	20.7076	28.857	17.5538	36.8465	62.1023	105.658	41.1678	11.1016	91.7314	NA	33.5997	14.9767	14.2619	14.5064	47.4996	9.73428	14.4947	24.8927	15.0962	NA	56.6283	7.04065
OG0006295	11.5123	25.1054	32.3468	29.3741	8.02804	52.6013	26.7858	16.8475	12.4276	10.2119	NA	2.43449	11.979	12.5064	10.2063	19.1833	8.9627	21.6035	28.4848	16.6515	42.0502	65.7033	93.3686	34.2996	8.66515	118.438	125.011	34.0385	14.583	11.3485	12.1736	42.033	11.6604	17.8988	19.7905	18.8248	13.9146	48.4876	5.53216
OG0006296	9.85668	24.3584	21.5616	20.4793	10.0563	44.5133	21.1877	17.2909	15.6571	12.8317	5.71134	4.85977	14.1707	13.276	5.60405	21.8084	14.1368	19.8054	24.3772	16.4602	34.1715	77.6098	93.124	32.7536	9.31541	101.52	118.375	32.7134	16.4773	NA	14.0485	45.3412	12.0792	15.5717	15.3559	30.4319	17.1304	40.9807	8.43966
OG0006300	7.83128	26.121	20.0833	13.5938	NA	38.2945	34.1149	20.7367	13.8297	7.06111	6.29545	NA	27.4532	21.5541	12.4675	11.3356	9.83217	17.6891	28.7011	13.6339	44.5388	46.9494	89.9553	35.5434	11.3218	91.034	130.769	26.1917	21.8685	19.9667	25.3252	49.3986	7.83824	19.3581	20.8102	14.7586	13.8311	40.7214	5.70076
OG0006302	11.5293	30.3743	34.2231	16.5753	NA	47.112	23.3163	24.2967	17.0892	8.8088	NA	NA	12.3924	19.3626	13.3688	12.2753	11.8026	16.4961	25.1107	16.1188	36.7738	57.7503	99.6478	41.4695	16.2095	101.968	NA	NA	20.2461	24.9088	13.6042	40.8146	58.1338	16.8946	34.0653	13.4497	13.3038	64.7137	NA
OG0006304	8.21689	22.5414	9.1657	11.6923	NA	48.5257	21.9722	24.0203	8.1715	7.47664	7.35049	NA	7.71958	11.1782	6.03889	21.6782	13.9919	15.8229	26.8441	9.43275	36.5581	56.9298	85.1395	32.9234	10.2912	87.1696	116.312	25.101	8.34499	9.48538	9.49425	28.1429	NA	18.7416	12.5467	18.1168	10.8427	37.373	6.93633
OG0006306	NA	20.5386	28.0264	17.7656	NA	50.1429	29.0484	18.2355	12.6296	6.66667	7.26915	NA	6.08805	NA	12.2344	15.0255	9.04277	16.5479	26.5591	10.8958	37.548	40.5899	99.5712	45.3085	10.8538	86.0902	127.386	27.192	20.0501	15.3156	14.2766	43.8154	10.8896	15.6402	41.7137	16.5056	11.1437	59.4538	NA
OG0006307	13.1787	29.6272	29.9535	21.4766	10.0948	49.4678	31.6279	22.1803	13.8292	9.4271	9.41734	NA	12.8454	15.7512	11.1339	14.1634	10.5327	24.245	29.381	15.9503	34.611	70.365	110.683	39.6023	11.6252	95.5708	117.248	33.2582	15.5432	14.1594	16.6787	45.4608	13.0175	17.1253	49.2415	17.3084	15.5143	54.1038	9.98956
OG0006308	5.81982	22.9492	24.4952	13.1433	8.60481	41.1987	20.4363	10.0727	12.5644	8.51474	NA	NA	9.8805	13.4299	11.0278	13.4919	13.6873	NA	23.0288	12.012	37.4794	60.5902	110.617	34.217	10.0414	77.71	122.638	23.6926	6.39233	6.3416	6.0712	24.6987	11.08	14.3216	25.2524	20.0594	15.5769	50.6804	5.70796
OG0006312	8.30808	25.4179	21.3998	14.6631	10.3582	41.798	24.293	21.5487	9.45767	7.97619	5.93532	NA	8.13224	14.3022	11.4129	16.2583	8.14319	18.7329	27.9026	14.4207	29.2847	79.6064	72.9593	32.535	10.1082	108.021	120.873	25.5141	9.93051	20.6991	8.88596	38.2242	NA	12.9058	39.4656	11.4757	15.2012	56.4518	NA
OG0006318	7.63889	NA	19.885	11.014	NA	37.3682	26.7111	NA	12.1426	9.42466	NA	1.76991	9.7862	10.6066	14.5211	13.5917	7.98187	18.2514	17.3575	14.6384	22.6538	58.7322	78.6996	28.6057	8.41057	67.5138	78.5238	20.0099	10.6485	NA	NA	35.3677	NA	14.9958	26.4759	10.5099	NA	51.0696	4.33631
OG0006319	NA	25.9077	14.5077	14.6784	8.34043	57.7487	25.2051	26.7538	12.5582	6.65385	4.86752	4.71875	7.82353	13.1721	9.3631	18.1536	9.25714	8.40625	25.6974	14.8702	47.3154	56.6077	91.8103	35.9923	11.4974	64.8564	74.5564	22.1154	10.2872	14.8051	13.1256	43.7615	13.9079	12.4224	14.1744	23.7188	18.0077	50.2744	NA
OG0006320	7.40064	24.2508	25.6207	21.9272	NA	38.4671	20.2982	NA	13.0929	9.93393	NA	NA	11.1556	12.8846	8.91781	12.8613	8.00973	21.9759	24.7675	9.68196	30.1868	31.0823	87.7653	32.4824	NA	61.0866	99.9228	23.3654	12.9191	NA	8.05178	38.6265	10.9838	14.9724	19.4955	17.2338	10.0214	48.1316	NA
OG0006322	9.58955	27.1993	21.3169	13.7039	8.6455	48.2687	32.5417	19.5072	NA	9.11472	7.60266	4.37381	9.02291	15.8355	8.38373	13.2279	15.186	17.5864	28.2695	10.9601	35.5022	81.0546	32.5651	42.4065	8.86355	95.1495	113.556	29.829	14.5169	NA	11.79	43.5571	NA	15.7373	24.9794	13.9051	13.3423	40.4674	6.73585
OG0006323	9.32	24.2367	12.2649	12.6881	NA	43.1049	24.0042	11.6594	12.4398	12.1339	8.00746	NA	14.0253	9.08466	7.03153	22.6132	9.16967	21.3575	18.7682	7.86275	21.4369	52.6132	68.0799	32.1532	10.425	74.5652	87.3697	19.1382	9.17167	NA	9.90577	43.7281	9.70052	12.5079	24.1081	16.1202	12.0436	28.5718	4.05172
OG0006325	7.16667	23.6167	27.8206	24.4142	9.23756	45.2088	28.6035	19.2633	11.2661	8.95054	7.79728	5.03165	8.86774	16.733	10.8046	14.7961	11.572	20.7545	29.3004	14.0886	37.8166	46.2188	99.9652	44.4808	13.0025	NA	NA	24.5574	15.7819	14.8428	13.3141	40.6519	8.4606	16.3029	NA	15.4605	13.1175	NA	6.67166
OG0006326	8.41991	20.8397	21.9051	12.7806	15.8353	39.9873	21.8	16.0949	16.6949	9.67586	NA	NA	12.9066	16.2305	10.8333	16.6751	7.75309	19.6057	23.7553	11.1456	34.0169	53.7949	81.0614	34.6229	10.1111	77.6343	102.155	22.5696	13.4079	16.4864	8.39355	38.4188	13.888	18.336	25.6344	16.2153	10.9459	47.4093	9.93843
OG0006327	7.14363	24.0574	30.9424	17.6271	9.37312	44.1536	29.5631	21.3622	14.0903	9.65585	6.66667	6.16216	10.9555	15.1582	14.2919	11.3752	9.18701	20.0815	27.4807	14.9677	36.9332	61.1243	83.0131	44.2379	11.7226	76.2828	118.32	27.0754	14.9964	NA	14.0792	45.1293	10.6059	19.5011	NA	15.5108	NA	60.0094	7.0651
OG0006331	10.1158	21.9932	17.2443	10.6073	8.71233	46.816	24.7594	19.8723	13.18	10.2306	5.54167	2.69841	8.05215	15.5325	9.83766	14.9113	12.9867	21.8467	28.2741	16.4167	43.0173	69.6219	107.604	37.039	9.63203	103.418	129.098	32.3117	16.4329	18.9102	14.2149	36.7412	10.6806	14.2097	14.14	16.5356	16.902	51.0548	4.375
OG0006332	10.0957	30.1992	27.4447	20.647	9.3908	41.4156	31.8864	21.5618	15.4051	8.09886	5.92049	4.3963	13.1253	11.6312	13.9717	11.2422	26.7469	19.3633	28.1037	16.5044	36.3812	59.5691	93.0203	39.7021	11.51	NA	128.048	31.1735	14.4604	NA	14.0111	47.356	NA	16.4811	17.117	14.9836	12.9499	49.133	7.71327
OG0006334	10.3069	25.1226	23.4532	14.0828	8.48316	47.8337	28.5226	20.1529	13.3827	14.0687	7.2367	3.05175	9.7579	15.3652	12.3234	14.8869	10.2586	25.7953	29.6322	15.9128	36.4586	67.5589	101.749	34.1542	13.6471	91.4899	125.151	24.7717	17.0242	11.8694	14.836	42.8357	11.962	20.736	28.6384	23.1397	NA	59.8232	8.81055
OG0006335	6.53363	19.4601	27.4391	19.4047	NA	40.6063	29.714	15.6754	14.0307	6.87013	7.19203	3.42424	10.9718	18.7346	12.151	14.5796	9.38219	21.6221	29.0509	14.4688	25.0853	48.1553	74.7013	34.6575	10.5649	86.6587	104.497	30.4816	11.7793	NA	8.98039	43.7702	11.3411	14.4597	43.8155	13.3868	12.2961	45.5683	6.02233
OG0006336	13	18.699	26.1508	15.6344	8.16901	37.0326	28.6444	12.8286	11.7904	11.2855	6.42358	NA	9.23765	13.9639	6.30256	11.081	8.875	18.163	26.2363	14.7375	25.7111	43.0188	78.6992	35.0717	9.08238	62.6579	99.875	24.1703	11.9696	14.91	NA	29.4246	8.44242	13.9244	20.4821	14.4797	NA	49.6582	NA
OG0006338	7.01294	27.6156	28.8311	12.3038	7.12281	57.3119	45.8363	18.5676	14.2623	5.99306	4.96667	9.46528	12.2586	12.9017	18.9383	12.8174	8.30233	25.3533	26.3079	17.7968	71.5657	66.2287	128.27	32.9237	15.9256	77.0882	128.762	26.7297	18.3658	12.5575	17.076	48.6638	13.5982	17.0058	69.8268	21.3087	12.2	57.273	6.78274
OG0006341	8.54827	17.5356	11.9813	10.8699	9.48259	33.6685	12.4024	13.9577	NA	7.79337	11.0909	NA	9.30114	NA	NA	16.7632	8.81366	12.4645	16.0414	8.49524	20.326	54.8106	46.3889	36.1445	9.11255	67.3314	82.1705	14.9362	9.62842	15.5719	11	29.439	13.4274	10.973	12.5464	14.5242	10.6188	22.8655	5.45428
OG0006343	7.63752	21.9613	28.5013	20.8931	7.50278	42.8704	36.2	20.265	15.1436	9.33836	NA	NA	10.5799	10.8535	8.34938	15.859	10.4931	17.3283	22.6503	12.5791	34.0941	57.3196	93.7725	36.3321	8.9209	88.9819	137.447	37.4307	19.2749	11.5556	10.2066	35.4332	12.5515	15.4134	26.9468	14.8939	8.91667	47.5934	9.69758
OG0006345	12.3582	25.0378	23.6093	10.5139	5.98039	41.3556	23.7696	23.0129	12.9039	7.5213	10.2725	NA	12.2298	13.2429	13.6195	10.9659	9.0947	22.3272	26.1935	14.9461	40.4787	65.3296	100.274	32.2721	12.917	85.2167	114.884	25.3946	27.991	13.7809	9.83817	35.3562	8.31029	10.7037	17.8993	16.2932	10.7011	52.9167	8.73874
OG0006347	8.30964	27.1659	21.5402	11.5361	NA	44.8178	17.4985	18.4617	13.0739	10.5283	NA	NA	7.48485	10.7482	8.13715	13.7713	11.316	16.7416	21.8931	15.1242	32.4434	76.9815	77.1186	36.7721	7.11111	87.6177	112.784	26.787	8.375	14.2952	11.3056	40.1226	10.3916	15.9348	22.6777	11.6312	14.5389	38.7043	NA
OG0006348	11.4099	23.9216	16.4101	13.4294	NA	40.2635	21.9887	21.8782	NA	9.00267	8.0695	5.1367	11.5287	16.6991	12.3029	16.9012	10.029	24.8152	26.0222	12.7573	NA	80.8843	65.4629	35.9558	11.2365	89.3731	106.074	32.6924	9.65182	14.3949	10.0938	44.3827	11.6767	17.1764	17.2951	12.0462	11.1375	54.4354	6.3408
OG0006349	7.54808	26.7295	28.8726	22.3611	NA	44.9293	29.1375	19.6194	NA	9.34322	7.80674	NA	10.1911	11.7847	11.7222	12.8048	8.98723	19.1683	21.9014	15.384	31.4619	51.3237	85.7325	27.3596	15.3824	75.2789	66.1702	26.3197	12.7879	8.90377	6.25078	51.1818	8.82781	18.9628	14.3649	10.5534	9.56239	38.3796	5.17593
OG0006351	12.1857	26.9293	13.2302	13.7668	8.80226	49.3564	31.3118	14.7112	12.7731	9.30716	5.34053	4.91111	9.83333	17.2883	4.70522	13.099	19.0667	22.7477	28.6252	10.913	NA	62.1509	82.6183	36.5469	10.6621	108.545	121.736	33.9785	14.8162	13.5607	18.4128	45.9078	12.1314	18.4455	18.9728	12.3148	NA	46.914	5.16667
OG0006353	9.58333	24.1308	24.9518	12.4248	7.53872	49.0636	22.4605	11.0949	11.5241	6.86267	NA	5.82899	10.1958	11.8462	14.0876	6.80051	10.7824	16.135	20.6962	12.0013	34.6377	37.9524	79.4453	36.5916	9.36287	72.1095	102.111	33.026	10.5293	8.69545	9.1328	42.9771	NA	11	24.4934	14.2411	NA	44.471	11.5235
OG0006356	12.8066	8.35556	16.3004	7.95885	4.31818	45.0183	44.4338	19.4115	16.8889	7.1893	8.58602	4.5	8.21918	16.3292	6.23737	14.3399	NA	26.5885	14.8313	11.114	30.9315	89.5982	36.6927	23.7942	10.8601	88.3457	114.798	27.4033	15.9506	4.5122	NA	34.5103	14.5926	14.1852	33.7449	15.6524	8.40299	14.9511	7.98413
OG0006360	6.08943	23.8989	20.1488	24.2484	22.4642	43.9017	28.5742	23.821	12.2629	7.53231	6.83186	7.3227	10.4767	11.2747	9.42352	11.8237	11.0076	21.7993	26.7005	13.1077	34.6602	93.6737	89.7838	35.0861	8.579	104.262	99.6049	26.2001	16.6799	36.1549	10.1601	42.6296	13.1689	16.4103	98.864	17.4152	NA	49.7796	6.49931
OG0006366	7.78036	26.2508	24.6652	27.6971	8.91252	34.1982	25.9249	19.79	9.58333	9.77419	7.04283	NA	10.0432	10.8262	11.2883	19.0258	8.8453	13.1817	28.2372	16.2512	31.2492	61.0736	98.6231	31.2538	12.1787	95.2893	130.949	32.2583	11.7813	13.359	17.1237	38.2417	NA	11.9533	18.312	11.5046	8.74474	42.9354	6.85
OG0006375	10.412	31.972	17.8021	14.646	6.69591	50.9763	36.0802	14.9011	10.4172	13.3627	6.86111	NA	14.9369	23.099	10.6301	25.8301	9.53586	20.3913	31.0938	13.9271	40.7591	79.7184	90.4675	32.8261	13.658	111.571	97.6128	34.3935	17.0231	24.0452	19.7971	48.47	NA	13.5338	29.4182	17.5356	15.1833	60.7161	9.95942
OG0006376	NA	21.2435	32.2938	16.4595	15.5606	41.9324	23.5336	27.9474	11.5315	9.85616	7.66335	3.70677	59.3752	11.1127	11.6813	27.1141	9.83792	20.4076	NA	12.1315	37.8621	56.8477	121.504	47.5204	10.4622	83.5381	145.351	30.5242	17.1413	29.6886	12.2611	51.3645	15.2016	14.2173	28.081	16.9163	11.0104	69.2178	9.92146
OG0006377	5.2987	33.6513	42.9053	11.1961	NA	44.4612	33.3333	16.3946	21.3487	12.3333	7.24031	3.46561	6.84667	13.0307	10.5814	15.3333	13.9206	16.7165	38.5939	16.728	19.2946	77.5909	136.513	26.1629	11.6061	105.416	105.927	22.469	12.658	7.71038	12.8489	95.3563	NA	16.2797	41.2222	11.8409	7.91667	67.3525	4.77489
OG0006378	NA	28.2361	19.3566	NA	NA	46.4929	24.7176	16.6643	12.9816	8.73973	7.36155	NA	10.9524	9.00258	7.05556	19.2217	12.9845	15.1196	27.2282	11.0163	NA	69.9139	97.7543	26.5507	11.3533	66.7763	73.0837	35.8675	13.9599	NA	7.11765	38.3409	NA	15.3694	29.1762	14.2912	17.6114	28.0899	NA
OG0006380	7.27531	21.95	35.6502	14.4858	9.94192	52.6362	30.131	17.9955	14.853	11.6272	7.07166	4.17684	9.84216	12.2104	15.8103	17.2346	10.4182	21.6405	25.3867	11.2531	15.9991	75.3395	122.553	37.8285	14.8171	94.9391	138.607	30.6287	11.9316	12.1129	12.8476	45.1435	11.0425	19.3411	24.3932	16.0387	13.4672	44.7778	10.2565
OG0006381	12.3524	25.2908	29.9754	15.3641	7.07713	51.7696	36.1633	19.5897	16.3333	10.0191	6.08725	2.49191	9.20382	18.3266	14.3401	15.968	8.27561	15.6308	33.2394	20.4318	11.6045	61.3765	95.507	37.6239	13.7996	78.6738	109.449	25.4251	10.7521	12.3521	11.0205	51.7969	9.26509	26.6545	39.7658	19.3111	6.93627	56.9262	7.35142
OG0006385	7.94911	22.6227	25.8384	11.2727	4.70336	50.4769	37.9066	18.7374	NA	4.02265	4.62319	NA	10.6995	14.846	14.2282	20.435	14.6414	18.1757	28.1667	12.9211	39.7955	65.9444	87.601	39.4066	15.7929	95.4621	111.245	26.0657	15.6414	11.2854	16.9217	58.1086	9.46502	19.846	20.0354	20.5909	16.5076	43.8763	8.9798
OG0006386	NA	21.0429	30.4399	13.5072	11.0662	54.1255	27.6667	20.7817	19.4407	11.4702	13.2391	NA	11.1942	18.1561	16.2447	15.3147	8.76667	21.1864	22.0147	12.7308	39.4544	43.6407	76.3565	34.3948	10.4663	65.3665	86.4161	32.9481	16.3333	20.3911	9.86207	48.8197	14.3374	24.9435	21.1499	12.7695	NA	48.8114	5.12245
OG0006388	7.92593	24.3526	10.5	NA	9.87179	44.6923	16.3396	15.4467	11.4898	3.18803	4.69048	2.7619	6.10897	NA	NA	8.94444	NA	11.9345	15.7636	6.30303	17.44	83.141	46.0242	19.1609	10.8827	52.2262	72.7296	29.4423	7.10526	4.88095	10.1897	29.8141	4.52381	9.16959	12.3722	9.72956	7.18239	17.9434	NA
OG0006391	9.81206	28.6167	21.7472	16.7218	10.4039	45.6167	24.4841	13.64	10.7407	9.3006	5.10561	3.7094	12.331	9.73684	9.87586	18.8496	10.1075	13.6903	19.6719	10.8878	29.1563	80.3977	88.508	37.4299	13.331	94.5547	128.821	24.7795	18.463	12.955	12.5	36.4543	6.62356	15.2073	25.0972	12.8333	8.27723	55.1522	8.69907
OG0006392	8.30024	20.4704	12.6738	16.6229	6.87421	37.7122	17.5217	16.0687	13.5176	6.67612	7.12371	NA	7.2265	8.93381	12.6354	10.8116	11.8768	14.4846	21.792	13.3759	31.2766	48.2128	70.9905	26.8251	8.91017	62.1466	NA	20.2388	6.99527	5.50633	9.1396	38.9976	13.0091	12.0851	18.2577	12.5731	7.90909	45.4941	5.73759
OG0006393	6.9633	23.1982	15.6225	20.3895	7.72072	46.6207	29.512	13.9148	NA	10.6983	6.0847	NA	9.05533	9.42583	6.33158	19.7038	10.9174	15.9819	25.8766	19.4924	81.9534	82.1022	103.621	41.1819	8.13067	104.031	127.268	27.7	10.4018	18.5201	12.4756	44.1997	8.79167	15.47	18.4306	14.5843	12.9835	36.3372	6.92778
OG0006394	8.33962	24.3756	21.2191	11.2564	NA	41.4131	23.9057	23.0875	13.8501	8.34367	NA	NA	11.6818	10.6116	NA	24.6489	10.2128	22.7867	23.8804	9.46984	69.4228	67.1682	76.6482	34.6589	11.99	83.8934	99.8844	28.0864	12.9978	10.9252	12.5518	45.0114	9.76344	17.7329	13.8424	16.2211	10.4384	21.2643	5.84156
OG0006397	9.16055	19.8633	14.3378	12.6152	9.00494	42.6135	19.4379	14.0148	NA	9.08982	6.25	NA	11.0866	12.247	6.82803	14.2615	7.68945	18.4275	29.4366	13.3481	28.0055	51.1139	108.511	28.9039	7.26	76.9279	98.4671	34.0031	12.0314	11.9255	9.45224	34.4276	10.2727	15.1809	23.1366	17.4474	12.3782	38.8676	6.7971
OG0006398	6.64389	23.0479	36.5839	17.498	13.9064	34.8392	25.6232	18.7556	9.46471	8.67671	8.60859	NA	7.95798	13.6092	15.1159	13.6101	13.1637	21.3929	24.0599	22.4348	28.2914	39.9875	73.5703	38.6748	9.58556	77.7561	108.803	33.0163	15.7183	17.3927	9.07547	41.9172	8.28947	17.2514	51.3804	12.1014	12.8016	84.3932	NA
OG0006399	NA	21.068	40.8687	22.7046	9.91275	30.4231	32.771	21.9236	17.9078	10.4003	7.1623	5.96643	11.7556	15.3184	12.4018	16.4289	10.6968	17.1962	38.3549	21.4858	42.1939	23.8054	51.3001	42.4293	10.3878	47.438	92.5724	29.3704	21.0231	19.5974	16.3475	50.1942	11.0774	17.1997	23.1338	10.2938	10.168	46.5349	NA
OG0006400	8.72727	22.4743	17.3308	NA	NA	41.5674	18.1099	10.2724	NA	7.94318	6.57143	3.37302	6.50376	8.55152	6.8913	12.4804	8.61404	16.652	20.9004	12.1823	22.4069	45.2629	39.1138	29.617	12.6275	66.4889	92.663	24.328	5.89259	6.40441	7.59091	29.0234	8.9697	12.8828	8.28616	13.0196	12.9343	25.285	6.41365
OG0006404	6.18261	18.6417	30.7371	8.88981	6.50282	40.0405	15.9532	10.2963	9.93981	8.78616	NA	NA	12.7637	8.875	NA	17.2997	12.8388	20.7688	22.9739	11.7143	23.9892	69.0029	29.3358	38.2814	10.1846	69.4545	95.6622	19.9418	9.79128	12.3118	11	32.9832	10.8283	12.4978	54.2095	15.9909	12.6206	36.535	NA
OG0006405	10.8998	29.8719	29.0737	16.5839	9.41338	47.4657	31.1127	21.9207	16.6691	10.0448	5.66974	3.42276	12.4914	15.315	16.9932	16.7157	11.8772	20.508	29.3446	16.6562	40.5898	55.5316	107.983	36.9835	13.4659	96.8375	119.103	28.0006	18.1128	12.8072	13.1458	52.0625	12.4773	21.5199	30.3779	18.0474	12.008	60.1379	6.84621
OG0006406	10.5684	22.4391	15.9079	12.8539	NA	51.2883	32.7756	17.4991	NA	7.16393	NA	NA	9	15.899	10.4506	16.0961	10.9209	19.2638	24.692	17.4545	24.3649	73.4038	71.3869	28.613	10.687	89.097	61	18.9296	14.2053	11.5545	13.302	30.3889	9.57534	20.2648	22.6959	14.5216	16.2259	38.1103	NA
OG0006407	8.96865	24.1637	10.9019	NA	NA	47.0071	22.0587	14.6906	NA	8.96593	5.53704	5.46905	9.71481	15	NA	14.1316	6.45701	19.9331	27.988	10.5113	33.4542	62.9324	89.7244	29.2625	11.0222	84.7094	84.5917	25.5789	13.7381	14.4017	11.2664	34.8333	7.82412	15.9148	11.2884	18.2399	NA	31.9844	7.77715
OG0006409	8.79452	19.653	37.9234	17.998	8.63636	39.4368	38.3095	NA	8.88766	9.12778	9.27747	NA	13.4859	13.2061	10.7255	NA	9.87709	21.47	23.4718	10.7179	31.3253	30.2847	86.1488	33.0875	9.83607	65.2899	NA	28.0893	14.9448	12.1407	13.8896	35.7877	8.23765	14.5108	28.9929	13.7734	11.9276	44.4479	NA
OG0006410	7.34694	25.7845	37.6835	18.6431	5.07527	52.034	32.8418	18.4983	11.4579	8.56897	NA	6.22222	14.6902	20.5724	20.1739	14.266	6.87634	25.4276	25.5522	15.3636	35.7576	52.1414	104.226	27.2391	15	85.0385	90.451	33.5724	9.02694	11.7971	15.5522	45.7663	11.1099	NA	45.2035	17.7609	12.2128	51.5859	7.10465
OG0006411	8.51126	15.2808	19.4245	NA	NA	30.4211	23.1809	13.8737	12.2274	11.9011	6.88499	4.49247	7.9845	13.6278	5.76757	15.8062	8.40431	16.4506	22.6402	NA	26.434	68.0425	70.7014	37.6298	10.0682	86.424	110.962	25.2272	13.1962	14.8755	10.3726	27.2354	9.48739	13.34	20.2424	18.4067	11.0459	32.6377	NA
OG0006412	9.4382	21.619	11.0424	12.6398	NA	50.4021	25.422	13.7993	NA	8.39779	6.36458	2.35736	17.5515	16.5732	5.05063	13.8034	13.5317	24.4873	24.3099	7.67521	33.478	80.3993	78.7041	36.681	14.1977	95.8306	86.9604	21.7801	9.80392	17.2842	5.88225	32.2174	17.434	11.0167	21.3455	15.663	15.4458	35.7568	NA
OG0006413	9.03273	22.2091	20.8808	20.1013	10.5551	47.8802	28.3124	18.858	15.8611	NA	8.84807	NA	14.9007	16.5857	13.1446	12.9601	11.9187	21.2473	29.5082	15.4907	38.8428	45.8253	89.7137	42.8081	11.772	79.1875	118.001	24.0876	15.2509	16.5823	11.3799	41.6064	10.5595	20.1063	27.0038	15.1773	10.6605	70.9705	7.30517
OG0006415	28.399	35.0993	42.0442	12.631	9.83445	49.242	36.67	15.1667	15.1301	8.13904	7.91065	4.3456	13.5028	14.1344	10.9355	16.7138	9.12755	29.369	28.6869	11.7163	37.1768	89.1818	91.0808	40.2811	15.288	NA	127.646	31.202	13.0051	9.3812	9.8266	42.5522	9.24157	25.1397	28.6154	11.8054	15.9763	49.1667	6.38819
OG0006416	8.34809	20.7604	11.4152	14.3333	6.75865	44.8475	23.0176	17.3211	NA	9.11538	8.84631	NA	10.0335	17.3539	10.942	14.1048	10.6027	19.8167	23.2652	12.4504	31.9549	59.2032	83.0999	29.9186	11.0144	91.2407	116.896	26.7117	16.0889	13.6333	24.1094	37.1132	9.5962	17.8531	27.6621	12.2954	NA	47.7048	5.87037
OG0006419	10.8507	19.8656	28.56	14.3885	NA	32.4247	17.0655	20.2667	8.06061	8.39815	7.35514	NA	14.358	10.6396	9.85039	16.2035	7.62963	NA	24.8533	13.1493	31.4683	72.6613	98.122	32.8796	16.7213	133.918	52.0043	21.7743	16.1711	20.1247	9.92683	38.5745	NA	NA	30.904	17.272	10.0403	38.1962	9.86738
OG0006420	10.3778	25.5235	20.6891	15.8272	8.77419	45.7975	23.4583	17.963	NA	10.358	5.28205	3.36979	11.7711	9.85965	7.61111	15.108	8.71631	20.6494	32.7652	14.5328	NA	44.0251	83.1407	35.7506	6.37288	70.0272	56.0519	28.6368	14.0149	12.8433	11.3483	46.3358	9.35088	23.6593	23.9531	12.2188	13.7761	40.6717	5.47222
OG0006421	7.42302	25.5238	32.5443	17.6218	6.41394	44.1653	23.4191	26.0016	16.4259	12.5204	4.49524	5.4902	13.2729	15.7361	11.7292	NA	9.01375	34.4324	23.8597	19.1	38.7486	54.6458	84.4699	44.8569	11.0528	84.0889	123.649	26.7101	14.0508	10.0636	11.8525	49.3917	10.5915	28.2732	42.8894	10.5583	13.5437	55.5222	7.91137
OG0006423	10.2238	23.6039	20.0974	13.8481	NA	41.8715	23.0799	16.7987	11.4917	6.33333	6.16456	NA	10.97	12.8305	9.03469	19.4366	14.1222	20.7836	22.6179	13.5661	32.431	71.1631	69.9409	31.8039	10.5205	95.821	61.2075	28.6038	13.8966	15.0222	9.8339	38.868	14.424	14.3972	18.8564	15.0349	11.3825	29.9127	NA
OG0006424	8.91068	23.197	22.0761	11.9151	5.46465	77.3356	28.8835	16.7816	12.1886	7.88178	NA	NA	9.36096	9.54902	9.94161	21.8563	10.4184	21.7537	27.8741	17.773	31.7627	67.6117	84.5875	26.4991	10.5704	89.2656	92.2518	32.5717	14.6848	10.2039	13.4554	47.4545	10.9448	14.8803	27.5122	14.8115	15.311	35.1574	NA
OG0006425	13.9	26.2251	29.8289	11.5138	8.64785	45.8578	32.8559	24.3445	9.11207	9.21133	5.0293	4.83333	9.26209	11.0741	9.7767	27.1027	13.0021	19.4741	27.2806	10.946	31.6818	65.1097	85.0882	33.7267	9.6784	100.916	128.005	23.1783	19.2384	18.9618	9.43621	38.0021	9.8805	19.6	31.5099	11.5859	12.6553	45.6708	5.86441
OG0006426	NA	24.0119	24.5526	23.6987	NA	NA	NA	17.0017	15.1545	8.89342	NA	NA	11.5345	NA	9.36752	11.0501	11.1609	20.4203	28.4378	17.2706	46.2232	70.2634	70.6352	28.2724	10.0715	90.8779	81.5644	23.3794	NA	16.6047	14.0743	32.7278	8.41778	17.5032	50.7398	14.4468	16	36.905	7.37939
OG0006429	10.6578	23.0591	29.1998	18.3388	14.3631	46.9766	32.826	18.0301	NA	13.5826	8.85791	NA	14.4505	15.7575	9.79607	21.2622	10.9366	25.4563	28.5374	17.7757	36.8126	74.8493	91.6405	36.6298	12.3487	100.235	137.086	28.0726	18.6487	16.7345	10.6671	45.4572	15.8988	18.0801	47.9238	16.4481	NA	49.9798	NA
OG0006435	5.5034	19.75	28.0461	18.386	6.59204	37.0942	33.3659	19.6241	12.8842	7.07719	NA	0.394737	10.7439	18.4456	17.1386	15.6702	13.4316	14.0275	12.0586	1.44304	28.9433	58.6772	29.9383	23.9719	11.4316	69.1814	112.404	32.4043	11.6421	16.0772	8.69825	80.5341	5.74691	8.12207	12.5404	12.4175	10.6341	23.0036	5.25614
OG0006436	6.85714	26.2596	27.5199	10.8333	NA	37.9905	25.6889	19.6784	NA	8.39823	8.70909	0.394444	13.3661	18.0309	13.2655	10.195	10.1039	16.7847	22.6339	15.8839	33.5848	63.4218	79.6346	44.4189	7.32787	95.3894	106.569	26.5646	25.3333	17.1538	10.8363	46.6047	9.47849	17.5394	41.8968	15.0678	13.8718	62.2083	3.79592
OG0006439	10.6516	18.6083	23.0753	9.03814	9.11594	42.1827	35.1719	20.5168	NA	8.50645	8.10193	NA	11.7625	16.2174	13.2152	10.923	8.22749	18.7173	23.6851	11.4968	36.2865	52.1176	89.1713	33.1478	13.1802	87.79	94.199	24.3791	15.7895	17.7313	11.4974	47.7778	12.7263	13.6447	28.1464	13.8019	12.6813	22.0524	9.56154
OG0006441	6.62144	26.742	33.9992	18.3264	6.00122	42.8116	36.4389	20.6843	15.3647	10.5398	8.61831	4.72817	12.5103	16.4241	13.4768	10.8081	10.7886	19.9364	29.1181	21.8948	40.0293	37.6901	91.6702	43.0913	13.6667	70.6574	112.338	30.4598	18.25	10.4796	12.7376	71.2862	NA	20.9551	24.3568	13.3794	NA	72.7764	7.11992
OG0006442	8.63281	24.8256	33.438	19.2313	7.04556	42.5561	17.3	26.7081	9.42523	6.83654	4.10215	1.89024	8.54949	14.7222	14.6919	19.8571	7.40812	15.86	21.095	14.6142	29.7115	49.772	111.92	29.5717	9.31217	95.0305	137.67	26.1576	13.3851	14.6822	10.3278	31.5134	8.73086	15.9636	21.6995	17.7801	12.6632	42.4093	NA
OG0006446	10.7554	25.2737	23.9295	18.8586	6.49296	53.3598	28.4314	17.6152	14.717	11.6015	7.86525	5.14286	10.2142	14.0243	9.0048	18.6057	10.5014	22.3216	26.4814	11.7298	31.1287	69.2314	83.692	38.6399	11.1659	94.8731	131.831	25.2052	13.2396	15.3001	11.2802	39.6828	13.203	16.6272	23.2998	23.3919	12.6798	46.8492	6.98883
OG0006448	8.90842	15.3731	27.2827	8.93229	7.25731	53.219	30.9841	16.0346	16.7628	10.6283	NA	3.64242	9.93447	6.76056	5.63889	23.1158	8.32292	25.7798	21.2798	17.5719	32.3545	65.4159	97.8509	28.7083	9.15902	62.5345	84.5918	37.9497	8.16667	18.5747	10.9309	41.9524	7.39726	12.2667	17.7944	14.2537	12.0549	24.9345	7.12593
OG0006449	8.85581	25.6616	33.8793	17.0436	8.38596	53.8819	26.4743	16.1276	14.2356	9.13273	6.56428	NA	13.0245	15.2813	11.3971	22.6377	10.152	19.6023	27.335	12.9597	35.4658	37.4422	90.6466	36.5894	12.1978	82.079	132.938	31.8102	16.8726	NA	16.2503	34.9073	13.9211	28.7388	16.9125	18.6658	10.9598	57.6142	7.49421
OG0006452	9.65525	23.6492	24.8533	16.569	NA	51.5957	34.9589	22	NA	8.61077	NA	3.95804	7.65348	15.0588	9.79293	10.8921	11.4681	18.6948	27.1766	16.8054	39.9852	59.2031	86.0227	39.0359	13.0845	97.7798	88.6961	26.7519	8.89199	8.86629	9.86782	47.6933	NA	17.8574	19.8519	16.4962	11.2216	52.9204	4.66032
OG0006453	7.17746	26.9941	26.9775	16.3628	9.44233	46.8885	34.992	22.6029	NA	12.2911	5.84659	NA	11.2516	12.3543	9.52585	18.3253	11.7917	22.6371	27.7368	15.5647	31.7519	66.7349	93.2117	34.2531	13.4078	88.0566	137.768	30.5121	18.435	16.1223	14.2036	NA	8.84737	17.1483	17.2917	14.3327	13.2598	45.3512	6.60239
OG0006454	13.1473	23.3481	27.9004	12.2558	6.67568	42.6074	21.3146	17.7106	15.2146	10.3103	8.32068	3.50575	7.58608	16.8582	7.36948	11.2826	11.5039	18.3062	22.3961	11.4348	28.0421	60.4109	80.5137	36.6471	12.2248	83.062	NA	22.2778	14.2791	10.705	12.6822	32.8544	NA	14.1061	12.8837	19.1935	7.52899	35.8392	10.3333
OG0006457	12.082	25.1895	11.3939	26.7946	NA	46.9825	24.8302	54.0251	NA	8.34195	7.22695	NA	10.0721	18.7732	NA	20.3311	8.50093	14.0222	29.1873	23.2653	29.0342	100.358	352.651	56.1601	22.9527	106.448	189.199	39.8278	9.38226	14.5109	NA	35.1265	NA	13.946	30.5721	23.6877	16.2663	47.0536	5.375
OG0006458	7.75786	22.6761	28.6289	13.8867	6.24675	44.3239	35.0975	13.4274	12.4815	9.34591	4.65297	3.91667	7.68239	10	10.6887	12.2233	7.31132	19.4528	20.022	9.25566	22.8868	43.4654	59.5975	29.1195	13.1887	67.9434	66.717	26.3962	8.34685	8.35135	14.3182	24.9119	8.20513	15.6069	21.6887	12.2013	15.8803	41.7358	2.4898
OG0006459	7.49257	18.972	22.9358	15.0435	11.3192	45.7713	26.8857	15.7571	9.3294	8.90351	5.09455	3.96847	10.1472	13.9022	8.71111	16.0514	36.0032	15.6229	23.407	16.4272	NA	58.2062	79.9591	34.9431	7.68599	83.4288	110.694	27.8627	11.6927	19.5244	7.67564	33.2728	NA	15.0757	30.3042	15.3406	NA	41.4058	NA
OG0006461	8.3742	18.3913	24.912	13.3402	7.80047	50.5058	26.6982	12.9726	12.4402	9.92424	6.56621	NA	10.7525	9.94965	9.94545	11.9098	10.8567	16.6145	23.874	10.1689	28.8179	49.5356	82.0495	29.6197	9.54923	79.1922	124.454	26.6588	16.2874	14.5162	10.4536	33.17	16.7778	10.6861	24.4412	13.0539	9.63531	47.7213	10.2231
OG0006462	7.5	20.7254	18.359	16.2804	5.09459	43.2051	11.8897	20.8416	9.55083	9.84333	3.66169	2.98214	NA	7.53226	7.39659	22.4988	10.7946	17.0969	25.9464	14.9101	27.1865	55.6174	81.6099	32.7832	8.33333	82.4056	121.51	24.4079	9.03904	9.21164	10.2361	28.0513	NA	14.0177	25.0378	12.2191	4.15417	26.1049	6.48019
OG0006464	12.2707	18.7574	16.3045	NA	7.70833	34.4088	25.9684	15.5805	8.99432	NA	6.27508	3.53623	NA	8.12409	10.2949	10.9529	NA	NA	18.8542	13.0582	30.6484	34.8179	78.4455	31.1	NA	NA	82.5669	23.5859	11.641	16.5153	9.74275	34.4268	NA	14.8549	12.7108	12.5394	9.85821	33.6266	NA
OG0006467	6.95028	24.6774	28.6807	17.0871	12.4362	49.8126	25.3476	22.1409	NA	10.2747	7.84406	3.1278	10.4257	36.6231	9.32299	27.2997	12.3791	23.9886	28.515	15.0904	36.2514	69.4685	91.0129	38.9942	10.7746	90.0442	123.755	29.9735	18.8337	19.4541	12.7269	44.8258	12.8817	16.917	29.1729	21.7981	11.9911	42.2546	7.98853
OG0006469	9.10256	21.3695	16.95	17.9036	6.44444	36.3686	20.0498	16.4697	10.6477	NA	7.11458	4.73333	11.5423	11.3425	9.01149	14.7008	5.06222	32.0333	25.5096	15.092	17.1047	76.0758	67.8697	28.6552	7.60536	91.6212	123.877	33.1379	8.74843	11.3826	6.65517	28.7879	12.2375	15.0575	19.369	16.5709	9.42623	31.2261	12.6373
OG0006472	41.2222	20.6737	18.8295	17.4101	13.1848	46.071	18.7167	15.4925	NA	10.1189	5.81324	NA	11.1127	7.38732	7.62925	25.2348	11.7879	17.1676	26.6133	15.8485	22.6858	56.9051	73.7178	22.6595	6.90278	85.4551	98.4206	24.0682	14.8704	19.5524	11.1173	26.768	NA	10.9878	21.0495	12.8392	11.1366	27.9825	9.57971
OG0006477	7.44582	25.6917	27.7928	8.94066	NA	49.4988	24.5362	19.0654	NA	41.6481	5.96333	5.42133	13.0292	16.8138	15.5456	11.4314	12.1636	14.6155	24.7673	16.0097	34.2809	54.3546	68.5885	41.9853	9.79389	78.8971	96.8226	31.7699	10.9382	18.0467	12.7166	48.5462	NA	25.9263	22.3177	16.2602	8.40984	68.8167	7.90968
OG0006480	9.84615	22.9449	12.6723	8.88296	8.33657	47.7384	30.148	14.1413	NA	14.815	6.85926	5.46009	8.91097	7.01932	11.501	14.6059	12.1029	19.8529	19.1049	12.118	33.7883	59.8514	83.792	30.947	15.8146	78.2529	89.4909	25.0952	12.7026	13.036	9.89703	33.4865	NA	16.4716	27.8091	12.4154	12.6104	26.7294	6.14609
OG0006481	9.90196	20.3604	16.9888	11.938	6.35659	32.7696	18.981	13.9106	NA	10.8476	4.41667	5.35088	10.1524	10.3521	5.80333	10.1584	9.93651	20.8672	24.8683	13.1716	28.6558	54.2033	73.1139	37.3962	14.0906	90.159	101.366	29.9389	8.9746	7.66396	10.5528	35.5745	NA	13.6381	24.9492	15.2222	9.28889	41.2927	5.53651
OG0006483	7.92094	23.8897	31.4894	12.3235	6.16479	50.0388	33.7071	15.4013	10.676	10.4207	8.08215	4.81768	11.7013	16.0538	11.6265	11.8943	11.3333	21.8831	22.7384	13.0816	34.3704	40.5313	98.0044	36.0161	10.1394	NA	122.754	29.2299	16.1484	NA	10.8417	38.7928	NA	13.2525	21.6658	14.9543	12.3372	59.8896	6.47483
OG0006484	8.88479	24.1412	30.1793	19.0513	9.0295	46.0751	33.5421	25.4398	NA	16.096	6.32784	1.73723	11.4249	20.3701	16.0682	14.2958	9.5218	24.1597	21.6246	13.6136	NA	44.7815	62.9077	37.0532	13.4374	82.5434	108.094	35.028	15.3852	12.1008	12.5759	48.7253	13.0359	21.0792	19.388	18.4029	14.1382	51.2955	9.97206
OG0006487	9.48225	23.5286	22.4818	18.8771	11.2347	48.3347	26.3454	18.0982	11.673	9.92999	6.9656	NA	12.1614	14.5978	9.73324	15.0382	9.8915	17.187	26.8434	16.7014	31.505	74.1927	NA	36.4421	9.74219	79.937	127.333	27.6889	19.1048	12.5049	11.9475	36.5736	NA	15.6689	24.2763	16.665	NA	51.4367	NA
OG0006489	NA	21.3787	40.1531	16.1778	NA	49.3333	32.3017	19.0133	7.61864	7.5045	7.06907	4.39394	12.1894	10.3291	10.707	15.3738	10.6611	13.3088	32.806	15.4569	32.1237	46.8905	75.2615	50.674	10.7059	88.1196	113.365	22.7589	17.2639	14.825	9.9	52.7517	7.49722	19.1667	31.3504	15.3961	7.90123	41.3495	5.88652
OG0006491	7.93151	25.2848	20.5064	13.5649	13.6174	45.6432	20.4852	20.4238	13.5541	14.692	3.85185	NA	11.8043	17.2628	12.2627	21.0675	9.66242	15.4747	20.5295	10.742	27.4008	71.3091	69.038	34.793	13.0211	89.7278	136.462	28.6561	19.3165	17.0179	6.95359	38.7756	NA	11.7725	22.1548	14.9494	12.6878	29.9979	5.23164
OG0006492	8.93917	31.6817	34.2835	18.7333	NA	46.6256	26.7139	17.0702	12.5276	12.3687	NA	NA	9.89298	19.2661	NA	17.2256	10.9421	17.0891	25.1867	10.1267	41.112	77.275	87.0766	37.1832	11.643	99.8326	128.899	36.8248	15.4107	18.0878	8.16863	38.4121	10.1954	14.3791	31.6337	14.8646	11.6167	30.2373	8.79343
OG0006497	7.81842	21.0056	18.761	NA	NA	42.544	23.2038	16.3077	NA	7.82672	NA	NA	11.7859	NA	NA	14.7465	NA	15.1792	20.3479	11.7145	34.4421	53.5779	72.0767	32.9815	8.39548	79.3978	111.625	21.4762	18.3529	12.3708	17.7802	28.1556	NA	11.3623	28.4835	12.4659	10.4268	29.8127	NA
OG0006501	14.2216	19.4939	26.4048	14.939	8.47596	51.6911	28.5328	17.3909	NA	11.3357	11.0301	4.93249	8.40928	10.6597	6.82846	18.5624	8.28095	24.1354	33.5584	14.9609	29.3881	60.5354	95.4402	36.1866	12.2844	93.4536	127.019	34.743	9.30193	12.6239	11.5652	45.2308	NA	17.5109	25.812	13.7447	17.289	55.4303	9.0915
OG0006502	7.06083	17.1553	21.0206	NA	NA	NA	23.977	14.3108	11.0326	NA	6.84127	NA	9.79661	17.0698	8.96197	NA	8.22538	23.0351	22.4773	12	34.7702	29.0028	75.8112	36.5621	11.7919	NA	120.017	20.4886	16.0063	NA	8.54118	33.8718	NA	10.9303	24.145	13.8506	11.9138	34.8836	NA
OG0006505	8.95365	24.7382	18.4346	14.6528	8.70022	50.7402	25.0547	19.1956	NA	11.2116	6.3763	6.68653	9.54226	14.463	8.00365	20.7105	12.3564	20.7676	29.6038	14.075	32.3293	70.5953	86.7717	37.397	12.0923	79.6885	143.73	28.1636	14.6606	14.7793	20.1831	40.4672	NA	14.5814	22.8506	13.9431	NA	53.417	7.71744
OG0006508	9.77587	20.9947	30.3703	19.714	14.9317	43.1946	29.8302	20.0453	13.5039	11.1526	8.21931	12.5334	9.42039	17.6398	11.2027	14.8052	14.3028	20.8539	30.7391	15.3704	32.4287	54.8417	107.791	38.3525	11.8718	89.8903	123.859	27.174	26.4447	NA	11.4983	48.2016	13.4987	18.2957	68.163	14.0641	NA	64.1867	11.4444
OG0006513	4.72436	19.1456	34.1392	13.7821	NA	43.6859	24.9647	15.8235	NA	8.70833	5.24333	NA	11.0909	14.5801	9.53667	18.8765	14.2222	15.3858	24.019	11.9532	24.9029	54.4391	76.2006	24.984	7.74653	77.0698	113.013	23.9686	11.1955	13.2468	10.2201	39.273	9.41587	13.1384	25.1254	14.4704	7.77778	42.1827	6.21481
OG0006515	5.64341	28.6832	12.2204	10.3848	NA	21.5182	23.8993	16.2817	13.5907	8.30128	6.22333	3.86447	12.4525	13.2527	13.2568	14.8655	9.46224	24.2105	15.5317	13.4284	13.7879	71.6615	71.4011	28.0143	11.7434	85.5616	91.009	21.8832	6.70856	12.8162	10.8121	30.3712	7.00152	9.37594	7.30421	18.5234	10.1272	25.5814	NA
OG0006518	NA	25.943	23.2237	17.5512	NA	20.6367	NA	NA	17.8134	7.81805	8.45771	NA	10.3885	13.2296	11.916	16.19	9.72885	22.3718	14.2906	12.0716	19.6728	61.2579	94.1451	39.7481	12.7993	80.2992	99.2586	32.2947	13.156	11.2832	15.2526	42.1289	12.361	9.18341	11.8686	15.8417	14.3188	29.5056	7.93918
OG0006520	9.96289	30.7689	29.1369	19.5679	NA	24.4447	29.4803	21.3988	NA	12.3629	54.7982	2.40379	13.6216	15.9015	13.4068	17.4705	10.1907	20.7091	12.9214	13.3607	22.5381	63.3013	107.533	37.7616	12.833	102.342	144.735	35.6015	9.22938	14.7787	13.6881	55.6209	13.0359	8.95812	11.319	19.1316	14.1486	37.0398	8.64195
OG0006521	10.5066	23.7531	24.5431	27.6288	NA	23.1463	29.0292	21.4466	15.2536	16.2945	8.89529	NA	14.2593	10.7522	10.2963	13.3956	18.933	24.3136	13.2849	14.2693	20.5023	86.2205	149.014	38.1726	13.3317	100.061	98.3926	30.4392	10.1009	14.1689	14.564	45.8098	11.0416	39.1958	11.497	13.6848	NA	29.3741	6.64011
OG0006524	6.73303	26.9955	25.654	16.9038	NA	27.1006	28.2132	21.5615	NA	9.35968	5.92157	NA	17.181	18.8075	12.093	10.4865	8.51515	23.4502	15.1425	13.6907	18.8821	61.1992	34.1086	40.6436	10.9345	75.7591	110.647	23.7398	8.24713	19.3279	10.106	42.3184	10.8822	9.83453	11.7601	13.6308	NA	26.7517	5.64717
OG0006525	10.7069	27.726	26.091	12.6197	NA	24.0046	314.164	21.1149	15.4013	11.4657	7.78935	3.48619	10.6833	13.6255	6.50552	17	10.67	19.5655	15.0178	15.2997	19.2345	63.8575	424.791	43.0766	15.173	100.207	132.312	31.2714	6.45254	9.98737	12.4297	51.6368	NA	7.86207	10.3307	15.7408	12.5022	27.8035	9.71879
OG0006527	9.41762	26.6924	21.0299	12.531	7.0463	21.2957	18.5895	20.1952	14.5508	6.89774	5.01289	NA	10.7443	15.9786	10.8453	10.9239	NA	16.5128	7.16317	9.59259	15.8795	51.2198	90.1709	37.9576	10.9866	74.3152	96.8627	27.7952	6.25316	11.7422	15.8713	NA	9.01603	13.7337	8.47706	11.8828	11.8401	22.1815	9.13964
OG0006528	7.55617	22.8542	25.9038	12.6899	NA	24.5368	NA	17.8936	16.7951	9.72289	NA	NA	9.4308	20.0316	8.90455	10.8211	9.43929	16.7385	11.6998	12.5443	14.6642	68.7061	79.7505	31.0032	12.632	76.2874	86.6062	23.3396	11.8479	16.9218	10.1291	53.5845	8.99841	10.3726	18.1839	16.033	11.0748	22.51	NA
OG0006534	8.25	24.7943	24.3815	11.8203	8.90507	45.1496	26.9212	18.6412	NA	13.0233	7.54444	NA	11.5683	13.1169	7.58443	19.2898	9.63557	17.5509	29.0024	16.1658	31.6933	79.9967	90.5251	35.441	11.7291	115.335	133.548	25.6994	15.3536	17.7363	11.6729	45.4573	NA	17.7819	20.5922	15.5747	13.9755	47.0984	5.94364
OG0006536	6.91844	21.1461	12.8911	68.104	12.6094	35.4893	24.7691	NA	11.3681	11.8954	6.66667	3.89362	13.4289	14.1651	6.86239	19.9333	11.5752	20.1894	20.3987	9.95935	28.7386	78.0355	70.7538	41.2179	25.9434	86.7309	139.28	25.2437	21.0122	NA	9.25778	37.8388	NA	15.5664	26.9673	12.7954	11.3508	31.8475	NA
OG0006539	7.62879	21.8135	30.6299	10.7596	8.80488	29.7424	36.5495	15.7155	15.006	5.59434	4.93333	1.97619	9.58095	12.5395	12.2611	8.33871	8.63158	17.7375	22.8132	15.9303	39.2471	39.6957	62.1696	39.8251	12.2696	79.0556	74.0755	28.1567	12.7476	10.6695	10.378	37.1101	6.72396	16.1371	29.735	12.5101	9.87302	41.7598	NA
OG0006541	11.9693	22.7438	27.4224	24.9516	NA	45.9161	32.6779	21.8691	NA	10.3187	5.71077	0.969048	14.4383	17.9124	12.2923	16.0626	10.7729	24.6152	25.7204	13.349	30.9508	56.1611	90.1305	40.7942	12.1063	99.0218	109.99	29.4262	11.2852	15.9463	9.0991	47.4217	NA	20.637	43.3547	16.0193	13.4855	55.0313	9.0013
OG0006542	12.9835	24.0826	32.0015	11.1178	7.51238	49.7674	25.5911	18.7108	14.9784	33.6772	9.08061	NA	10.3624	17.3413	13.1072	15.2521	10.9097	21.146	29.9918	17.5607	35.5745	72.1032	88.222	37.0049	12.1852	124.905	127.795	26.6962	21.536	NA	14.4702	37.1129	11.3715	14.1737	64.3252	17.5884	12.7351	52.7597	NA
OG0006543	9.98966	26.8347	29.0859	14.41	7.96624	46.7583	36.2201	16.1755	13.3654	11.1758	5.86042	4.88136	10.6102	15.1125	7.34792	10.9925	13.3457	26.1496	26.4596	13.7263	36.8639	58.1048	111.826	41.9665	13.124	105.979	142.394	32.4943	18.6038	NA	18.3562	56.9035	10.3388	24.3464	24.7899	14.6302	13.7736	51.6704	9.56352
OG0006544	11.8269	28.203	27.1833	15.5087	NA	52.2666	24.3831	19.1631	14.0304	11.7753	7.72099	6.18009	11.836	15.1256	8.09495	19.1246	13.9754	24.692	29.9799	14.8123	36.9402	57.5666	95.8703	44.3066	13.5292	90.1831	135.746	29.5232	20.2124	NA	11.682	44.8813	NA	14.5414	19.278	17.0122	12.6137	45.2873	7.68337
OG0006548	8.12441	24.0547	12.9122	12.7482	13.6601	40.1755	26.4414	18.011	NA	9.76365	7.98376	4.41894	10.6851	13.1602	8.42081	15.0704	9.33257	17.469	23.9025	14.1854	30.4165	79.7269	89.9944	36.4266	11.2621	89.4327	110.318	30.5228	13.2239	21.9609	10.7409	38.0065	NA	15.6851	40.31	14.1388	12.5428	47.1098	6.02279
OG0006554	NA	23.4912	18.7642	11.1693	15.1901	39.968	24.4046	16.3641	NA	NA	NA	NA	10.1607	10.0155	NA	16.1015	13.1183	NA	27.6061	14.7347	27.8228	68.2329	76.5946	32.0067	10.6057	75.5789	61.5617	29.07	11.3778	11.5417	10.4521	30.6644	NA	11.4499	42.7893	17.6269	11.7037	30.044	7.12554
OG0006557	11.3382	27.576	27.0271	13.1954	8.95264	56.1706	30.1718	24.4764	16.9407	11.7264	9.40623	3.79026	11.2258	12.6989	10.2255	16.0519	13.188	23.0534	25.7016	16.365	39.8231	87.8683	89.4135	41.8463	13.3783	102.786	130.864	32.0683	17.3321	NA	10.2585	52.5092	11.1086	18.5921	26.2958	18.1703	13.2679	64.7975	7.67643
OG0006558	7.65887	23.0329	22.3514	12.5389	7.09028	33.6563	28.8227	17.2595	9.76129	8.16336	8.96627	NA	9.92146	12.7426	18.6921	15.2312	NA	17.4645	24.2778	13.2909	31.9617	32.4171	95.2569	46.8277	12.2699	70.398	119.878	27.2578	20.3846	13.4223	10.1874	33.198	14.8005	NA	32.3863	12.2144	NA	49.9882	3.64948
OG0006559	11.5663	29.948	42.1572	19.602	7.55793	50.5819	35.4502	26.7379	14.5405	10.1884	10.4949	3.13117	12.7338	18.5117	17.1633	12.43	14.0535	17.3534	29.8484	18.7804	38.3912	37.6171	88.2446	49.3537	11.9452	67.0944	111.774	28.7218	16.8774	13.4203	14.5095	50.9819	9.16133	18.7425	33.7681	18.0814	11.6656	63.2453	9.48496
OG0006560	11.4576	19.1955	20.2712	15.0078	NA	34.7368	32.168	15.931	12.9196	NA	NA	NA	10.1639	11.3915	NA	15.2362	12.9357	23.8143	23.2049	NA	31.2582	80.6432	56.6503	33.2849	13.5096	79.5275	56.788	30.8983	12.9545	10.9367	15.9648	33.5279	11.5802	15.4394	24.804	19.8986	15.6387	26.2346	7.02203
OG0006561	8.31984	21.2936	29.3952	16.9808	9.19146	47.1041	27.6559	20.2927	16.7836	8.57202	6.56544	5.89269	10.21	17.0507	10.8566	13.4975	17.504	21.6283	24.5933	8.48614	34.146	74.8938	25.8333	31.3198	13.6317	106.318	111.116	27.7694	20.9625	NA	9.40982	45.7979	11.568	16.4679	80	13.8146	NA	63.4051	8.8716
OG0006565	8.45192	22.982	17.221	13.5659	6.06306	34.4599	20.4198	12.1548	9.64103	8.74259	7.86301	NA	10.382	14.1767	5.58166	14.0198	9.14286	16.276	17.4064	12.8306	27.8297	67.5544	89.2601	34.8746	11.75	78.9982	110.256	20.4278	12.7897	NA	4.68027	31.8948	6.4386	12.5212	19.2058	7.61051	10.6667	30.2941	7.5
OG0006566	8.09091	20.8261	23.7122	10.9	9.88967	43.9571	26.7487	17.1433	10.7599	7.10619	8.75229	NA	9.85085	12.6346	11.6524	6.63585	11.1857	21.5777	27.2389	10.4778	26.3727	64.7237	77.5385	35.5529	13.3564	85.4356	103.351	NA	13.9329	NA	12.0377	39.6872	8.86049	17.3694	18.2021	15.0811	NA	44.8499	5.13029
OG0006568	6.05376	NA	29.779	11.5955	5.38365	28.4045	20.0599	17.7041	NA	7.80519	6.13858	3.53604	9.20896	5.06522	14.6548	15.5506	9.63953	13.572	24.6629	8.87607	14.588	41.7678	87.9326	22.206	10.4007	73.839	64.7753	26.7566	12.8464	10.4607	7.52434	30.0787	8.92982	16.5909	23.7978	16.4307	6.4697	34.191	5.77778
OG0006569	13.6377	32.0482	25.8847	13.5547	6.35028	39.9228	42.0204	19.8943	19.9122	26.6501	8.80441	NA	11.9376	13.366	9.12533	23.9313	14.2756	20.3252	20.8976	10.8136	38.8272	84.2758	94.8157	32.5281	14.2317	73.1667	65.3012	33.5833	18.2949	NA	8.62309	55.0984	NA	11.8148	27.2034	20.0889	14.994	27.0221	7.05
OG0006570	10.8343	22.2735	15.789	17.6847	8.15789	46.3963	27.347	17.3465	NA	7.61	6.99065	7.9697	13.9516	14.911	NA	15.4409	10.0435	29.5056	30.8385	16.5892	30.8813	66.66	108.97	42.4633	15.6412	135.173	134.083	24.7403	15.3899	13.5529	15.3508	36.2277	NA	16.6111	20.7656	17.0436	12.2661	38.5204	NA
OG0006571	7.30081	16.3708	25.5449	19.4207	9.46154	31.286	24.5046	19.2747	10.1285	10.2941	6.7076	1.36728	11.8455	14.2133	12.4465	14.3573	12.7146	16.86	32.3172	16.3521	22.1795	44.3688	119.757	36.8443	9.75992	81.2643	120.931	22.7565	9.63395	9.59281	10.6878	43.4192	9.89941	14.0482	17.3511	14.2801	NA	58.5621	NA
OG0006587	8.21709	23.9617	17.9347	19.5531	9.10821	46.5331	26.4618	19.4086	13.1054	9.46523	7.54633	NA	10.3316	14.0616	9.37788	16.7874	10.7327	20.7419	28.7115	14.4132	36.11	71.8823	97.885	40.7226	13.3567	94.4714	124.812	26.6494	13.5725	12.7547	10.8771	42.7068	11.6348	15.4234	50.7065	16.1353	11.3951	48.7537	6.64124
OG0006595	9.86076	28.4537	25.0473	15.94	NA	40.4282	29.4387	20.0357	9.89944	7.43226	7.69029	NA	8.59464	11.1982	NA	16.6937	9.53976	17.1576	27.0028	10.8275	36.8992	83.3377	85.6087	32.6351	10.3233	74.0652	65.835	22.744	12.9198	14.7446	18.4647	48.3072	10.109	16.4921	25.3969	18.7624	13.0897	41.7532	7.00959
OG0006604	13.3009	35.1207	24.7993	13.4635	NA	54.645	27.2937	20.125	11.9099	12.5732	NA	0.124183	9.14601	13.7496	7.90437	18.2387	9.88225	28.919	28.9206	7.93333	42.1364	68.9694	79.9467	28.1514	13.1419	111.991	118.321	23.3938	21.9085	10.8209	10.157	38.4007	NA	20.2914	19.7451	13.2027	15.8387	52.4491	8.51098
OG0006606	17.8879	26.7035	41.1449	16.9032	10.8795	87.3122	41.8811	20.8629	19.9985	11.4352	5.84685	5.53181	14.2656	28.0469	12.9119	20.8091	11.9059	27.4535	25.3404	11.7956	32.5482	46.2438	122.305	45.1073	12.1279	81.1545	130.145	29.1099	55.3943	73.4943	11.5132	54.8188	19.5774	16.5679	28.7606	16.6896	12.1687	59.7602	7.45455
OG0006608	9.78675	21.3195	15.3592	18.7832	6.35849	41.6319	23.8084	15.5023	11.9537	18.7868	6.31753	5.05394	16.313	11.4211	8.54848	14.4049	9.98649	23.4396	20.8676	33.2511	29.4108	63.3322	103.896	37.2441	14.4752	86.6843	109.948	27.9299	16.3768	10.461	7.88255	36.2776	11.6312	18.6959	27.9481	14.4983	11.1062	34.8277	8.48879
OG0006615	10.7281	17.7543	14.982	10.7475	3.41398	37.9632	37.6623	21.4987	14.7786	8.57182	5.87963	4.96795	12.1735	6.6455	14.1395	15.3853	11.3527	20.203	24.7049	12.6134	NA	59.3718	73.7814	25.9829	21.4352	76.8985	119.261	NA	17.3465	11.7594	NA	49.3737	10.78	13.3355	16.5817	14.4227	NA	52.6034	7.34483
OG0006618	8.52132	24.9586	16.6626	13.0375	13.3248	39.4901	24.6704	16.4955	11.8173	6.1914	5.2037	4.4302	7.41026	11.2548	12.7921	18.7988	7.96687	14.4019	23.1065	16.1097	29.5692	67.1946	66.5251	32.6796	10.0929	87.9399	136.303	25.6282	17.9744	20.7984	21.8621	38.3279	13.9341	13.2615	31.1118	13.4466	9.8773	51.6358	5.566
OG0006619	12.4214	27	21.4444	NA	NA	44.5157	40.1509	14.4061	24.8295	8.96364	6.66667	NA	13.3333	NA	12.5597	NA	8.49645	27.9818	30.9308	17.5283	53.6705	53.4963	91.2344	39.4022	7.43295	70.2901	71.9011	27.7358	11.8642	16.5849	14.6303	57.5346	4.95699	14.6098	28.0909	13.8485	NA	67.956	11.4969
OG0006621	11.0132	23.5633	13.8444	10.8598	NA	NA	29.0433	54.017	11.8956	7.50641	7.89206	3.42029	8.44969	13.6983	5.5188	17.434	9.87526	21.2	20.7743	13.7262	NA	67.398	68.1598	30.2392	15.8404	100.813	105.241	25.5657	13.2671	9.5411	10.996	NA	9.30791	13.3663	17.7677	12.2059	10.8458	28.25	7.29778
OG0006626	7.7305	22.2152	28.9697	16.0881	NA	35.0436	22.4394	13.4515	12.4667	7.73209	NA	NA	10.8431	12.3545	12.5515	10.8621	8.02424	19.0392	25.25	11.5057	26.9788	59.1143	NA	34.6394	10.6205	97.2273	93.7061	42.8576	11.3846	15.8848	15.3511	39.9212	6.67816	14.8964	13.4576	13.8133	9.96154	47.9758	6.19792
OG0006628	10.296	26.7535	30.9971	22.5656	8.6855	48.7444	27.8167	21.0476	14.7481	11.2679	8.32328	6.00718	11.306	16.8529	12.9114	16.5575	13.3354	21.7596	30.1296	17.0174	38.8123	47.7054	100.928	46.1425	12.946	89.7969	123.559	NA	18.9174	14.988	14.7504	42.7618	13.4809	17.3597	23.9118	17.3897	13.6079	66.4834	8.00802
OG0006629	9.4732	25.1849	22.5241	18.4941	7.63741	53.0794	28.1338	18.6573	12.7479	10.1156	7.20026	4.14806	10.6164	13.4276	12.8278	20.1396	12.6615	20.6821	33.4038	13.6517	32.6671	60.6517	108.218	33.9762	11.8095	94.8725	144.853	29.3931	14.4207	14.3101	12.9916	51.4585	12.0233	17.0257	26.5409	14.457	12.3748	66.1214	6.89244
OG0006635	11.8294	27.8527	36.9944	22.8495	12.1955	33.4565	32.991	26.2596	15.3472	11.4184	7.36187	2.58065	10.6255	15.9592	10.0443	12.8538	14.471	20.5039	36.5184	21.0573	40.2032	38.6958	63.9567	48.3877	14.4239	73.75	117.614	27.8365	18.4125	14.6509	12.5859	53.032	10.3027	13.977	22.4948	14.21	NA	71.1005	11.6654
OG0006639	12.5403	23.0511	11.5427	29.7925	24.612	40.0403	30.3483	16.6722	26.4118	7.93716	8.59204	4.94624	10.8522	NA	7.78161	20.9478	7.51075	20.7077	26.4247	13.3333	27.7995	72.7514	83.1913	29.1409	10.161	87.2833	129.251	31.3333	23.1893	15.2617	NA	32.0215	25.9539	14.5055	27.2204	13.6048	11.1897	39.8898	NA
OG0006642	7.8223	21.9173	23.177	13.7517	NA	25.2851	28.9017	13.2055	8.33604	10.9133	7.3032	NA	11.1293	17.6104	12.7071	14.2451	7.21596	19.8388	11.625	13.1511	19.1945	40.9279	89.7484	29.1311	12.8773	81.5611	105.049	30.6906	6.90296	14.3761	14.2113	46.3017	11.8828	9.9128	16.3831	13.6058	10.8003	25.8193	7.27157
OG0006649	9.90022	22.4159	33.2908	19.133	NA	44.8844	28.6861	15.2776	9.7073	NA	5.31067	NA	11.002	11.7491	8.91259	19.7194	12.3819	19.8877	25.5276	12.4013	35.4104	47.1701	72.1424	33.6781	11.4219	94.0769	134.68	35.3585	12.1303	NA	14.8237	43.2771	11.3145	18.5794	28.0027	16.8977	13.868	47.254	7.02519
OG0006652	5.7451	20.8154	20.9485	5.86992	4.00877	40.5546	27.4319	13.7355	7.55758	8.8022	6.61702	1.80658	NA	11.2373	8.1553	10.75	4.25362	15.8673	22.6	11.198	28.2632	41.8251	77.2083	24.1667	8.30128	91.4611	70.8175	26.5601	6.33036	7.26558	7.68595	28.8247	7.47436	NA	20.6722	10.4397	9.96667	35.7887	7.97199
OG0006653	12.0878	31.3082	22.117	31.0676	8.80198	58.6999	31.1496	20.2097	14.3879	12.4665	7.96256	NA	15.404	18.7852	7.05121	17.4	13.037	28.4598	33.9807	13.2945	43.2113	75.8424	103.405	42.6679	15.3953	115.726	137.727	32.8141	15.8624	NA	16.6329	60.7691	17.9808	18.6839	22.5	22.0263	17.8507	54.3351	9.31316
OG0006657	9.00758	29.7273	23.6078	12.92	8.47549	44.0788	27.1774	14.481	13.776	NA	9.43363	2.22018	12.0513	14.1231	15.2917	6.9115	11.4114	22.4077	23.0547	14.8321	49.1284	87.2338	21.6667	23.4975	22.9333	88.6479	70.4758	32.6086	11.5872	NA	9.30864	53.1035	9.51444	11.7558	63.3904	15.1593	13.5714	59.6401	4.52
OG0006658	7.88116	17.7105	24.6442	14.4671	7.63889	53.3693	30.0711	17.9187	6.61333	10.2579	9.38584	4.47198	11.8392	16.3688	9.60692	12.1642	12.2361	15.5056	NA	13.3494	32.6802	37.3208	100.884	31.4685	8.57804	82.359	126.265	21.8238	19.2054	15.2049	7.95473	NA	13.62	16.0859	26.7222	14.9207	6.65289	67.4994	5.63357
OG0006659	8.58283	20.8623	18.4533	17.012	NA	33.7625	20.1267	19.3713	12.5539	9.23353	NA	NA	8.10579	14.4216	8.50676	16.9757	6.74409	22.0758	27.9002	10.2894	25.8543	57.6202	96.6966	25.1756	10.9558	81.3373	113.512	27.4232	10.7904	10.8982	7.66057	33.479	7.55435	15.3074	17.0878	13	NA	47.477	8.38806
OG0006662	NA	23.0354	15.6478	12.5195	6.8355	43.0345	34.7368	19.1379	8.01462	11.3304	7.76696	4.24468	6.78736	12.4623	12.8132	24.8702	13.7699	15.6545	19.9006	14.4433	26.2874	45.5115	78.8937	38.5714	12.5048	63.3939	104.435	31.7874	16.1494	NA	NA	36.3592	5.49153	10.924	26.4204	12.9971	6.74886	50.9678	2.56944
OG0006666	9.35015	26.137	30.9462	13.2107	7.68676	46.061	35.5951	22.0048	13.7292	8.71671	6.89595	4.92571	10.9338	15.2244	11.7232	16.5522	9.75376	19.7127	30.7427	16.9265	36.5036	87.3048	90.2138	39.6271	15.8614	103.914	137.343	46.7387	12.1338	20.5465	13.5956	49.7648	10.2362	15.2517	22.7089	16.8488	13.7756	53.7197	8.40342
OG0006667	5.29358	21.447	24.9186	9.30041	6.55686	51.3826	27.4971	16.6015	16.1542	NA	4.03819	2.11957	12.6092	10.2014	12.3822	13.1237	9.67593	23.3074	30.5694	11.5798	31.6761	46.1071	97.0479	23.8592	13.3485	NA	70.1111	18.8558	5.45614	7.86937	13.5322	34.1062	NA	13.291	25.1951	12.1231	12.7008	50.5198	NA
OG0006668	6.27027	20.9801	24.4233	74.1207	8.47748	39.6588	20.7795	NA	19.8974	4.73214	9.10656	1.625	18.9959	21.5522	NA	20.3122	9	20.3038	17.8766	14.9816	36.9547	78.3412	76.5748	27.9344	12.2808	100.887	128.226	23.5433	15.6194	NA	11.728	31.24	19.6853	11.5407	25.2293	10.1343	11.4048	37.5171	4.48826
OG0006674	10.4175	18.8317	19.4954	12.5852	6.60535	38.4324	27.5531	20.1154	14.8333	9.47806	6.93416	3.11746	9.4925	10.2751	NA	166.284	9.23014	21.7546	27.4976	13.2039	31.9079	63.7967	72.7384	27.2732	8.36835	81.0701	220.178	33.7337	8.81944	10.1937	9.2932	36.8139	9.81667	13.975	18.8053	13.0575	9.85998	39.6874	5.64362
OG0006675	9.72257	24.3842	24.8286	16.1766	NA	57.4002	32.7114	17.3609	14.458	10.5243	13.8609	4.12903	11.0082	13.7156	12.8424	17.399	11.1081	23.8097	24.2806	15.8422	NA	71.5573	88.4736	37.2655	9.00373	101.574	89.124	34.1532	12.6358	13.5056	16.6604	40.27	12.9774	20.4526	19.8258	15.1631	NA	45.3008	9.23249
OG0006677	8.71827	29.7845	29.3906	15.995	6.86017	51.6845	28.3741	21.8855	11.5839	9.83604	7.71143	5.03933	12.0983	14.4916	10.5216	15.7165	14.1405	23.8807	29.9492	16.4416	38.3231	75.9321	105.515	43.4571	16.8213	NA	NA	31.2078	15.0832	14.2546	18.9766	48.377	12.4482	21.0682	20.1826	15.6128	14.5098	66.4742	8.63627
OG0006681	NA	24.9444	17.1839	13.745	10.4971	37.9962	22.7644	16.4943	17.5991	6.88258	NA	NA	6.73333	11.8276	NA	18.1326	10.8221	14.969	23.5906	19.7096	25.9322	67.0258	65.6505	26.2902	12.5481	99.3445	101.049	20.6932	13.8495	24.782	8.691	34.7817	7.78431	5.95	38.8605	12.8904	10.5795	32.3617	NA
OG0006686	4.70635	16.1977	24.1195	8.79096	5.1746	43.7458	20.0309	7.31667	12.8927	5.50282	NA	2.73611	7.83051	17.3729	NA	12.339	11.6901	28.7143	15.435	NA	37.2424	56.887	90.8588	25.0678	8.67232	82.2938	49.3448	24.977	7.63842	5.43704	5.05426	37.3107	8.95035	10.1864	16.0791	15.0747	16.6028	40.8644	NA
OG0006687	7.09921	24.3965	26.0189	11.6069	NA	42.1509	NA	14.5113	NA	14.7553	6.91844	5.83648	NA	12.173	13	13.9088	17.3088	20.5496	23.786	20.0842	35.1263	70.0213	93.5937	27.9057	12.8391	78.4057	110.695	38.055	19.1241	NA	7.46809	34.6246	8.66667	14.6525	20.5825	9.76052	8.15116	45.2772	4.99608
OG0006688	7.21277	8.44282	26.256	15.0049	7.06173	42.4802	21.2163	13.4551	15.2877	8.3424	4.76889	2.88298	6.83951	18.8738	5.61282	15.4759	10.256	16.244	19.6925	9.52113	24.8353	75.0992	1	33.9742	13.1111	95.2798	116.524	22.9405	17.7222	NA	10.3571	35.1845	9	17.4306	18.8968	18.5782	NA	28.494	3.8724
OG0006690	6.92262	19.8208	28.5235	24.6471	7.56902	38.2098	27.1137	18.9952	22.2987	8.05294	13.1248	3.77778	10.6982	16.1947	10.4092	19.4682	13.4701	25.7212	36.2158	18.9576	39.1676	43.1445	99.1426	43.6782	9.58182	82.5614	128.477	23.2235	14.9133	12.2909	14.9422	51.5818	10.5366	19.1442	26.7283	13.4412	7.44608	80.2813	5.68732
OG0006691	12.8882	26.8577	21.9207	22.875	12.0988	42.4898	24.2449	24.1829	14.2541	9.55556	5.85124	2.78431	13.2358	15.1565	9.54878	14.7819	10.2675	20.5082	27.5102	14.2053	36.5427	66.872	85.1048	38.6118	12.5305	104.423	127.788	30.9654	8.38211	9.98592	9.48222	38.378	15.2106	22.8354	21.0994	15.4521	10.6389	64.2114	6.54792
OG0006692	9.63479	17.0811	24.0644	13.7081	7.55376	45.6342	29.9974	13.7509	NA	10.3481	7.53459	4.42151	15.2879	15.9082	12.1899	10.9037	11.0667	19.1576	27.3283	NA	NA	56.5178	78.9948	28.3889	12.6603	90.0999	117.622	28.4135	16.3256	NA	8.41278	39.8145	10.7596	16.0722	28.2478	16.3009	11.6667	45.3075	10.7183
OG0006695	9.20728	24.3713	27.5926	18.0508	5.97727	45.1576	36.3639	20.8308	13.9608	9.7479	6.95238	NA	NA	26.7552	14.5406	NA	12.2513	16.8683	28.9678	15.0252	33.2667	31.7515	99.2569	35.944	10.7778	62.2679	87.3522	35.0644	19.9478	11.9921	10.3333	40.0233	16.3831	14.4	15.4517	16.8462	11.629	52.7768	NA
OG0006696	9.59503	29.2698	25.1871	15.7566	13.5293	62.3137	32.7529	18.1975	16.5626	10.6999	8.85904	6.90705	12.707	14.8758	NA	19.7667	16.0923	26.7351	30.0049	17.5861	35.7567	88.8624	106.538	52.6954	17.6374	137.599	130.821	35.07	15.3514	NA	19.8155	49.0598	12.2734	20.0486	48.6574	15.2304	14.3322	44.665	9.21391
OG0006697	10.8559	28.1301	31.3734	14.9076	9.83478	56.2518	26.5956	11.2745	16.5082	9.59236	6.08228	2.87978	9.41503	21.3455	10.0914	NA	12.2769	20.4299	27.8836	13.642	50.0213	78.2108	126.022	46.4762	15.97	115.878	122.968	26.041	13.0996	18.8406	10.6008	57.5767	NA	21.5157	NA	15.06	15.5657	29.2535	9.13739
OG0006698	NA	20.3532	20	9.68376	6.51667	37.8635	22.1856	13.2691	12.2489	7.5875	4.1626	4.04167	8.70968	13.5436	9.48357	15.1917	7.23207	16.0455	18.2353	10.2431	30.3148	58.4473	45.1625	27.5531	3.23188	77.6071	59.9765	26.7	16.8608	6.7	7.85542	36.8101	9.44595	11.3985	16.4	12.5451	14.8968	30.9708	8.16878
OG0006699	10.4691	27.4256	19.9949	15.3636	8.68237	54.3199	27.3623	22.0718	17.3539	9.9328	9.72	5.11192	11.7202	14.7026	11.762	16.5869	12.5615	26.9558	32.5462	12.9573	42.081	73.2015	103.423	44.1086	14.4828	NA	NA	30.8836	19.4037	13.3531	13.9584	45.6641	11.454	20.7322	28.3633	17.196	12.8058	63.8367	10.9743
OG0006700	7.05405	17.9678	13.764	9.96247	8.21461	38.1517	23.5201	21.5386	NA	10.0139	5.43275	9.9883	9.89625	11.3825	NA	14.5641	10.2109	15.6347	22.3542	13.3716	29.308	81.2864	109.664	39.8962	13.0631	105.435	132.069	26.9139	15.1656	17.3311	10.7343	33.2827	NA	13.0214	20.3438	11.4706	9.43056	34.0243	3.625
OG0006701	7.38434	19.8879	34.0681	15.4792	NA	40.2594	35.6815	25.992	18.2411	NA	6.05848	NA	9.31202	13.7695	12.0156	NA	14.202	19.7393	34.0641	11.8942	36.1557	50.4642	52.7033	25.3377	7.75587	65.8241	92.0923	NA	14.1528	15.3403	15.7609	52.0863	NA	18.2405	17.4514	16.6062	10.8411	77.5289	5.42241
OG0006702	12.2237	26.367	29.0684	14.1495	10.5909	47.24	39.5541	19.9331	18.8564	10.2161	NA	NA	11.7459	21.4532	20.2155	12.5341	14.4767	19.6178	25.4452	18.2289	41.6547	53.456	104.84	41.219	14.4077	107.829	118.617	33.3713	13.4189	NA	15.6535	56.694	NA	19.771	30.2702	13.4506	14.913	64.7003	NA
OG0006708	9.64225	22.1317	23.7668	24.179	8.05655	47.8174	29.8485	19.6237	88.0913	8.88932	9.44	10.0098	9.06428	19.3877	16.6702	12.0331	11.5932	21.7141	26.3583	14.9573	68.2956	49.3201	91.8511	35.5806	12.5877	85.0864	114.544	26.9619	19.7729	10.3284	18.7356	44.1369	12.2784	25.2233	16.9088	13.1348	12.4871	62.7262	8.41374
OG0006709	7.30601	22.1784	15.0997	13.5038	9.72436	42.1261	35.261	14.9642	15.3773	7.62712	8.56989	NA	10.3202	NA	8.50256	NA	8.33071	18.4413	20.5269	10.4056	33.6264	46.8989	94	28.4043	8.8499	93.064	116.042	25.8716	11.4252	9.71186	11.2869	46.7151	11.9972	13.8588	31.2114	10.4991	11.0982	54.9109	7.72034
OG0006713	7.34091	17.4407	39.337	15.4583	NA	44.4667	25.9667	15.4886	12.2704	5.26087	4.1124	3.27536	18.6758	14.2615	6.9	7.89773	13.1739	22.4667	27.9481	10.8219	36	57.237	84.5797	44.5616	12.1703	72.3095	131.696	31.9693	13.8696	14.4565	9.21739	34.0563	13.0185	20.6344	36.4621	17.3059	8.04444	49.5815	13.303
OG0006714	7.17477	18.9167	27.0215	19.8169	7.12403	42.0969	20.2335	18.3545	NA	7.55259	4.66422	5.45029	9.62853	14.361	11.4439	17.7274	11.5131	17.7302	23.2331	12.8686	30.5537	58.9421	87.5206	28.7232	12.6979	82.8776	97.9679	26.1469	13.2486	14.4859	9.78249	45.2707	10.4366	13.8709	22.8584	11.5188	11.4707	53.834	7.5988
OG0006715	7.79293	27.8322	22.6391	12.3369	NA	44.3761	41.7153	18.7162	9.55319	7.88696	NA	NA	8.87065	11.5579	12.7533	14.1567	10.1368	19.7942	19.2965	8.6122	31.0581	61.1304	91.6815	38.8264	11.469	80.9236	113.292	30.4777	17.2991	18.9615	11.5108	36.698	NA	NA	31.756	15.2109	12.3232	43.4211	5.68627
OG0006717	8.08805	25.5026	28.3816	3.99359	NA	26.6667	31.545	20.0047	9.39726	5.58216	10.4292	2.66667	13.8677	17.9949	16.4233	NA	20.0044	27.8986	39.7619	18.4815	37.4308	47.6119	95.7269	31.8767	11.9726	66.831	89.4293	24.0564	20.2554	29.7186	10.305	50.8907	NA	15.3571	24.6104	11.0693	10.3598	77.0923	5.40909
OG0006720	5.05164	19.5444	16.5106	6.13115	4.44578	43.5862	28.125	25.9206	NA	8.93907	6.31841	NA	11.1512	14.6014	8.59722	11.814	8.89922	14.7375	26.3563	18.414	25.433	64.7715	40.5038	29.6475	10.9519	91.7388	102.405	28.5632	12.9432	20.6202	5.57955	29.9167	NA	9.42955	10.0889	10.7765	13.6979	35.3218	5.0787
OG0006721	10.2587	20.9472	35.5127	44.9392	12.5068	33.7483	26.2032	21.3619	13.9684	7.27513	8.18464	6.00968	7.65583	17.2297	8.15374	13.049	12.4135	13.0373	32.9848	20.1769	24.4055	39.3677	68.9603	51.0236	14.1807	62.8787	96.4901	27.1925	17.6589	20.7958	12.6779	61.5759	9.33939	15.0158	21.3849	15.6588	10.8867	60.7341	9.15865
OG0006722	8.3635	22.2306	14.0379	12.4214	11.337	38.1362	26.6116	22.2619	NA	9.45789	NA	NA	8.98291	15.8479	10.1506	16.847	8.44273	14.1693	28.3865	13.6056	28.1621	71.5065	84.1848	34.0405	10.9896	86.7093	122.527	22.3364	11.9323	10.9455	10.481	34.7628	13.1652	11.2172	29.2746	13.8029	11.6381	46.9207	6.39855
OG0006723	8.61111	20.8493	29.2227	10.2917	15.2075	35.8406	18.5233	14.2538	NA	10.4108	NA	NA	NA	13.7485	7.18157	15.0959	8.83117	NA	27.9259	13.4176	21.2231	77.0264	96.0341	28.7282	10.3481	80.7462	123.815	18.8487	13.897	25.737	15.0407	29.9099	NA	7.05387	54.4677	13.4463	12.0478	39.7867	NA
OG0006726	8.97201	26.6762	29.9225	22.3188	7.61303	70.8062	41.6867	16.3071	18.8638	9.90709	8.12927	6.96956	16.3055	19.9225	9.60905	12.852	10.7195	24.0833	40.5537	11.6232	21.3325	36.2957	27.2519	38.5082	9.54407	79.2773	122.527	7.1951	20.0213	14.5651	13.6412	89.2768	10.8426	22.6544	23.6956	16.8937	12.8457	22.1591	5.577
OG0006729	8.21422	28.9722	33.3195	18.4939	9.17647	43.9352	28.4435	18.9923	15.6084	7.85043	8.52083	4.46566	12.9896	20.2642	17.2231	14.5406	10.8648	19.8493	29.3384	17.023	34.2694	39.5181	73.0535	46.9863	8.67857	57.6078	101.673	26.9915	15.8085	17.1052	12.1563	42.8962	10.1644	20.7348	21.9663	16.8059	11.3369	66.6233	9.88576
OG0006730	5.21667	NA	16.5194	11.8333	6.05	42.4603	NA	NA	14	9.12346	6.14167	NA	9.175	14.525	10.25	12.6083	15.407	24.9608	23.3544	8.39147	28.5426	54.057	56.6085	30.2863	10.295	NA	50.2972	30.5116	14.3974	14.6458	15.6938	NA	12.4737	9.36667	23.5969	13.95	NA	35.7037	8.15493
OG0006733	12.1579	28.1345	24.5843	20.1686	9.36184	49.9696	29.4809	21.4444	14.0879	9.38129	6.23279	NA	13.0587	15.0524	13.15	17.2791	12.3463	18.385	21.3175	21.5034	32.0915	52.5041	100.087	43.6228	12.4598	105.416	133.661	31.3454	13.6153	21.2263	10.2925	55.4176	7.14234	21.062	25.8182	14.5814	13.3056	56.5457	7.02402
OG0006737	12.2951	23.4897	32.1634	21.5111	NA	43.0263	31.8919	13.4268	NA	9.72271	6.44654	4.43396	8.33333	16.0614	13.3394	12.8333	9.3538	20.9027	24.2398	NA	27.0673	73.3041	107.268	31.5758	12.6374	92.5634	105.061	25.9152	15.1871	8.0066	19.3989	31.5819	12.2077	9.62585	16.8619	12.4971	14.1667	46.0322	5.99415
OG0006739	7.70874	30.5917	26.4832	17.2011	9.78086	58.9897	34.5297	21.8992	14.2997	9.91214	7.04762	1.7907	13.6408	15.2599	18.0724	18.8191	11.5969	17.7786	29.8708	18.9173	40.6899	90.9276	78.5271	32.0853	11.9044	81.0568	86.6434	33.7881	15.1059	12.6147	7.1938	48.0465	9.28014	16.256	28.186	14.4933	13.0904	46.3488	4.58182
OG0006744	10.0051	29.874	14.3008	18.3972	8.00351	42.2439	21.0947	12.9381	9.51373	7.90244	6.62341	5.2807	NA	4.78231	5.06	17.9749	8.2616	16.8353	18.9356	13.9186	23.6509	98.5942	53.4948	33.163	4.50407	76.2443	79.51	25.7262	10.3535	NA	16.9153	49.9106	NA	16.2329	21.5098	12.346	NA	16.8568	NA
OG0006745	8.63077	22.302	9.48694	15.3767	12.9113	38.1176	27.3662	14.5949	11.0092	12.2167	8.19938	5.53205	10.7265	12.28	12.669	19.2663	9.37988	18.1435	22.5635	15.0105	36.5262	58.2272	72.9223	37.6069	9.38614	80.9492	130.88	25.8723	10.3333	4.48737	11.4051	42.1241	12.7467	17.296	35.647	15.012	9.31298	39.8027	7.41899
OG0006746	8.35207	20.7704	26.3808	18.4236	NA	37.8506	29.5012	16.75	11.538	14.2682	5.29353	3.96728	7.37583	13.5692	6.1463	15.3929	11.791	17.8151	26.7399	15.1367	28.7004	48.6992	75.3072	30.6192	7.97	82.9258	119.141	23.8419	17.1372	14.1686	11.5081	32.3619	8.81877	14.8728	24.341	15.6977	12.3704	53.6706	4.78869
OG0006749	10.6562	27.9557	18.8528	36.2692	9.28571	61.1248	30.3662	NA	NA	10.8983	6.56884	NA	8.95923	12.4204	NA	24.2828	7.4555	24.8399	24.425	10.2639	40.3566	77.0219	61.4958	32.3831	11.0694	76.0084	108.339	36.068	9.65833	12.975	12.5213	44.7496	12.2333	16.7358	36.3369	18.6582	12.2222	47.1438	NA
OG0006750	9.826	30.0463	16.5689	10.2198	NA	41.9115	29.7085	15.8246	NA	13.0062	8.9152	3.64713	12.5331	12.9261	11.3063	14.8198	11.4995	20.8126	26.7861	19.5648	NA	59.0206	91.9228	37.644	15.0473	94.9679	133.12	33.6605	18.7521	12.786	12.7212	42.2038	9.34159	17.6324	30.3499	15.4949	11.6103	65.7123	5.9751
OG0006752	8.14371	23.9288	33.5759	13.2105	5.86158	41.2917	29.0903	19.237	16.0519	11.1892	NA	2.92793	15.6138	12.7413	11.0167	13.4372	13.6151	20.1614	20.6803	12.9965	38.6393	67.0118	97.0885	36.0051	10.5828	100.275	102.711	29.1153	42.9497	19.4803	12.1777	47.555	17.4281	17.4908	27.2708	20.0496	13.9427	45.4108	8.04196
OG0006753	12.9306	17.0476	16.5429	12.951	6.25	42.5143	24.3935	10	10.6204	NA	5.12418	NA	6.94949	12.5524	10.7971	13.912	8.84722	19.0238	15.9429	10.7333	27.0714	33.8657	82.5095	31.2524	33.0235	79.85	120.276	26.2176	7.52857	15.9714	7.33951	23.2905	NA	13.4048	14.9429	9.77315	7.28571	33.3519	5.2963
OG0006754	11.8698	20.3743	27.0221	10.8523	7.42375	48.8315	27.508	20.3408	13.567	12.4298	7.14516	4.00885	12.4842	11.5289	8.22615	11.5185	11.3757	25.23	22.3547	15.8393	33.4236	84.4497	110.141	33.9376	13.9683	105.594	107.469	31.3305	18.9654	14.7844	13.6453	49.9504	12.5429	20.4907	19.3606	23.5234	13.8911	47.2831	8.00722
OG0006755	9.16256	23.7195	18.4688	17.5009	10.3753	50.0411	28.9689	10.2756	NA	8.77473	6.96143	NA	10.6554	9.96667	NA	29.7011	7.74691	19.5344	19.9405	13.5817	46.4167	62.2423	56.546	34.42	10.4708	92.558	97.8458	28.9067	9.45714	9.34146	12.3697	27.3017	10.4487	11.3844	25.4273	13.5671	NA	23.2816	8.66434
OG0006756	7.43737	32.3552	19.0461	12.3297	NA	46.0428	31.4538	19.1414	18.5585	9.77679	6.48593	NA	14.867	15.2182	8.57417	13.7588	12.2573	21.9738	26.4552	16.511	45.2523	73.2547	99.2547	42.4576	16.8341	113.289	121.417	33.7242	16.5822	15.0135	12.4887	44.2208	NA	13.5146	28.1608	14.7322	12.2041	54.7891	9.04825
OG0006757	7.25108	23.8192	15.103	10.4702	NA	44.5879	27.533	16.4022	NA	8.234	5.07865	NA	10.2021	12.8725	3.96809	13.5756	9.23293	15.7698	16.5439	14.9671	29.9313	80.8061	110.805	36.1406	10.2259	61.0058	NA	18.6848	6.67725	13.0875	9.69495	40.327	7.3744	16.01	18.4316	11.3917	NA	33.1111	13.5383
OG0006758	13.1977	24.6612	34.3389	12.0226	9.62903	41	32.2299	17.7158	7	14.6045	4.81212	4.41667	12.3785	15.2924	9.76667	9.61364	9.0339	18.9774	30.6175	21.5027	31.6611	31.9672	57.5389	34.6448	10.14	73.9524	121.226	31.8249	15.0167	18.6278	9.25556	35.7944	13.9645	NA	24.459	20.0611	11.3856	29.6949	NA
OG0006759	18.0316	38.9011	41.197	10.5125	NA	52.3475	43.0788	36.2713	10.3002	11.1057	7.38391	5.66391	10.458	37.0654	16.3562	17.0572	13.6291	15.4515	27.6024	14.5828	45.8552	47.8558	83.9829	39.288	10.6759	85.599	132.686	27.3756	11.7241	12.5012	11.6737	42.5397	NA	16.1345	71.3126	16.5405	8.87356	158.254	NA
OG0006760	10.043	18.4806	31.5954	17.4528	8.35587	39.3246	32.2119	21.5853	16.8244	10.8726	5.81567	4.06553	12.1262	11.6977	12.8482	13.7329	8.39979	17.3647	31.4088	14.9608	31.541	29.3032	91.5388	47.2953	13.4425	58.4306	123.672	31.3099	11.8634	11.7065	8.94348	64.9421	NA	18.1043	22.4376	17.0972	11.6824	67.5456	6.04641
OG0006765	9.58841	14.5439	24.0911	9.04938	NA	44.4971	27.2986	14.5894	10.6509	5.29936	6.75676	NA	6.29697	10.6863	10.1369	10.2076	9.64957	20.0101	21.2468	14.2722	NA	37.8936	59.2651	30.5779	8.17631	61.6553	58.9644	23.246	14.9706	NA	9.91865	33.5048	NA	11.6	18.5105	11.7931	10.4155	46.947	6.71345
OG0006766	10.7557	16.3737	37.4824	NA	5.2449	NA	24.7262	9.50844	12.2619	9.36566	NA	NA	7.38702	13.5431	6.68333	12.9541	13.4046	20.7849	22.8219	5.78151	28.4317	42.4917	78.1701	31.9903	10.004	83.2092	96.2073	18.2877	17.2718	NA	10.4738	39.2186	10.6989	17.4902	24.9763	22.2158	9.31504	27.4753	6.07831
OG0006770	NA	21.5215	18.1594	14.9203	4.79319	36.6011	27.5137	15.514	NA	6.99177	8.25959	NA	7.07165	12.4067	7.71478	18.0929	12.8627	16.4504	21.6967	13.4598	27.5061	83.7592	53.5951	27.5745	9.48748	79.2164	83.6309	27.0908	10.6365	11.8516	21.5321	31.0444	12.8452	13.7561	19.5754	19.0014	NA	25.0683	6.89181
OG0006771	9.11078	30.0067	20.4156	20.2279	NA	47.7107	34.8841	19.673	NA	8.55525	6.91797	NA	10.007	12.1848	7.84712	12.6971	9.37848	19.2663	23.9442	NA	NA	71.7201	71.6591	32.8814	13.0684	83.9301	64.4648	30.921	14.3504	15.8543	9.15404	38.5055	12.3658	18.8122	20.9363	20.4209	13.2917	36.8243	5.94444
OG0006772	6.65333	20.4242	23.2634	15.8477	10.2515	45.4078	22.4356	16.8106	NA	5.66667	4.95455	4	8.01533	14.3857	15.4512	8.93798	5.69792	21.1622	15.4598	9.7125	42.3659	41.295	64.8205	30.4321	10.6404	91.6831	99.1138	39.7341	11.7544	10.2886	8.72222	47.3831	5.8062	11.3026	21.827	13.5541	7.01626	42.0292	7.85772
OG0006778	7.88333	19.1753	19.9454	19.6455	NA	38.4828	23.136	11.8851	16.1228	11.2165	7.95513	4.10965	15.7361	8.79487	NA	20.2443	20.1333	16.057	18.8103	9.43038	27.7356	61.8116	1.74336	31.3994	12.2586	104.79	128.082	28.7011	10.0833	19.943	18.614	31.1494	NA	15.1184	28.0029	14.0819	8.82759	29.2328	5.34483
OG0006779	NA	15.2237	32.5362	11.7606	11.8265	45.2603	14.6286	21.009	NA	5.87215	NA	4.78736	10.4932	10.5962	10.3018	12.3	5.40183	17.4272	30.3196	14.3151	41.9954	35.8638	80.1461	29.1233	10.8378	93.9087	108.907	NA	16.4749	14.1061	8.08213	33.125	6.96795	11.9863	62.1667	10.6857	9.17808	79.1781	4.09605
OG0006782	11.4431	20.4918	33.8747	18.4843	10.4806	40.3148	31.6287	15.3148	19.1765	7.98792	7.53872	3.14428	10.9809	16.5427	8.21094	12.2385	14.9068	NA	32.2327	14.7996	29.9012	46.5453	92.3663	37.7421	10.823	92.0225	120.333	27.3917	23.1866	16.7937	16.4776	47.6731	9.08125	16.8	37.9193	15.5675	12.5494	48.9295	5.29532
OG0006785	9.01102	24.1072	20.1443	17.2695	NA	44.918	30.5222	24.2464	NA	8.19783	6.61148	5.5117	11.375	13.0274	8.57143	18.0498	7.68373	14.4119	20.1315	10.8349	NA	57.6957	78.6234	35.6003	12.3218	89.2638	121.543	26.9425	15.7458	20.4923	9.73423	32.6543	12.9365	18.5505	30.5147	16.7647	13.5992	34.6705	8.68404
OG0006788	5.08974	15.3	15.0942	10.0808	NA	38.6861	29.1481	11.3873	7.07752	7.77381	4.79048	1.86538	10.9533	9.11696	NA	18.46	8.6701	15.3839	17.2394	8.89697	26.1101	65.5632	66.0245	57.0948	9.61212	87.0306	93.6696	28.5046	25.3718	13.0841	17.1742	33.0661	NA	8.64881	7.7873	7.17949	17.2232	20.2905	5.02469
OG0006789	11.1603	27.3088	17.646	14.2468	11.5241	45.6639	25.9311	20.7597	16.6367	10.311	6.88106	NA	10.799	9.18956	8.5	18.3446	10.2055	22.654	26.6526	13.7512	33.1039	68.9418	96.0253	38.6989	11.4814	80.4358	129.797	30.294	14.2128	11.6768	10.8955	37.2734	NA	13.0825	21.8087	17.6751	NA	49.3291	6
OG0006791	11.081	28.1953	28.5499	85.1727	8.50325	53.5571	30.803	21.8158	17.5676	11.2524	7.49153	4.10526	11.2931	14.3413	11.6127	15.9928	12.6016	25.7084	28.8668	22.3373	39.2131	65.7504	88.8612	41.9206	13.4447	103.847	116.596	30.8141	15.9812	18.6047	13.0229	59.8421	9.91602	19.8669	26.9491	15.6368	17.8239	182.697	7.04078
OG0006796	10.1676	24.7403	16.5585	14.8594	NA	42.4843	27.1415	17.8936	NA	7.45307	6.8041	NA	9.57732	13.3648	11.8713	12.0575	9.52349	20.8116	22.4315	13.1449	NA	50.597	90.6413	35.3611	10.4721	72.8115	NA	27.8211	12.0227	12.5278	10.404	38.4739	11.7063	15.3679	NA	10.2904	NA	42.6261	6.91239
OG0006798	7.63664	25.5791	20.2806	18.2865	NA	37.7758	23.117	25.6775	12.0807	10.021	NA	NA	9.29365	12.87	7.3633	NA	8.02465	19.6061	23.4435	16.8787	35.2671	60.1281	65.7191	27.6308	10.4693	107.46	130.846	28.0569	14.0961	14.5925	13.1824	33.3516	8.81148	9.72807	23.5223	10.5937	NA	48.711	NA
OG0006799	6.45333	28.2551	29.6632	8.73718	5.85572	34.6361	25.534	14.1616	NA	9.63946	9.81973	6.14881	10.4456	10.1215	3.23077	13.1395	13.9048	28.6741	25.8197	2.84375	24.415	97.9926	30.553	41.2026	7.61026	113.449	71.7353	26.7981	19.5623	11.2755	NA	43.866	15.4014	12.7426	23.7279	13.2724	14.9898	22.5986	8.87255
OG0006804	12.9199	25.8135	38.2338	15.6362	8.47595	42.8826	32.0844	19.9556	13.2405	NA	9.63206	NA	10.2702	13.9877	9.58974	20.2585	12.4773	25.898	33.7443	14.5646	43.1963	54.5927	NA	41.2188	13.1761	99.1338	125.647	31.3826	16.4296	NA	15.6322	44.5448	11.4442	18.7121	27.3862	15.9693	NA	55.5744	9.50355
OG0006812	9.36531	38.0512	38.592	12.327	NA	53.7159	33.8235	20.0599	29.5594	16.2574	8.27966	2.17413	11.6395	17.9778	20.2677	15.3108	15.1525	18.4737	22.0249	14.2993	44.9619	70.2348	103.423	34.3752	13.8303	95.9237	131.727	25.141	18.1686	17.0423	14.1225	51.5664	10.4234	20.9098	26.3794	21.2214	16.6348	74.5172	7.01429
OG0006813	9.88095	NA	19.8964	13.685	7.56202	43.0342	31.859	20.5874	12.8706	10.6253	8.17551	4.04839	16.0621	19.6092	17.1767	15.5794	10.8579	19.8563	27.56	12.6224	45.2603	91.8316	NA	33.79	13.932	92.7355	118.662	26.144	19.0317	NA	11.4226	51.6558	13.5006	20.6754	28.4917	18.9188	15.3464	68.4137	10.5857
OG0006814	13.2522	25.4234	22.3231	15.1154	7.92564	48.2096	26.2283	20.3967	13.0131	8.92774	9.07669	4.40049	8.974	13.152	8.69775	19.4255	11.5317	21.8102	26.8524	11.8275	34.8044	63.2889	96.6644	38.6751	15.2415	89.3688	111.411	26.3885	11.8845	NA	11.3418	34.1075	13.6141	19.0645	20.8281	14.9777	10.7197	53.6151	7.77989
OG0006815	13.6916	22.5216	29.4557	14.7227	8.42188	37.3269	27.8397	19.7601	12.2336	6.98131	7.50779	3.73171	8.00513	10.5392	12.0748	15.6226	12.7629	22.8932	24.1133	10.6667	NA	54.3956	104.315	30.5413	9.71254	84.3894	NA	30.4175	11.9133	32.5851	NA	52.5948	NA	14.838	39.9128	8.76012	NA	60.8505	5.97949
OG0006816	4.58009	26.4719	25.6898	15.3993	NA	44.3102	29.9505	17.8419	7.95045	7.55556	5.48627	6.70833	7.23711	9.93729	10.5764	6.31973	7.66997	23.7305	29.3333	10.8958	19.1089	61.7954	43.7228	22.8053	8.60656	91.802	47.198	28.3861	11.2046	NA	16.5354	35.1584	10.5867	14.5179	35.7723	13.0528	9.75578	46.2118	NA
OG0006817	8.47346	28.3458	20.3652	23.7335	21.2085	44.8802	30.5967	25.4497	11.4818	10.2378	6.58333	4.72611	10.3523	16.0207	13.4036	18.6902	10.9571	20.7963	32.5252	15.8954	38.1568	92.5506	89.6455	41.5878	11.8427	104.732	129.367	26.331	18.3708	NA	9.70344	41.7689	10.4817	17.0139	48.9259	17.203	11.6292	64.7041	6.93727
OG0006820	9.85283	23.1593	40.5519	18.33	13.3577	37.3077	29.7056	20.6684	14.1434	11.4387	10.5997	6.15915	12.8003	15.9345	14.3161	13.0533	14.5355	20.7366	27.964	13.464	NA	43.108	100.017	47.3792	11.5256	72.8645	99.3757	30.6423	22.4191	NA	15.0157	61.111	NA	18.5565	85.7333	16.0372	11.5638	57.6962	6.69432
OG0006821	10.9401	27.947	28.3764	17.0742	11.1191	48.9273	32.0296	22.893	15.336	11.7303	8.38155	4.09856	13.526	18.9604	18.217	15.3964	16.9835	23.2715	25.913	15.338	42.8194	82.1368	110.826	35.9963	14.8531	91.0083	108.549	32.2482	19.4333	13.402	13.2433	53.028	12.3522	21.4537	25.1053	17.1529	14.4996	62.8315	6.91394
OG0006822	11.5205	31.3892	11.9889	11.709	7.64851	56.2782	32.5105	18.9924	15.5496	10.0455	8.40494	4.83213	14.03	15.2191	17.4799	17.3604	13.8567	26.7296	26.5408	15.1942	44.9378	74.4376	87.7449	37.5033	15.7214	96.2664	150.226	28.3624	17.4943	14.0511	17.4189	49.6657	11.7528	16.621	41.2832	20.304	15.5315	68.9706	9.84718
OG0006824	8.85246	25.9173	23.6691	15.7324	NA	20.7786	27.7178	20.658	14.381	9.58881	10.5738	45.4628	8.10706	15.2381	10.8735	20.6934	8.45355	16.5669	10.9878	13.6423	17.4258	45.451	138.611	32.2727	13.4006	99.3212	104.061	22.8516	4.49444	11.9033	12.1645	31.0462	7.53333	8.68267	18.8657	12.236	11.0709	24.781	8.36325
OG0006827	NA	22.385	19.8732	14.8399	NA	23.5566	32.8063	19.2715	12.7131	7.63752	NA	2.89408	NA	12.9117	12.6407	19.4922	6.50588	22.3205	11.66	10.0627	18.0628	39.8656	87.4504	31.1989	10.5525	53.2254	106.516	26.6113	8.09979	10.3372	19.183	36.2043	NA	NA	32.0789	13.5015	13.029	32.6667	NA
OG0006829	8.10708	21.8241	38.0553	14.1469	NA	23.7286	23.4863	14.3507	12.9062	4.75405	8.7305	0.289308	10.7535	11.8333	10.9323	15.0293	11.6632	18.3953	13.935	12.6181	16.928	21.33	75.1009	36.407	8.71528	62.25	126.424	22.6239	6.97737	17.4109	12.6049	49.2142	NA	11.467	8.11479	15.5231	9.72396	26.0444	NA
OG0006830	11.3704	22.4156	29.1877	17.4603	5.99251	21.6004	24.7826	17.8027	12.3541	10.7067	7.97244	2.30412	11.2365	15.585	8.31294	13.3862	9.92619	30.7308	13.2401	11.1758	16.1145	54.8871	92.5487	35.6739	9.09515	88.2363	138.342	25.4284	8.65138	NA	10.534	36.5941	10.4621	11.337	13.2089	15.8534	12.4744	28.299	5.61085
OG0006831	7.70222	14.6959	24.5818	13.6852	NA	16.6741	17.8295	12.9705	14.7574	11.2081	7.64	NA	9.80222	13.5348	9.65017	12.1173	10.697	17.1761	NA	9.66667	19.5789	34.578	82.2711	31.7217	7.63964	72.7963	101.062	14.8917	6.65537	NA	9.04	21.8091	8.60674	9.60284	10.1088	13.1901	NA	27.0945	7.42262
OG0006832	8.71481	30.5809	35.94	18.1556	10.5545	40.6685	27.4304	16.9847	11.6926	8.95526	6.48954	NA	12.8632	11.6264	14.903	13.0489	8.39632	19.4968	30.8748	16.9621	35.0972	43.3078	95.3961	34.2504	8.86015	69.049	111.16	22.7153	16.0261	NA	9.69989	42.6454	11.4948	17.5384	29.3875	10.5628	10.7198	66.9079	8.25825
OG0006834	8.1122	18.8361	29.9796	17.5556	13.1795	35.6825	30.6511	18.2803	15.5534	11.1563	8.90586	4.47879	11.3444	20.1023	12.5333	16.0211	13.2806	20.0902	27.5306	15.7013	39.8181	44.2444	88.4292	49.7458	9.25601	66.8417	142.532	26.8828	17.0028	NA	10.8222	40.2292	8.35145	NA	55.7211	23.7197	12.2912	63.1513	5.04969
OG0006836	7.1954	24.3553	25.5232	13.5575	9.48232	51.1337	22.7757	14.9228	NA	43.6202	6.15369	2.46275	6.32258	11.5708	8.79562	20.5114	8.70259	14.0699	24.3892	14.1623	22.4311	59.0439	86.6846	38.5717	11.1158	99.3792	95.6641	28.0582	12.519	8.65462	15.5988	29.2846	9.64444	11.9845	16.4949	12.5562	12.372	41.8543	6.48503
OG0006837	5.91667	19.072	13.5514	30.6438	NA	45.0391	19.6461	19.2046	7.17749	9.15021	6.31096	4.17681	12.7542	13.1416	8.53571	23.6436	7.12963	14.1698	36.1287	16.9895	29.1062	61.8704	85.4583	33.1831	8.12389	77.7547	87.4543	23.8705	11.6934	16.3909	9.37708	31.2308	7.35621	20.8477	13.8	15.463	11.754	49.3755	11.1298
OG0006840	10.2403	25.3466	26.6727	14.8762	8.45736	46.0946	28.999	18.8405	NA	9.77822	7.73141	NA	12.0216	21.0232	14.2645	12.08	9.02532	28.956	26.772	13.5679	38.4129	62.3947	95.7393	34.1024	17.0569	88.6926	NA	30.4358	18.7628	16.8452	12.9882	44.0013	NA	15.5497	18.5731	14.7131	NA	43.6089	7.0098
OG0006843	7.34409	19.0773	17.1013	15.0661	7.11712	52.77	27.3913	16.0929	8.39815	7.28333	NA	NA	NA	13.132	12.3131	13.9104	8.73394	13.3389	17.9617	NA	38.702	33.4068	62.8118	30.2178	9.97681	92.9016	88.5223	31.5592	12.5109	11.0141	6.21461	30.1167	6.48039	53.3961	20.1699	9.45536	12.119	32.5721	2.02874
OG0006846	8.494	21.0817	16.8918	17.9172	10.195	43.2405	29.5107	15.0283	11.3674	9.21648	5.85806	0.764228	12.8895	13.5369	13.2173	14.5219	10.581	13.0691	23.4656	15.0844	NA	51.579	86.2663	34.4318	10.8142	91.4948	NA	25.2199	14.069	9.51203	10.0997	36.7857	NA	14.0867	15.4922	13.694	10.2794	44.6667	6.52308
OG0006851	11.3781	20.1637	18.1368	NA	8.55056	41.3878	24.617	17.4224	NA	8.06103	9.86333	4.78697	13.2889	11.565	9.13768	13.1982	11.9917	20.349	25.8636	15.2145	36.7724	57.2918	88.4257	28.5351	12.229	81.1407	NA	NA	12.3948	14.157	12.0882	43.8895	NA	16.1218	15.6597	17.4122	NA	40.8391	NA
OG0006853	11.0271	22.4031	29.2053	13.2086	8.13503	47.1298	25.6389	18.7899	NA	10.6531	8.16298	4.02744	10.4526	13.2586	8.53037	21.501	13.8627	21.7805	29.4496	14.424	33.1405	55.9493	90.7735	41.975	10.1102	107.503	127.357	26.9804	11.1055	16.7613	9.72665	47.8249	10.9859	16.3474	34.384	13.8011	11.1787	57.2008	7.21313
OG0006854	14.0355	23.9452	20.6449	10.6515	7.97087	46.6296	19.0452	19.0208	NA	15.0211	5.92523	NA	NA	10.7696	NA	21.5701	8.88945	24.1348	19.8855	14.9417	30.0097	69.1032	68.7648	29.864	10.645	81.1273	102.28	23.3615	11.3525	12.958	8.52063	44.8345	NA	9.43376	19.8262	18.6926	13.326	29.3939	NA
OG0006860	11.1541	22.9023	26.4401	17.986	8.78444	52.1877	30.8832	23.6489	NA	10.0029	6.78152	NA	10.8194	13.8657	9.55756	15.8187	11.3121	22.2963	30.486	NA	NA	71.6164	91.0173	44.1484	10.6805	102.372	136.206	32.9402	13.6636	16.854	14.1168	41.5744	NA	14.5714	24.8381	14.8744	13.2877	49.1367	NA
OG0006877	10.8842	21.8255	27.2381	12.8278	NA	44.9454	32.2073	20.9481	11.8118	10.9477	3.9375	2.74396	13.5696	16.2759	12.7031	9.77987	17.5919	39.7412	27.7322	14.9085	41.8115	70.3106	93.7971	39.1937	16.9669	112.135	114.092	29.5962	8.41633	9.32245	12.0516	43.7553	14.0908	14.8739	27.6872	13.0482	18.6137	48.8951	10.3966
OG0006884	7.81818	19.2421	27.1051	16.3763	7.69697	34.9858	17.4618	12.1732	8.97378	11.5745	5.04321	4.0904	6.53901	NA	4.1195	23.7619	10.7518	14.2917	17.6737	17.7778	25.326	77.2376	60.7921	36.6592	20.1667	65.5106	117.412	16.7862	14.8299	10.5851	14.4491	40.786	18.7986	15.6	50.1649	22.2432	15.1895	17.1254	6.97024
OG0006886	NA	26.2549	13.4286	13.3925	NA	60.6195	34.7819	19.4196	9.79144	7.02564	NA	NA	10.0942	13.9418	NA	16.9389	10.1264	19.7534	27.1838	12.764	44.5712	73.1135	94.8889	37.5	11.1062	93.2482	135.921	37.3432	10.135	13.3453	13.4963	56.0754	8.51235	15.4304	18.165	13.2599	56.1157	33.1791	7.43575
OG0006897	NA	24.9241	26.1818	NA	NA	44.455	NA	11.5009	NA	NA	NA	NA	9.67475	12.6263	7.70065	14.1067	10.9528	21.1597	23.2233	NA	31.0872	50.1883	79.6647	29.4384	16.0082	95.1558	107.631	30.6472	14.0413	18.0512	9.85064	NA	NA	15.1985	15.4224	13.3217	14.1475	41.033	NA
OG0006903	12.8905	23.2388	34.9315	21.9971	6.56695	48.2724	31.0392	16.3048	13.6692	7.75439	5.41298	8.50529	9.5434	9.7549	7.04505	13	11.5596	16.1658	30.6764	10.6858	44.0357	65.7917	62.2744	31.799	12.3552	97.6984	82.4916	30.5171	9.57576	11.2562	9.31803	36.7032	NA	20.2126	18.2939	14.2517	13.652	32.8911	6.06557
OG0006909	12.0588	25.1772	13.8277	13.5881	NA	52.9671	27.539	20.7847	16.2266	12.3048	12.365	NA	13.7212	14.481	NA	20.9669	12.1515	22.4303	30.8627	13.957	37.4638	78.3142	91.8895	37.7411	14.2521	103.406	143.107	33.3873	12.1616	15.7309	11.632	49.6576	12.1587	27.1909	23.7994	15.6198	13.6243	57.0804	NA
OG0006914	NA	19.8611	19.3804	25.4472	6.10448	42.0992	11.0625	17.1923	4.5283	9.39437	4.93137	3.83333	10.509	4.89744	NA	15.3452	9.95833	7.10833	20.6905	11.4843	26.8519	38.2846	87.1984	33.6944	5.9801	100.369	135.004	26.5141	14.5225	6.50242	NA	26.3192	7.13492	7.81905	8.21032	17.482	9.42138	41.1071	9.32883
OG0006915	9.54762	23.0317	34.8291	13.7179	4.40816	51.0786	36.1614	17.974	10.8685	NA	NA	1.1087	14.1296	NA	20.6625	17.0897	13.7992	18.594	30.7169	14.1852	28.2354	80.8452	55.7922	27.2339	9.52751	79.7646	109.762	26.0417	9.19831	16.5776	20.5867	27.9651	NA	14.974	21.2158	11.291	11.5529	33.3307	7.33929
OG0006917	10.7847	30.2925	30.7505	40.514	12.7143	48.9957	37.013	26.8111	11.2073	5.96717	12.0297	2.55303	11.7226	16.5185	9.26126	10.1527	17.9978	17.5742	34.6882	18.7398	45.8882	34.1591	106.561	44.686	16.6301	76.6237	127.581	31.3775	16.2301	11.0903	9.29462	45.9217	8.38745	24.4194	30.4258	18.357	9.35931	81.4387	9.50323
OG0006920	10.9041	10.4444	23.3105	12.3243	5.11111	47.2222	27.0581	13.023	13.9909	9.84259	NA	NA	6.38983	11.9234	NA	19.0989	8.98148	18.2395	16.6027	NA	28.3018	62.0678	57.9151	27.5229	8.69069	83.197	83.9944	28.6328	13.5926	11.4503	12.0565	37.3362	12.2207	14.3916	17.4971	10.3644	NA	19.3881	7.00917
OG0006922	6.15541	27.8153	28.4141	16.1814	NA	45.538	37.0638	20.4617	10.207	9.95775	10.9043	5.57955	8.48201	NA	15.2878	15.6063	10.1754	17.4172	26.4848	18.514	39.3664	39.8449	86.3398	46.0885	9.35402	63.2578	122.14	28.0961	17.6551	10.639	10.3195	43.0506	NA	19.9441	18.6119	14.1298	7.70667	60.5426	6.56007
OG0006924	8.42714	24.9747	24.1498	47.4067	7.6895	43.9481	30.0388	21.5518	23.0957	NA	NA	NA	11.978	NA	13.4371	18.962	11.512	28.921	25.6831	16.8468	40.6337	74.0219	101.966	35.3056	11.2703	134.51	109.762	28.8811	12.1287	13.4929	11.1825	46.5162	11.3765	NA	19.4842	10.0719	13.4062	52.7343	7.47735
OG0006927	9.12963	24.4738	44.9497	NA	6.08466	51.0906	NA	21.7404	14.3039	9.89431	2.87692	2.93333	7.95192	NA	14.0885	24.6078	4.28718	14.0035	34.0397	15.9189	33.7328	31.5935	81.7454	30.5718	4.85994	68.6639	108.317	28.4021	13.0537	18.2698	9.82804	34.0741	6.39068	17.8399	29.3519	12.8148	9.07018	63.2222	5.8254
OG0006928	9.14716	23.3678	25.4627	13.0813	6.78195	46.5589	28.5009	15.7761	8.99054	6.67647	5.18321	NA	NA	12.5156	9.52083	16.9757	9.17561	18.1165	21.9088	13.6758	36.5083	58.93	82.4966	39.2325	11.5056	81.864	110.317	33.9082	12.8444	15.3759	8.02393	39.8047	8.39844	16.7644	37.6537	17.8051	18.4712	51.4606	NA
OG0006930	16.2059	17.3984	23.1162	23.2612	NA	45.7071	35.7854	24.2713	17.0749	8.92857	7.16923	4.57576	11.7601	13.5013	12.6592	12.2872	7.35938	25.0028	27.3712	5.13506	NA	56.8986	43.0193	35.2239	6.34103	58.0382	95.8333	23.3462	13.8543	7.94568	10.4444	50.0795	8.87202	21.5479	18.7172	10.8543	NA	42.8832	NA
OG0006936	10.728	27.9503	29.8603	17.9928	5.67471	24.8883	33.5312	24.5754	14.25	13.2507	8.17281	NA	10.7853	15.6395	14.9594	15.8601	14.4362	23.2015	16.3439	15.8408	20.0336	80.0856	103.938	47.3455	15.6759	90.7116	NA	30.2823	9.10725	14.6633	14.6762	55.7681	14.5761	10.6198	14.3211	14.6083	12.932	35.67	7.09856
OG0006937	11.3187	31.5249	28.4291	19.2212	7.10908	57.0852	42.9941	23.8787	17.2446	10.0689	9.28193	6.24466	13.4735	16.2902	11.0833	16.5291	11.1221	26.7211	30.986	14.4675	41.0123	59.707	113.404	43.2028	15.1171	NA	129.717	36.6118	18.7871	NA	11.6799	48.3406	12.3223	21.2252	24.5741	15.637	15.8924	56.4392	7.20261
OG0006939	8.65469	22.8642	27.9204	22.7561	9.37685	46.2212	28.4992	23.3929	13.6791	10.4397	9.65253	NA	11.0698	14.5067	16.4046	12.8284	11.8498	19.8967	23.7806	15.453	34.9731	43.1098	95.1964	41.2496	11.1405	78.1783	124.388	28.6515	22.8134	15.8263	12.4835	44.6201	9.82451	19.1294	16.5101	18.0788	10.616	57.0989	6.97293
OG0006941	7.80556	25.3778	33.5653	20.05	7.67407	38.9319	32.0736	20.025	16.225	10.1292	10.2207	5.00645	12.0689	11.7028	12.675	21.1375	11.0391	20.3028	31.1972	18.3594	28.6236	60.4431	97.8181	50.7889	11.7125	69.4792	110.211	22.8306	15.5681	17.9407	12.4889	42.425	6.94603	18.5727	30.5917	9.33497	NA	63.9944	6.52553
OG0006942	9.87097	24.3794	28.7891	11.8519	NA	47.6418	NA	15.395	12.7514	NA	6.30303	NA	NA	17.0877	7.23919	NA	NA	17.4375	19.2891	7.80952	27.25	34.6284	85.3535	34.7444	NA	65.3672	66.1469	25.0741	6.28395	7.87135	10.9815	35.8042	4.7044	12.717	13.8006	10.6689	NA	43.3754	NA
OG0006943	8.96609	27.2344	30.6025	14.696	9.49749	50.9845	34.8251	20.8	13.9113	12.3506	8.07231	4.40726	12.403	18.1848	9.405	17.201	15.9478	21.9208	29.0244	15.3872	40.4435	72.6296	108.503	40.0991	15.7937	105.093	117.191	33.0466	20.5563	14.2348	14.9413	48.0534	10.302	19.7909	NA	12.967	11.3817	62.3765	10.4536
OG0006944	5.02439	21.8077	17.5033	12.1307	NA	24.7516	22.7115	10.549	14.0333	9.1195	6.17308	5.86538	11.8176	10.2308	12.1258	22.5033	NA	27.1156	14.1218	NA	14.0692	35.7067	58.3604	28.7467	10.3542	85.4533	112.961	27.7308	6.21154	16.522	4.03145	29.9423	11.7778	14.5067	8.1875	12.7483	NA	42.5577	3.1626
OG0006946	9.62147	38.2938	11.1751	15.7288	10.903	52.5932	29.7069	11.925	13.1379	9.22424	6.62069	NA	NA	14.2931	9.71751	12.1638	6.84848	12.8983	24.2712	17.1808	27.9831	42.7759	93.8678	23.3736	12.4802	70.5172	84.2701	31.9655	16.661	7.66667	11.5254	30.4124	6.99425	22.904	27.452	7.57062	6.10417	33.3446	7.04023
OG0006952	9.14706	24.0519	22.6948	11.8627	10.0081	45.4459	47.0278	40.1769	13.5188	8.04132	5.10811	NA	10.8438	10.4733	4.63333	14.9944	13.5026	19.6909	29.0295	14.413	36.1699	75.4496	25.5595	38.0987	11.0238	99.8198	92.7155	39.4155	9.18431	NA	12.7302	35.6557	7.8292	25.8497	14.3313	15.6843	NA	25.4822	NA
OG0006954	22.1458	20.4369	20.858	NA	NA	46.3817	58.095	20.1813	30.5504	9.61553	NA	NA	NA	NA	NA	NA	NA	17.9527	25.8476	14.7802	23.0876	75.5718	84.9158	39.4812	14.011	90.7333	71.5906	NA	11.8699	NA	NA	46.3882	NA	13.9604	15.0338	14.1349	14.8383	40.4778	NA
OG0006958	9.16216	28.8225	19.6535	NA	9.71333	56.0137	32.4213	19.484	9.95495	10.1542	11.621	NA	13.6522	18.6254	8.29697	15.8588	12.9831	18.8402	27.0731	NA	37.347	54.8721	126.296	32.6017	16.9269	76.105	84.8984	30.1963	19.9954	10.8813	14.2877	62.9589	8.54545	15.6758	20.2785	14.1956	16.5434	43.5455	NA
OG0006963	15.122	25.6646	10.6143	12.3786	NA	59.1313	29.0858	44.0355	12.5749	9.15924	7.06548	4.91005	10.7979	11.1085	4.85185	10.7158	8.88971	23.4622	22.9667	NA	39.5596	83.5404	77.9736	28.5569	19.4735	101.884	98.0599	38.1899	7.41239	NA	9.81898	44.1051	11.5269	17.4414	19.0581	11.4671	13.876	34.7859	7.0378
OG0006968	8.51802	7.96667	18.9279	21.491	7.85185	50.5766	30.0405	8.05229	10.2387	NA	5.37838	NA	11.1131	14.4595	17.3964	11.1795	10.8739	22.2252	24.464	11.1802	18.4099	49.9009	6.01923	36.0586	10.7297	109.464	NA	26.1351	14.4099	18.1532	14.8063	29.6396	8.94595	14.0676	28.8153	16.1847	NA	29.0952	6.01351
OG0006970	9.16776	23.5497	20.0747	17.5608	16.3678	42.6586	24.5806	16.2443	23.9268	13.9986	8.23065	4.94023	12.8525	22.9137	NA	23.5719	10.4414	20.388	17.7206	13.0667	26.5565	66.6487	88.081	35.1916	11.4464	87.4803	99.5167	31.7061	9.52647	15.8098	9.62311	36.4345	11.3333	17.2475	27.0396	17.2508	14.8158	36.942	8.7381
OG0006971	4.49708	19.0278	21.0575	9.61749	5.27564	35.4943	16.8621	15.9298	16.8978	NA	NA	0.287879	10.2034	6.99333	NA	17.5082	7.16129	13.8531	29.1808	16.7345	NA	70.2056	47.2316	33.8889	10.0219	94.3729	69.848	26.5848	8.84181	NA	5.38194	47.1611	9.80556	15.7853	14.908	12.4889	13.3793	32.5731	8.95402
OG0006975	13.1026	25.1717	15.5156	NA	8.39583	43.0303	36.9	19.2836	16.0455	7.32308	7.93939	NA	6.65625	9.62147	21.1294	12.6368	NA	17.6667	15.3922	18.0245	45.3535	NA	81.0398	34.0492	12.5938	88.1364	67.256	29.3026	6.29688	10.2103	9.84896	51.7077	12.14	14.1443	21.9375	15.5202	13.2388	48.8706	5.24479
OG0006978	7.01266	21.0534	21.9241	11.3596	NA	44.5669	24.7126	10.9643	13	6.05556	NA	NA	NA	8.11836	NA	15.2799	16.0566	19.457	16.736	10.0962	32.4408	57.8026	59.8048	26.8993	10.5733	83.183	116.787	29.1062	10.0865	9.92708	8.62893	24.8091	10.0078	6.43552	11.526	15.0171	11.5287	32.3268	5.64762
OG0006979	8.64319	19.7976	22.0635	10.428	NA	42.1029	22.0556	NA	8.0535	11.1523	6.44444	3.54618	12.535	5.47967	5.53571	16.6955	7.65432	24.2016	25.214	11.5926	19.1606	82.4225	54.619	35.2798	10.6151	96.0167	132.477	25.2798	12.5391	NA	10.3786	24.3045	NA	19.2963	11.8765	16.6337	14.0905	35.321	5.71622
OG0006980	12.0063	23.3746	23.1048	8.35	8.07273	42.3646	26.9967	28.0641	21.9228	13.3576	7.36275	NA	10.6418	NA	9.03636	NA	13.5536	16.7888	19.3778	15.819	35.0948	NA	110.926	29.954	14.8485	67.7767	86.6506	22.1937	19.9792	14.0985	10.8032	37.7111	7.75163	12.8693	33.5325	10.6	15.0061	53.3397	NA
OG0006981	8.40305	28.5641	24.5362	17.5911	7.7265	46.6417	32.3652	17.1458	38.9371	10.5056	10.9287	NA	NA	12.0088	6.37745	21.1005	10.5085	20.8932	30.6473	11.5389	35.3179	59.9729	108.841	38.0624	14.5097	76.7799	76.3376	23.4658	11.8778	13.9218	NA	59.4378	NA	14.1811	20.7208	10.6017	16.3992	55.9054	13.4412
OG0006982	11.1867	15.2604	25.3742	10.172	NA	39.0966	33.8419	16.8512	18.0769	10.7397	NA	6.94815	13.4811	9.44444	11.5047	24.4478	NA	26.8584	18.3598	10.3946	31.978	39.6239	65.3115	28.2905	13.3774	73.3661	109.115	30.4591	12.4195	23.1632	10.4887	39.6286	NA	17.9228	21.7994	15.8932	9.52525	21.7438	6.36873
OG0006986	11.8908	28.1692	37.3079	17.5541	9.64825	50.9758	35.7082	25.7557	15.8674	11.1389	8.42874	5.37269	12.8855	17.2019	12.7634	21.439	14.5852	24.3243	30.1116	NA	NA	77.0827	106.992	45.5484	15.5172	109.63	NA	30.3439	17.8119	15.1866	12.9619	46.7632	13.0529	19.402	NA	17.2678	14.8123	70.0582	7.9949
OG0006989	9.50575	19.1897	35.0345	21.8218	NA	34.6437	18.6437	21.3758	NA	5.63218	3.60119	8.11806	9.04023	24.046	10.8563	16.9096	8.54237	22.523	32.4713	11.0517	39.1897	75.8506	86.1552	30.7586	17.0904	94.5989	108.08	29.1437	27.1954	18.1609	14.5536	31.7414	8.3046	26.4023	19.4294	5.87075	NA	37.8966	8.69492
OG0006990	9.72328	28.326	28.9329	12.8954	9.86782	50.55	33.35	23.08	15.7609	10.0711	8.42271	4.62368	12.1003	14.3582	8.94435	16.6285	13.8236	27.8526	32.0625	13.8814	44.0542	84.8738	101.86	39.5412	15.4599	NA	136.124	29.2196	19.7974	18.4885	12.7994	44.3529	13.0289	18.1062	55.0889	14.697	NA	56.6467	6.46028
OG0006992	NA	20.1918	23.3139	7.55856	NA	41.7864	15.2778	13.3707	9.41762	7.43111	3.75194	3.34028	12.4323	20.7342	12.3151	9.44444	8.7585	14.8429	17.3109	18.6794	25.6442	37.3396	97.4766	47.0712	10.8287	87.4712	128.644	23.0952	17.9467	16.2648	11.9899	20.1893	NA	11.5588	15.1058	10.8571	10.054	28.6603	NA
OG0006994	16.4341	19.4364	13.847	13.131	NA	54.1997	18.7271	11.3333	31.0589	7.47343	6.39844	4.8268	7.67766	10.6299	8.49744	14.3063	10.1369	21.1684	24.8937	13.0718	27.1192	74.4847	80.0322	27.6634	8.61139	85.4589	79.1723	27.7262	8.7796	NA	8.39785	39.2098	NA	17.0861	16.0553	10.2096	12.7746	23.7021	NA
OG0006995	11.7968	28.1154	22.7546	12.966	9.40464	46.0601	33.4915	19.3649	14.3248	13.9613	8.54072	3.49532	11.1602	15.3544	9.48976	19.185	14.1667	27.0311	34.519	58.2581	35.0863	83.9822	102.665	43.699	17.686	108.58	130.838	NA	19.9166	14.7338	15.2522	47.7698	NA	17.4199	27.4392	22.6711	NA	59.7688	7.53799
OG0006996	7.8015	18.1348	21.4877	9.58088	9.46667	47.0686	33.5846	17.625	15.8015	6.42222	6.9313	4.17361	11.4926	14.7574	10.0662	13.2636	10.1029	26.2304	25.4951	12.9372	23.9853	57.5013	82.1152	33.3971	13.8873	109.561	103.678	23.5956	17.7672	25.1005	15.6237	41.3676	13.2339	23.537	15.6201	12.2673	10.5165	44.5588	7.38971
OG0006997	8.17791	16.8322	30.6517	13.7421	NA	35.0705	28.5045	16.8868	9.93838	6.16828	NA	6.43307	NA	19.1048	9.90509	13.3354	13.0991	15.3667	25.5549	16.0994	27.9263	40.0591	88.3509	32.8047	8.31481	70.2055	88.2881	23.1118	21.2195	15.376	11.3118	32.5562	8.49275	NA	21.8519	12.5652	6.82407	40.2463	7.36304
OG0006998	4.25532	20.2576	28.0498	10.7172	NA	44.6263	28.5661	18.7273	8.82456	10.0597	NA	4.72637	5.79235	9.72581	6.41919	22.5871	14.7727	23.0859	23	15.4778	36.3586	78.1891	52.6818	20.9141	8.70899	75.4974	80.4722	22.0202	26.4688	16.0354	5.45641	35.9848	NA	12.9062	17.4826	21.5323	9.5404	49.4747	7.81095
OG0006999	8.83007	16.296	22.5787	14.552	4.26389	39.1707	29.1767	14.5876	NA	12.613	6.83333	5.62264	9.84615	14.2473	NA	16.0613	10.4347	17.72	17.744	17.4955	25.784	65.0987	69.264	35.1093	12.1634	101.432	88.2059	22.3547	7.31667	9.20533	9.49867	39.1387	11.4379	17.5893	18.0261	15.1509	11.2778	39.264	NA
OG0007008	10.7121	24.5707	34.0583	13.3376	7.76577	49.3872	18.0855	19.7542	14.6573	7.84048	9.10706	NA	14.6414	12.2143	NA	16.1585	7.88532	20.4923	27.7428	10.931	28.5119	59.4015	80.2024	32.5187	12.3815	72.1976	84.4101	28.018	15.8524	8.29661	10.0038	37.5868	12.6296	15.5813	15.1285	13.1753	NA	24.335	NA
OG0007011	10.4054	28.3764	26.6873	12.4519	6.37341	44.6536	27.4751	18.2432	NA	8.77778	7.94458	4.65228	9.0297	14.869	11.2439	17.2635	12.0225	27.3431	26.317	15.6754	46.0937	75.5141	99.9268	43.9044	13.9076	89.9408	117.142	26.0967	15.9516	14.06	14.3619	46.0066	10.5968	19.5	39.6363	15.8032	NA	58.9084	6.9321
OG0007013	9.84921	25.6514	22.6111	61.0333	10.4929	48.0806	32.0344	18.351	14.4399	13.3449	7.34004	3.9061	11.8524	14.8654	11.2275	16.5851	15.5588	20.4719	31.855	13.6304	22.1895	85.852	99.5288	38.21	12.8657	103.589	126.45	31.1598	14.8313	13.0405	14.6604	45.4523	12.9348	41.8148	33.2778	15.766	14.5378	45.2609	7.15635
OG0007016	8.72667	17.8733	22.1224	24.36	6.98	46.9869	NA	9.69333	NA	7.33333	7.68027	8.41333	15.7687	11.5033	12.74	NA	12.26	15.4467	20.4533	8.37589	14.0816	57.9592	97.3469	36.18	10.2177	104.48	136.167	21.72	10.76	16.4133	10.5467	53.4333	12.3533	15.2517	40.04	15.5442	11.0065	70.2333	7.43333
OG0007017	NA	19.9155	30.0185	38.6273	9.58046	37.9524	44.4343	NA	NA	8.43311	11.6024	NA	NA	20.9292	16.8059	14.875	8.62329	23.9862	15.5319	22.1826	19.2123	58.759	109.888	35.4023	14.9862	85.6736	120.054	26.341	24.3538	11.4718	7.18974	28.641	11.5766	20.3634	21.3333	16.1294	12.1507	51.6233	7.54872
OG0007022	7.91982	27.747	26.2837	14.5364	7.2005	53.2114	33.0262	16.6093	NA	10.5797	8.62696	4.18534	11.613	9.53276	7.4647	20.5905	9.29865	28.8375	27.6333	11.6925	41.2782	64.2824	99.0381	31.4747	10.8427	121.159	124.13	34.6685	13.6061	17.1723	20.1547	48.3917	13.0096	18.9534	23.4831	17.366	NA	31.8929	7.49164
OG0007023	7.36533	23.176	23.36	7.39159	NA	34.0747	18.7413	14.4667	8.6343	9.89333	5.40774	4.53741	10.7123	14.1138	6.68571	14.967	14.5948	16.0267	29.2533	11.624	26.2	55.064	83.16	27.84	7.61165	102.671	97.1093	20.3227	12.7147	8.59487	9.64986	31.2667	6.29502	16.7209	26.3253	12.1831	12.1829	31.3547	3.48148
OG0007025	13.583	27.0745	30.7677	25.2375	NA	52.7309	42.8081	19.0078	21.0037	12.1415	38.6976	NA	13.4328	13.5398	NA	25.6041	13.7459	26.6161	28.2507	13.5377	35.9648	104.808	80.9974	38.8289	13.4737	103.493	134.221	31.3963	13.3404	20.564	13.3185	45.0214	23.9597	19.3764	22.6156	16.9807	12.542	32.8369	10.3783
OG0007026	10.0628	52.4203	26.6667	NA	3.80488	55.0773	25.0531	16.7	NA	8.31884	13.7295	4.94271	11.1932	20.1836	17.4106	18.9565	NA	19.3623	22.087	14.7295	50.7295	62.7536	100.053	37.3768	11.7729	93.3382	125.024	34.6763	11.6471	16.2657	13.7892	65.5652	11.8309	21.2424	17.6425	10.8889	13.8676	38.5604	8.99034
OG0007028	NA	20.5264	26.884	NA	NA	39.708	26.8575	14.5874	NA	9.48097	5.10027	NA	NA	14.5789	NA	11.6382	7.25167	21.0929	22.6967	NA	41.3184	67.417	72.7293	33.2027	8.65317	77.9708	103.282	22.449	16.3057	12.9578	16.6172	36.123	7.34118	17.7692	19.2742	14.1504	NA	27.5663	6.19753
OG0007029	10.827	27.8246	31.103	16.9906	NA	49.408	38.6083	22.5087	15.4475	7.51018	9.04798	4.95062	11.217	20.5613	16.9044	9.28109	9.58462	21.1349	23.4266	18.4068	38.8457	31.9068	92.7053	38.3854	12.5741	72.375	120.05	31.0737	23.1263	13.9755	8.65643	41.5187	12.0224	19.5032	22.8052	15.5168	6.28889	60.5174	10.2112
OG0007030	9.62707	33.0391	27.4495	14.8118	8.9	53.8519	36.2444	23.1297	NA	9.79193	7.45703	3.20231	10.6088	17.3296	8.07381	19.7908	14.547	26.8676	28.7913	15.6431	36.1737	78.6004	111.106	47.4438	17.0479	107.309	136.93	31.4404	13.4427	15.3318	12.3076	53.6261	13.7157	22.5547	21.2346	15.8752	16.4618	53.966	8.02635
OG0007031	6.92157	24.9239	22.6585	15.8669	7.97901	48.801	29.9087	19.7436	NA	12.8055	6.6625	3.63353	12.7105	15.6552	7.64372	17.1901	12.7031	19.6194	30.7621	14.0452	31.6585	58.7579	94.2147	41.1156	14.4215	94.9224	117.998	36.2776	16.9762	12.5691	11.2548	45.4262	10.5793	13.9293	23.4048	15.7382	12.7713	50.6472	7.20192
OG0007032	NA	24.2273	20.2687	12.2328	NA	37.1323	29.3939	18.402	13.1614	NA	6.25526	NA	NA	14.5846	14.8018	19.0123	8.66382	17.9339	30.3182	16.5909	44.2992	76.1402	83.7566	38.0795	11.4303	87.8091	85.136	20.7099	12.0049	16.7905	11.7018	48.842	9.53274	14.7984	29.6761	15.1	11.6972	35.8201	6.04975
OG0007036	10.0153	21.952	24.2695	12.881	11.7143	42.3468	33.0314	21.0055	13.6602	14.1469	6.7154	28.1008	12.656	12.7051	11.9869	11.9161	12.783	22.244	28.0222	13.1879	38.2586	70.9945	111.451	38.7775	14.2222	102.143	133.814	30.8321	11.8513	NA	16.0237	51.1599	12.2275	19.6347	23.0858	20.2021	11.6008	67.5703	7.90637
OG0007037	11.8939	38.1667	25.2422	13.4386	NA	43.7959	24.2493	9.92412	NA	4.43467	NA	NA	12.9687	28.8525	8.07123	NA	10.6187	15.8864	22.499	17.3513	NA	46.0042	90.4397	26.8311	9.60797	65.6957	95.5566	25.9104	16.1353	14.4338	9.02299	34.0788	11.0484	14.1916	32.4633	11.922	NA	35.9451	5.7234
OG0007041	7.62353	22.893	16.3008	13.377	8.42553	34.097	22.9906	9.75342	13.4694	7.04167	6.33784	4.6125	11.8835	10.4069	6.83128	10.8765	11.5276	14.8706	21.1429	8.57143	26.5309	33.6642	73.1184	31.0211	9.16547	58.9751	61.3046	18.0803	12.6434	NA	8.89804	37.3882	NA	13.7479	10.8233	6.87205	9.34815	41.0992	NA
OG0007042	8.12121	22.8212	34.4697	21.3667	8.06667	39.3333	23.397	18.8788	NA	11.1758	9.96667	3.75986	10.9091	14.603	15.8061	15.2182	14.1697	21.703	27.2848	18.9091	NA	87.703	84.4	36.5303	9.92727	95.997	125.865	25.6091	16.0939	16.7818	8.43333	36.2909	NA	22.3606	NA	20.9515	NA	65.3152	8.62681
OG0007045	7.77255	19.0833	21.7715	13.0753	NA	31.9607	26.0412	13.5962	10.5899	9.18792	NA	NA	7.59925	NA	NA	22.8146	9.97004	18.3049	19.5075	8.15805	20.9588	64.1423	44.8731	39.1248	7.72817	77.6996	90.1033	21.384	11.6857	10.2896	7.6875	29.9176	NA	17.3958	25.8917	10.8315	NA	28.6798	6.05164
OG0007046	10.0047	23.1434	23.8135	NA	NA	46.0777	28.4176	16.4671	NA	11.8165	6.19324	NA	11.0313	12.477	NA	NA	10.25	20.7565	28.3368	NA	31.4456	52.8133	71.8631	33.0196	12.9419	105.144	91.2542	28.3074	17.5738	17.5698	13.2276	38.3092	NA	16.9267	15.2727	14.9741	11.5168	33.7202	NA
OG0007047	10.9944	25.5683	15.6402	7.46061	8.68333	38.7346	21.5796	21.328	9.28472	12.9133	6.53754	1.62963	13.6331	11.7733	8.48413	11.6589	9.56589	22.0543	18.68	16.4983	30.4053	53.0181	80.8317	28.1534	12.9676	87.3178	88.3386	27.6933	12.0749	8.08889	7.67391	67.5118	6.98133	12.5752	20.0656	12.3916	11.0456	28.968	9.13836
OG0007049	11.3326	27.31	39.4755	16.3075	6.61371	43.9285	33.3649	22.6614	12.532	9.05595	6.08046	4.58691	9.914	13.7375	9.57662	15.8519	11.0808	28.8977	28.836	18.898	35.1114	52.7154	NA	38.8242	14.2367	91.9954	132.973	28.8646	19.4101	13.675	15.3366	44.681	11.0847	15.7713	24.0361	14.6083	NA	59.4597	10.4924
OG0007050	10.0429	22.8398	25.8484	18.3283	8.60195	43.402	28.2806	15.2067	NA	8.37172	6.32444	NA	10.1362	14.7697	10.0732	13.3421	10.6072	17.6169	25.5036	NA	30.7503	37.078	91.3191	41.0063	8.63427	77.6664	107.112	27.7478	12.5726	11.9509	12.3729	40.2084	NA	13.2078	18.7647	16.5746	NA	53.701	9.42507
OG0007056	9.99242	23.0897	25.3133	9.14085	NA	44.1863	30.9652	15.6429	NA	33.1443	15.8685	3.57222	12.7183	19.1951	17.4602	47.3554	9.21345	27.0741	30.2074	19.3362	35.6519	99.9779	87.0201	35.9649	14.0585	88.5975	77.2886	27.527	24.9343	211.543	30.242	65.4877	NA	27.4494	5.05464	11.5436	15.1849	49.3607	8.15574
OG0007057	8.46382	22.9212	31.4308	20.0277	7.2123	46.4126	33.0522	16.0228	12.5587	11.171	6.86111	4.73109	11.2474	14.8945	10.1288	13.6348	7.77135	20.6462	30.4642	11.471	36.7222	33.8979	75.8988	33.8502	9.67038	88.1985	130.235	25.2684	13.5247	16.6043	9.15737	37.9158	10.6746	16.1209	27.9802	22.343	9.83153	46.9417	7.12865
OG0007058	12.9032	27.7397	25.7958	18.1263	8.57005	50.3197	28.7851	24.7815	11.7658	11.1208	7.45	5.71812	10.1537	16.3166	14.9419	18.4624	11.7904	19.5791	30.3696	14.8946	38.7321	44.3937	104.533	40.5798	9.97059	81.0819	128.786	32.8333	20.3235	NA	14.734	48.7025	NA	18.4259	32.5682	14.5508	NA	67.0983	7.79441
OG0007066	10.5152	NA	32.7254	14.9674	8.32369	45.1001	26.8498	18.354	NA	10.914	9.63253	3.38108	10.8947	15.2465	12.433	15.0518	10.8416	19.4219	28.0625	11.5255	NA	49.1476	NA	37.0509	14.7996	86.4572	138.402	28.195	13.4222	8.96837	12.1496	44.963	14.9053	16.2464	16.3814	16.7228	10.529	53.408	8.56255
OG0007072	12.1635	30.0269	24.6258	12.7014	NA	60.9688	32.9339	15.8799	NA	10.4923	7.53184	6.5619	11.346	13.4694	NA	16.9838	7.02357	18.3632	32.6952	14.7306	40.8656	75.3638	73.7644	85.5227	12.1329	115.46	117.286	30.8904	13.625	14.2864	5.1627	96.0717	NA	17.4257	21.3276	19.6517	15.494	35.6982	10.1948
OG0007075	7.09121	26.6487	20.8807	14.1683	6.89323	48.4334	20.1205	14.4586	NA	13.5707	6.83516	4.81481	11.0894	11.6546	7.39031	13.5902	8.61998	14.2905	24.79	11.9385	25.3495	64.8717	82.0991	29.7611	10.569	70.9606	121.483	25.5912	12.0843	NA	16.6254	29.4397	NA	20.2602	17.4084	12.93	13.9212	25.9802	7.9708
OG0007076	10.4407	28.2296	20.7461	50.6265	17.5033	45.457	22.1991	18.5651	NA	7.30526	9.32031	3.67399	7.77042	22.6049	13.1126	19.8455	10.5519	26.5056	27.6026	18.4966	NA	52.5982	88.2886	36.2005	6.74747	70.9032	103.203	27.1369	14.4547	11.5143	9.70419	50.4238	11.9338	20.3378	18.8851	16.3701	NA	59.1457	7.74944
OG0007077	7.91284	19.8691	19.0078	16.8802	9.1164	43.5327	26.9848	15.8424	NA	7.69037	6.57018	5.53304	10.7407	12.9838	7.74165	14.322	11.9172	20.3505	25.0929	12.158	32.4747	54.3481	86.3891	32.9046	10.2759	84.4515	120.745	27.298	17.4601	14.431	12.114	38.4858	NA	16.1721	30.9884	13.3222	12.072	45.6775	8.91538
OG0007078	7.8037	16.5265	17.4615	12.1123	7.03472	43.6092	26.383	14.6701	15.4444	4.60569	3.81961	NA	11.6042	14.4058	5.11111	17.1061	9.79121	17.63	19.5789	5.2093	23.4632	48.5238	96.2195	31.2246	10.8039	92.0644	97.6526	21.2172	10.7319	NA	13.3193	40	8.21739	27.0213	23.8178	8.64211	10.0737	45.9368	NA
OG0007079	9.68444	13.7765	8.85985	15.387	5.00775	30.7121	24.1648	16.1174	NA	10.5417	4.99394	NA	6.35227	14.2614	5.94271	19.3598	7.68939	14.1326	24.1932	12.2652	NA	80.6591	67.9921	31.428	14.4643	103.917	92.0152	25.197	12.625	10.0189	11.0076	38.6439	NA	10.8333	17.0303	18.197	NA	40.7045	7.70115
OG0007081	10.3599	19.9847	36.8532	23.5592	10.8932	49.922	35.4463	29.155	15.6789	13.6496	13.7003	4.38235	14.3705	16.2477	14.7907	16.2846	14.5229	18.8584	38.5659	20.7597	39.8937	48.8765	109.661	40.1512	16.454	79.7636	118.455	30.196	15.6748	12.9329	11.8222	NA	NA	23.2558	NA	13.3234	NA	NA	8.50358
OG0007082	7.49431	30.028	31.1167	13.246	8.30057	51.0913	33.256	16.8548	15.0846	10.2018	5.93146	4.89958	9.84858	20.308	13.9197	16.745	13.3447	19.5108	30.6784	15.4008	45.2882	126.658	100.789	43.025	9.65363	86.9824	117.725	37.7559	19.2844	17.1659	12.3491	44.2061	10.92	17.9354	23.6499	15.808	14.022	75.3013	6.91064
OG0007084	NA	19.11	23.1224	12.9425	NA	44.7651	28.6954	18.2083	NA	12.1437	6.57672	5.36054	13.8758	17.4195	NA	10.7816	8.6954	16.5333	25.0287	15.5287	34.4877	95.023	58.5632	29.2303	13.1303	98.9693	82.2424	29.019	12.4667	11.7989	14.2444	37.1264	8.01724	16.8193	18.7184	11.6127	12.6117	46.4936	5.63333
OG0007086	NA	26.2175	13.5014	11.4746	NA	21.9444	26.5931	15.9598	NA	7.59635	4.96914	3.86538	12.455	7.0236	8.10169	10.9627	11.226	17.8201	16.8379	13.6831	16.5299	50.7949	45.4136	29.9931	8.56085	89.5919	113.428	28.8018	5.52047	8.59184	9.21807	37.9872	NA	6.15686	7.02625	13.0452	13.3744	23.3942	6.80952
OG0007088	12.518	26.1346	22.5055	11.6689	4.18841	25.9855	27.8197	14.0828	NA	8.0274	5.18265	3.41767	13.9652	12.8951	11.2424	15.4794	11.5656	16.7366	12.9392	15.0185	18.3271	57.4417	61.379	37.9321	12.913	111.935	127.947	28.501	6.06953	15.6463	14.0285	38.0479	NA	8.24524	17.6875	15.2812	10.3022	19.4109	NA
OG0007092	7.62418	23.8505	35.0055	11.52	5.26154	28.3131	25.1476	12.1501	14.1601	8.1828	10.1525	NA	NA	12.591	16.9136	10.3019	9.55039	14.7188	34.4793	13.8613	38.6742	20.9778	66.3778	40.1296	13.7574	58.4889	113.603	33.0101	16.7556	7.81989	8.17179	41.2031	7.01938	23.5381	17.8408	12.0245	8.52667	64.1955	10.073
OG0007093	13.2623	15.1587	20.8238	9.15412	6.6131	34.9927	26.93	12.4502	10.0738	6.95692	5.94265	3.92262	10.2745	12.4222	5.27368	8.95912	9.17413	14.3966	21.7483	12.6667	43.3433	38.5466	94.7262	39.0427	10.2955	62.4136	86.4827	24.4267	14.4105	10.2887	9.38832	34.7509	NA	19.617	29.9333	10.0161	10.6224	42.6883	6.22112
OG0007096	12.1934	30.3022	32.0269	14.1083	7.04746	51.5282	37.1199	23.1252	NA	10.9962	9.77106	2.69189	11.9879	18.9613	14.2023	14.1661	9.29623	21.4994	27.2931	15.0688	45.56	73.4576	99.2588	35.4488	15.5494	NA	103.411	30.7347	11.2443	NA	11.261	48.2693	NA	21.4053	25.8652	15.8864	NA	53.0883	9.63373
OG0007100	9.36325	23.7048	43.9876	32.2774	8.31393	41.8372	44.8324	26.8255	NA	9.5599	10.0967	6.80874	12.7953	14.7176	17.2452	10.2752	13.4724	20.6097	40.2261	16.5271	45.5804	36.4293	95.4072	41.5291	11.4893	85.9115	107.101	31.8416	17.3833	21.023	9.72318	55.7866	NA	16.3569	41.7797	17.9756	NA	89.3548	5.53401
OG0007101	9.55431	23.0594	39.5534	23.8697	11.5127	35.1853	30.2708	21.4368	15.9143	10.0976	9.89169	5.18575	12.3731	NA	14.2943	14.0137	10.0086	18.0661	32.0257	20.9198	NA	29.8987	NA	40.0566	9.24121	69.7927	127.4	29.2425	16.4308	NA	17.0486	59.8714	9.1165	16.7819	31.1784	15.9627	NA	69.5152	7.26598
OG0007102	12.6406	29.7565	24.5849	22.939	13.2631	55.3988	30.9729	23.1339	NA	12.4125	9.23866	5.49615	13.6743	16.4444	10.9171	16.9466	11.7663	22.3925	32.009	20.0721	41.9802	73.1925	111.568	46.6177	19.7605	108.311	145.118	28.7524	24.3453	28.4661	14.9108	50.3966	NA	17.3365	47.8948	18.3873	NA	67.7071	9.17027
OG0007104	9.17729	22.4611	11.4771	20.4953	11.105	42.684	27.852	22.0708	NA	10.0359	9.8784	3.19599	12.0159	16.9404	14.3991	15.5792	10.9214	23.9761	33.2922	15.0016	42.0833	73.6894	102.186	39.5182	11.3333	102.595	134.944	29.9424	19.3046	NA	15.2267	50.4893	NA	18.2908	21.5545	15.5367	12.1301	67.8079	7.89915
OG0007106	10.2765	23.2116	27.0116	17.4868	6.89147	48.819	30.3237	18.3175	NA	16.8166	7.00362	3.47942	10.3033	13.0836	9.11307	15.436	12.5333	22.0296	27.3471	7.61019	35.8487	62.872	111.559	40.9905	16.2815	101.353	137.963	32.3386	14.1016	15.3101	12.6678	38.2106	NA	16.2825	25.9386	15.1945	14.148	49.6413	7.45079
OG0007107	6.80606	17.3221	25.689	17.3468	5.57488	35.1134	31.9396	11.3129	NA	11.9284	7.3942	5.7318	11.9911	9.32438	11.8704	15.6197	5.69784	19.1134	19.5682	13.8262	26.2237	60.2571	67.9498	32.7123	13.2238	75.3199	73.9452	21.4575	7.2695	NA	NA	36.2564	NA	12.3948	19.8993	13.7708	NA	42.3781	5.26882
OG0007108	7.21739	NA	21.2455	10.3333	NA	36.8436	24.2605	14.7489	NA	9.07767	8.34286	5.00602	11.9093	9.41745	5.33596	14.204	10.0448	19.31	23.8645	11.0639	27.1139	68.3442	85.2072	30.1651	9.10462	89.4502	95.343	21.7379	11.014	NA	8.62928	43.1548	NA	14.5093	NA	12.7165	13.2989	41.31	9.47882
OG0007110	9.05986	23.5455	26.672	16.5674	6.80426	45.1431	28.4481	15.7891	13.3308	8.29825	6.5679	3.33059	10.7307	NA	12.5705	12.4731	9.54708	15.8981	24.8964	12.5487	37.3765	56.1869	57.6595	36.4822	10.8949	83.0141	99.1594	29.1182	17.5748	NA	NA	40.808	NA	15.5237	NA	13.713	NA	44.0085	8.25631
OG0007111	12.9619	19.6779	11.0343	12.6582	NA	54.8889	24.9567	NA	13.8455	12.1818	6.6422	NA	10.7794	14.4679	NA	25.2786	8.93902	20.6562	29.3043	8.70139	27.6745	53.2609	70.6027	33.1817	7.9596	87.1441	118.319	24.8018	13.4779	20.3308	10.64	NA	13.6447	14.7179	16.7765	28.4008	13.4163	22.8391	NA
OG0007112	9.46924	23.0198	23.0912	29.8219	6.48738	43.9308	29.6271	21.275	NA	10.7147	6.81904	4.86621	10.8946	15.4995	9.28113	15.1563	12.2531	20.482	30.4069	NA	37.3312	70.3252	100.464	37.9813	12.9851	91.2789	137.204	30.3077	15.4514	12.3585	10.2242	42.7922	NA	14.5656	23.8787	16.3016	NA	55.1144	8.39669
OG0007113	7.77778	31.0926	17.3419	11.81	NA	46.5767	19.0212	7.64348	12.3171	8.22222	6.24713	4.11111	10.8634	10.5358	2.75969	9.82031	10.1699	15.912	26.4651	10.7823	32.3363	55.6499	61.4661	35.4894	12.9138	75.2214	72.4488	20.6559	6.73333	NA	11.4785	30.2715	NA	11.6058	11.0813	14.6011	7.01347	28.9051	6.31429
OG0007117	11.1642	26.047	35.7812	18.3259	7.89071	45.1014	39.9685	23.7974	17.7376	11.4058	10.226	4.01286	13.5173	18.504	15.0328	14.3526	13.3487	22.4035	34.6516	19.3204	41.1881	53.6642	98.9355	42.0407	15.13	94.2664	124.665	31.8416	19.447	14.7499	14.565	57.1561	11.6737	23.4263	36.8687	19.7546	NA	75.7548	9.21782
OG0007118	8.63602	23.3466	15.0475	15.1901	8.82045	43.3142	25.0142	19.9499	14.3162	13.7736	7.12725	NA	10.634	17.9609	8.33857	14.4711	12.6553	25.1134	30.1865	15.7511	38.3443	56.9923	101.201	33.7918	12.0844	NA	128.015	27.8011	15.3481	12.2568	15.2919	37.1631	11.0299	16.8389	22.9783	20.8771	11.5887	51.8037	9.89871
OG0007122	13.0267	20.9359	39.434	14.4898	NA	41.6182	25.8642	16.7222	15.3013	11.4808	6.24359	4.55797	14.5769	NA	13.4808	8.44242	12.9889	15.8718	25.7619	12.0192	41.8254	30.1914	59.2698	35.6444	16.9744	78.9103	72.2517	24.5503	26.9683	17.6218	8.04403	44.6855	6.70455	15.8846	20.9038	14.1429	NA	60.0848	12.3397
OG0007126	11.2339	26.5525	28.3206	21.3	7.63492	43.6173	28.7177	19.0669	13.3551	10.2897	5.645	2.07588	10.5961	15.6551	18.4561	11.2585	12.47	19.6619	31.1386	15.4605	31.6709	59.5309	98.771	35.3154	14.5625	87.192	94.5595	27.3773	19.3602	17.2541	13.3943	41.8483	14.2368	16.5194	25.8418	11.3284	NA	61.8596	7.1881
OG0007127	14.7255	30.8571	29.5374	29.9038	15.3946	37.1361	40.1061	16.3462	11.2653	11.8723	NA	3.72358	11.5294	11.7533	16.5238	8.32593	14.2449	17.6667	15.898	16.2467	21.4467	62.6599	98.4565	26.3741	17.4898	86.5714	39.6304	34.932	10.3725	12.3654	15.0654	58.087	5.57971	10.3986	39.5833	11.4248	13.7279	66.6531	10.4014
OG0007134	23.1724	23.869	15.5167	21	16.2326	60.8373	23.8941	24.9419	6.50273	6.49225	11.2404	3.7971	12.6207	8.57752	NA	15.5894	9.70455	20.506	26.6431	20.6085	30.2289	57.125	73.9693	38.7663	15.8144	94.4866	103.651	27.4253	8.98837	16.1968	12.6344	34.5871	NA	11.575	27.4902	13.681	12.6984	41.0153	NA
OG0007155	10.9402	24.7827	22.4603	17.6285	NA	45.5769	23.0663	17.5212	10.1881	8.1045	NA	NA	6.30069	NA	5.8599	13.829	10.366	25.5846	24.4012	12.4367	32.8643	82.9645	90.1491	33.4974	10.2495	83.205	72.5868	21.0093	10.3636	9.20144	11.803	34.949	14.6667	16.6719	27.6775	15.4327	14.8928	21.6352	NA
OG0007158	9.74949	26.1919	29.2825	17.0378	10.4316	45.3097	33.3214	21.8944	18.4244	13.9464	6.64765	2.86195	14.7237	19.4741	14.5702	15.349	18.9095	21.0173	28.6161	15.1537	43.6356	59.2691	103.015	38.4564	10.2697	85.9547	139.93	30.2727	26.506	30.6673	15.0954	43.2347	12.2339	22.0694	26.2913	15.2236	10.2985	134.188	6.53949
OG0007160	8.26914	22.4208	14.9527	12.251	NA	22.4755	24.2831	14.196	12.6988	8.60377	5.86428	NA	10.0635	15.0203	11.3468	12.9876	10.8942	15.7265	11.5703	NA	20.068	50.3635	77.6876	47.6882	12.7708	68.4012	105.432	25.1864	9.98747	14.552	11.1224	35.1238	7.40071	7.66055	19.4102	14.8997	14.4416	23.5207	4.7455
OG0007167	6.71111	24.5574	31.9892	12.0753	5.19444	49.4892	NA	NA	11.1694	12.4699	4.32593	1.53704	12.1475	15.4556	20.1038	NA	9.50556	32.2896	27.6448	9.31148	34.7377	37.612	84.9833	40.1667	16.1311	67.6022	108.591	30.8495	16.4153	28.4802	5.07971	32.8713	NA	15.8907	36.6503	6.84946	13.0753	64.1257	7.87654
OG0007168	11.1012	17.5399	24.2262	15.9444	NA	39.5583	37.1077	18.0595	21.5677	6.97222	7.2561	NA	14.1991	8.25137	NA	16.4027	11.9378	NA	20.1816	13.756	24.901	76.1889	62.6124	27.3618	15.0437	75.1918	119.12	33.1212	18.5848	15.5464	14.789	32.2183	10.0564	18.9172	20.3671	19.3533	7.78589	21.2063	NA
OG0007173	NA	24.1093	17.8962	21.3119	NA	45.3818	16.4654	14.9547	10.071	NA	10.4815	NA	13.4199	10.4693	NA	8.82857	9.34359	11.9944	19.875	10.7292	18.8161	79.3664	99.7573	31.4481	16.1327	58.0125	59.3558	24.3301	20.3333	14.1697	10.4732	31.1091	17.1474	11.3056	21.7	15.612	NA	26.8301	NA
OG0007174	11.0763	17.4257	15.2784	14.349	NA	36.5703	26.4486	10.2811	11.2207	7.67068	4.38194	1.76068	9.34137	8.88889	NA	14.0884	8.91549	16.7176	20.9076	5.15152	26.1767	59.8577	64.6829	25.3618	11.5317	80.1748	116.902	23.0602	11.7804	7.78241	12.8392	26.7791	NA	14.8235	48.302	17.4418	22.8112	20.8196	3.38095
OG0007175	8.51572	29.2244	16.8627	17.5273	8.35938	41.9245	30.3926	16.9295	15.2273	8.46405	3.71631	NA	11.244	4.9697	4.73171	9.38095	7.50303	18.9365	17.5449	NA	33.1923	43.8303	95.8698	42.9259	7.99291	70.2564	97.3958	23.1795	12.9948	14.3177	8.30729	41.3654	NA	21.2099	34.8722	20.9209	NA	44.8269	6.28455
OG0007176	NA	20.5947	15.1469	18.3737	17.2599	44.6613	18.4832	19.5013	8.9177	8.71062	6.13725	NA	7.2981	11.8063	NA	30.8538	6.66919	17.3255	23.0107	19.9671	36.4289	48.8687	44.1985	29.2646	12.6463	62.8966	94.3969	44.4788	11.4587	14.0258	13.9457	32.062	NA	11.7385	16.7422	13.7328	13.7674	24.9489	4.04242
OG0007177	NA	15.8508	8.38596	13.2904	NA	42.9286	29.7854	NA	16.1977	10.1288	4.45312	4.81481	12.4595	11.4614	10.368	13.1307	10.2376	22.7829	18.7853	NA	37.1667	NA	70.1578	25.3165	11.1463	62.2249	41.4463	19.1086	28.6533	10.7453	11.6479	34.9665	NA	17.6369	31.9241	14.2678	14.2068	50.2781	7.45897
OG0007179	5.62281	31.2863	40.8252	14.0161	NA	46.8	26.6039	9.18876	11.4881	NA	6.67843	1.21138	9.79762	11.6466	15.4458	6.82629	8.25301	18.4484	20.102	11.0203	28.7882	43.3098	81.8474	39.4087	6.45098	77.7725	117.357	25.3381	15.5476	14.619	15.496	50.4512	4.74872	20.9643	NA	17.0039	NA	45.0863	3.34524
OG0007181	12.1967	22.1961	16.0567	8.33333	NA	34.625	24.8188	22.2889	13.8301	NA	NA	NA	6.6633	6.37778	7.65986	19.1667	9.10884	21.773	14.3993	NA	24.2391	41.5432	69	35.1544	11.5513	75.7222	98.7352	24.2302	14.9185	NA	13	32.1184	NA	7.96377	18.1373	13.8119	4.88	27.2863	16.4085
OG0007184	5.51142	NA	20.6154	14.5822	NA	42.7729	16.619	12.6	12.0563	8.08796	NA	0.390244	12.619	10.1638	13.6143	14.5023	15.1143	18.1878	21.8333	6.95588	31.3102	85.5098	89.1713	28.2037	15.6333	88.8472	90.6526	22.6087	16.4058	16.1981	13.0476	27.2892	10.242	NA	37.3524	13.1294	12.4167	43.7065	11.4327
OG0007189	13.9902	28.75	23.1542	15.6863	NA	30.9055	25.8674	24.3627	15.7726	10.5012	6.78718	NA	10.1042	21.1562	21.1863	11.0149	11.2707	16.381	12.9216	13.6471	19.9559	54.7848	50.6015	31.8145	11.2751	70.9289	62.2551	21.4593	6.53747	6.39706	7.62687	34.7628	8.73846	NA	11.4902	13.7391	9.17157	30.8039	7.62573
OG0007191	12.5302	18.7298	25.4798	15.0382	NA	20.766	NA	15.7388	12.1917	9.08333	4.89626	NA	10.1169	14.2128	14.2404	11.4987	8.75601	19.197	NA	22.1739	20.5198	38.8746	81.1374	35.4602	13.7744	64.5669	85.9336	31.6762	4.34371	NA	6.73699	38.0492	12.4797	9.79777	13.5285	11.6361	9.01837	NA	NA
OG0007192	5.75518	12.5429	50.445	35.4299	8.75937	20.9673	30.7804	18.5499	13.4257	NA	12.6114	3.62667	9.15443	21.0398	9.33333	16.7773	9.91667	16.0567	32.6929	17.7973	20.1467	23.3953	62.0405	48.5488	10.4988	45.5488	74.1765	57.529	14.2737	12.7345	13.8992	53.126	7.256	22.1239	6.87793	13.6329	8.14541	NA	14.529
OG0007193	12.4338	24.7072	35.6287	19.0125	11.2851	33.4201	29.743	21.8955	13.3583	9.82659	6.92963	3.37644	9.96937	14.322	14.2748	NA	11.2839	8.85965	34.9381	17.8124	30.8314	34.3743	75.5509	51.7772	8.77341	70.6723	51.0539	31.9573	10.3041	NA	14.2253	61.8462	9.48193	16.4581	NA	15.6087	8.24431	77.678	NA
OG0007194	8.59669	14.4875	18.3768	22.8634	NA	27.6798	12.4889	7.68365	7.4094	NA	7.77949	NA	5.26941	9.85742	2.22549	9.5069	8	18.827	14.6925	6.21032	NA	42.9105	89.8602	14.5096	10.5299	34.1546	58.1228	13.6029	18.8442	8.72832	11.8569	33.125	NA	14.6512	16.8947	14.4209	NA	19.3474	2.35878
OG0007195	5.55016	18.6071	30.2823	18.9968	3.47849	33.1743	22.2282	8.21795	8.31132	9.75238	9.04082	NA	10.5476	14.9697	11.5782	11.0619	9.38643	15.056	20.0855	7.86061	26.5929	37.8667	49.2861	31.012	11.1536	70.7516	108.084	27.9794	10.2212	11.6962	9	33.6018	NA	14.059	7.61652	20.6549	15.6372	45.8053	4.3301
OG0007196	7.58042	21.9981	13.5889	17.4929	6.65664	43.8514	29.521	27.6724	9.72588	13.5038	5.33596	0.650206	12.5019	15.3333	14.8185	14.5386	10.8418	12.1105	29	19.4483	35.9842	76.0741	89.0537	45.1815	5.65511	81.0037	119.319	34.0713	18.977	21.2944	8.32	37.8953	6.9623	14.9493	18.1086	13.8487	12.6966	73.0848	4.91188
OG0007200	6.66667	23.7029	22.6449	16.6884	NA	39.4493	31.4058	16.8623	6.36957	6.80435	4.86232	1.21739	10.6667	7.10145	8.37681	11.8768	5.03623	22.2899	31.6232	13.1812	NA	75.6232	85.6232	33.7609	7.73913	106.522	119.594	26.8261	9.94928	4.71739	6.05072	NA	10.413	15.442	27.2681	15.0217	10.9203	41.7101	NA
OG0007201	12.2056	15.8657	29.7278	18.4167	NA	41.7932	20.3673	11.3364	6.84722	8.12654	7.95679	NA	NA	10.3277	6.49697	14.3889	11.7688	22.1512	14.4167	10.7111	42.0841	77.9907	33.3723	35.034	NA	61.0988	111.817	22.5191	16.3463	7.19858	5.58497	26.3148	8.61961	NA	21.9074	13.8086	10.0278	47.0216	NA
OG0007203	22.306	27.0352	37.6218	18.1319	10.6483	50.6394	35.8005	18.5219	15.9266	8.24879	7.82591	4.58069	9.31786	20.4853	14.845	11.5474	12.4349	22.9944	30.9082	17.1386	41.7025	38.204	101.749	45.5279	10.5402	63.9367	102.016	27.525	20.1815	17.3579	14.2532	57.2984	15.9484	21.116	35.9521	12.8472	11.4779	65.8315	6.65163
OG0007204	4.1	6.47727	14.4977	12.2034	NA	32.6244	22.9372	17.5571	6.47518	7.10417	NA	NA	12.4554	9.9061	12.9906	8.89362	5.32667	21.8404	16.6526	10.1597	38.3099	43.5681	43.2254	75.3803	11.4601	79.6291	75.1268	23.6667	9.69953	12.2441	9.01408	26.5023	12.5164	10.8122	12.8826	13.0329	6.09804	30.3099	4.23899
OG0007205	9.51701	17.359	21.1224	23.5641	NA	38.6859	27.8718	9.76282	10.3533	5.87407	8.86	NA	NA	10.3733	11.3526	9.83673	14	25.98	17.0128	14.2115	35.2885	40.9103	55.9456	35.02	11.2372	62.5321	77.1333	26.6603	10.34	7.14667	NA	35.0544	8.56	23.1467	11.102	7.06803	11.2807	36.5449	5.05333
OG0007209	NA	23.5028	20.9106	11.3636	NA	45.9798	NA	22.0075	11.1175	10.3087	NA	NA	9.95644	21.0642	12.112	7.47556	NA	17.5545	29.8148	14.6807	45.1988	74.3648	91.0755	29.3109	10.9686	83.0988	86.5734	31.7384	12.3352	18.7164	8.04788	48.2854	11.8674	17.189	24.4784	12.7569	13.7264	65.6577	5.78857
OG0007212	NA	28.0593	35.0172	8.36232	NA	35.2481	16.7572	17.8851	15.2708	11.2024	NA	NA	19.2299	27.5725	13.9148	11.7097	NA	17.1687	25.1209	12.0189	32.2556	53.8889	62.0906	37.9713	10.4419	83.6452	109.86	43.0667	24.1074	13.6667	12.8732	40.7586	12.4295	13.2051	22.1159	15.9963	10.8103	44.0183	7.92391
OG0007215	12.0891	17.6181	29.291	9.84127	11.2276	42.4215	33.3655	22.4845	12.1594	13.7369	7.93939	3.37313	13.5152	10.2862	16.1129	10.4953	10.2349	23.148	26.3422	11.7386	42.2426	31.7842	96.575	38.9174	13.8667	84.1123	140.353	26.4917	NA	15.534	9.26852	47.0092	10.3208	NA	29.095	16.9548	13.4561	67.8172	NA
OG0007216	7.64135	31.8247	20.1735	11.6974	NA	50.5222	37.5216	18.6024	13.6174	10.5816	7.75194	7.07116	18.6174	10.9701	4.55152	21.3834	19.6064	23.3717	30.1811	11.4656	40.6627	81.4444	124.446	39.5153	12.3927	94.7088	132.322	34.7063	11.2337	12.5723	16.3411	65.0193	14.5206	21.1699	13.7446	16.8613	16.2524	32.4432	4.94545
OG0007218	NA	26.3278	36.232	10.4889	8.32353	26.0817	24.7611	14.3922	12.596	7.43464	NA	4.06548	12.5523	NA	12.3474	13.719	4.02222	17.9967	25.0556	15.7946	30.9259	44.3704	31.1235	32.6302	NA	92.5654	92.2157	22.9831	7.86667	NA	13.7647	36.2761	10.1667	17.6307	28.6634	6.34426	6.90972	59.0611	NA
OG0007220	9.79284	25.2622	23.9167	18.5364	9.0118	42.5497	NA	16.7047	10.29	9.32799	NA	4.55128	9.00425	16.3918	6.41667	21.6364	16.7893	22.1431	26.3264	16.9033	33.5674	68.8436	75.1725	41.5805	19.5255	112.693	132.884	29.6402	20.467	8.89569	15.5142	44.1575	13.1922	16.1357	26.1667	15.2755	11.0694	46.5375	7.12745
OG0007221	16.629	24.9651	34.2727	15.7675	NA	51.8246	32.6058	19.1326	16.8523	13.8161	7.7729	5.27441	13.3164	14.3401	9.12087	20.7561	12.8	30.0221	30.4157	13.8285	39.8311	65.7571	94.856	41.172	12.7336	111.483	139.838	32.7724	10.7928	12.1152	12.7141	53.1269	NA	20.3265	20.2227	23.5244	NA	43.6682	8.35393
OG0007223	5.68273	16.4269	18.1347	19.6393	6.85494	35.6073	16.5228	10.7778	4.76812	8.95434	6.42623	2.17585	8.52299	8.92083	8.30854	17.945	6.68037	8.59028	29.7968	16.1762	NA	56.605	66.9475	28.016	6.71689	91.411	123.038	19.7671	18.4315	NA	12.8059	20.8014	9.99517	10.758	19.0639	9.85845	NA	49.2009	4.65758
OG0007225	14.0443	18.3532	17.2293	14.6729	NA	39.4254	14.8519	11.3247	6.12464	7.40928	NA	NA	10.3699	11.3408	NA	16.0675	10.8177	16.2394	22.1491	NA	21.1118	63.5996	48.5417	27.2965	11.5638	75.9113	64.8425	23.6545	5.4	8.59608	8.78042	31.7189	6.22222	13.4789	23.9259	17.2437	12.9651	26.6903	NA
OG0007226	7.40594	20.9273	22.9006	19.1923	NA	30.6214	25.7667	11.4151	12.0359	8.14341	4.64	5.06918	11.1599	NA	NA	15.99	8.5178	10.0196	26.4159	NA	NA	75.5556	70.3463	35.0906	8.64848	70.5641	84.5307	18.8007	6.11538	10.7515	12.8013	36.8012	NA	NA	51.8718	11.3301	NA	43.2508	NA
OG0007227	5.22222	22.2042	30.0093	21.7303	9.02667	36.9129	27.1563	17.1887	15.6509	11.5981	5.62667	3.51938	10.9967	10.5902	7.78231	16.9467	8.69919	16.2118	20.7778	12.5315	NA	52.369	36.4936	29.994	9.23611	89.8442	89.6815	NA	8.82883	15.4565	9.82282	33.6791	10.4613	17.25	25	12.6447	NA	33.7358	NA
OG0007229	8.54667	15.43	28.5034	14.5591	11.7816	46.82	29.2067	9.26667	7.9798	12.5059	8.92333	NA	16.5233	15.4467	11.0433	10.764	9.80808	18.0933	18.9467	3.12281	NA	84.21	102.763	19.4533	7.82333	102.683	102.667	28.5067	12.3946	NA	6.33673	11.656	NA	16.1033	26.2833	11.3333	NA	41.4867	6.09667
OG0007230	4.95175	22.1644	43.4311	12.0457	NA	38.6	30.5993	26.464	15.4113	13.6184	7.07792	NA	NA	17.1508	10.2348	5.98246	11.1842	19.1775	29.9513	18.3286	29.7523	42.1481	62.7059	46.8721	11.3217	49.7143	61.2069	34.2159	21.5658	NA	14.5175	64.9733	10.4854	26.6991	54.6171	16.0135	NA	68.9778	6.24775
OG0007231	NA	24.4686	51.4863	13.2789	NA	43.2763	27.2986	16.2574	NA	11.3744	NA	4.6369	9.19101	NA	NA	15.5028	8.36893	19.2112	27.0429	NA	24.5034	49.244	81.0748	25.6327	NA	73.0034	88.8934	23.744	NA	NA	4.66667	26.7072	NA	NA	34.3856	8.41212	12.0211	37.4653	NA
OG0007236	NA	34.1267	35.7267	9.29861	9.58667	37.78	35.5578	34.0327	13.0067	10.1088	6.77778	1.24444	13.54	15.0133	12.2517	12.7333	8.2766	18.5867	18.0903	14.9306	31.36	99.1333	NA	32.8867	21.3667	81.6939	44.4267	28.6533	18.0444	14.2484	13.366	29.6067	NA	13.06	NA	12.4467	18.6267	69.3733	7.53061
OG0007237	11.7391	18.9359	25.7407	17.1812	NA	28.5786	39.3768	19.9638	21.8406	8.61594	8.02963	4.07407	11.7185	12.9149	8.82051	10.1736	17.8841	26.4148	NA	NA	39.3768	49.3778	87.2848	45.1154	9.46795	59.8013	87.8077	19.1987	20.7083	26.9291	6.91667	44.3333	16.9778	18.766	24.2083	14.6871	12.9058	NA	9.82979
OG0007238	9.9246	20.9767	38.9197	14.4943	NA	37.3333	26.9419	24.3837	8.42222	NA	7.94667	NA	14.3062	12.8496	18.6822	16.3023	24.3252	21.751	22.6279	11.1497	33.562	44.8411	103.069	38.1008	11.7287	89.5659	103.415	41.2863	13.6085	23.7597	9.49225	45.2982	NA	10.9884	84.4884	8.37705	16.142	70.6938	NA
OG0007239	10.308	20.4512	30.372	18.1805	NA	50.4346	31.5525	17.3775	11.8678	13.6053	9.82292	6.45238	12.9883	17.234	11.081	15.4586	12.0663	22.2514	30.6796	13.9048	51.5488	35.825	94.9497	42.8471	15.361	85.895	119.983	35.2192	16.5475	8.64432	13.5333	59.8195	11.0771	24.8803	29.5893	15.8969	8.81293	63.7164	5.81735
OG0007240	12.807	29.3986	11.9621	11.8851	NA	51.7879	33.5833	14.9603	22.0801	5.78182	NA	NA	NA	NA	NA	15.5357	12.1244	39.6118	31.7655	NA	29.5762	63.981	94.8022	35.3512	10.1939	93.7453	86.4183	22.0655	NA	15.9367	NA	61.9927	12.4048	10.8621	15.8722	10.7299	19	32.2705	NA
OG0007242	8.84103	23.2315	43.0809	19.9085	NA	39.7042	28.612	18.104	NA	7.60861	7.28222	2.94712	11.1752	10.2979	13.2905	18.555	7.55128	14.3366	30.2484	NA	NA	83.5484	91.0167	38.5961	11.6291	101.299	105.649	30.3236	8.36699	14.4551	9.74359	35.0493	10.0131	20.7642	19.1426	11.4888	9.32982	48.6133	4.82207
OG0007243	8.64533	25.9545	12.2402	12.2292	NA	40.7896	33.7646	21.3233	11.3387	6.93981	6.5848	2.23977	14.8824	18.5108	8.49708	15.7562	14.1534	17.7143	26.3947	16.2727	35.9843	66.0795	97.7353	38.6115	9.08586	87.1893	128.005	28.7941	9.00513	13.6313	11.3137	51.6903	NA	NA	13.3495	14.5758	NA	39.8897	NA
OG0007249	5.93769	21.4947	20.1984	13.0613	3.55556	45.3832	30	12.4829	NA	8.06614	10.6305	NA	5.88571	12.4735	10.5899	10.4127	8.65079	21.3228	20.8968	12.1312	14.828	66.8439	73.3676	29.5026	8.61059	67.8228	93.3643	17.7487	12.7963	13.5926	9.72751	30.9577	NA	18.9444	23.0159	12.7725	NA	48.291	3.6124
OG0007250	9.60627	23.6532	20.704	19.5573	8.17527	42.5247	26.1639	46.2101	11.9049	11.5199	6.8853	4.74815	8.79894	24.5041	11.9884	16.9461	11.361	17.449	26.4675	15.5283	35.6305	69.1905	102.971	37.6798	14.1458	NA	135.466	32.3119	24.0976	14.0152	11.2276	45.9052	13.1001	14.1085	22.1886	17.419	12.3761	59.6247	5.98675
OG0007255	NA	22.4328	32.6711	14.8807	21.6352	39.4774	16.6163	NA	12.1899	6.84384	6.73077	7.82784	13.7239	13.2044	NA	24.0526	7.13333	22.0697	32.161	NA	30.5693	96.9777	93.9675	30.0583	20.019	101.76	123.867	23.7538	13.3172	27.6293	9.93878	58.7524	9.31602	15.739	84.7838	344.383	13.4406	38.1102	7.16667
OG0007256	14.6458	25.2743	26.6106	19.5364	7.9187	43.625	13.3801	27.8816	21.3427	9.36364	8.06873	3.54598	7.92835	9.13814	18.5959	14.9494	9.48378	19.0623	28.8289	15.8732	36.4189	37.472	61.8018	46.9027	13.2421	73.9881	128.965	26.156	8.98058	8.263	8.89489	46.4838	8.86142	24.3302	15.9485	17.6873	10.3483	48.3333	5.83333
OG0007257	11.3051	25.3398	25.7073	23.9745	17.3667	63.9828	28.9701	22.0856	17.6518	12.7438	8.58065	3.38947	13.209	10.2909	7.09459	22.6497	9.9329	71.8493	27.2368	20.4667	37.5244	65.7686	87.0637	38.3185	11.4013	93.9658	131.143	102.765	19.5881	18.0106	16.1829	47.69	14.0573	16.9788	30.2059	20.8825	21.8511	42.8259	5.08333
OG0007263	9.03282	23.7535	39.524	12.8182	7.14583	48.0437	29.2781	19.4914	13.1653	16.5485	8.12257	5.65351	12.0014	12.9827	13.6418	16.3263	12.9332	22.5925	22.8529	13.3131	36.5862	72.754	99.4353	35.8307	13.7361	101.776	131.058	30.1845	15.5795	NA	10.378	49.1721	12.4785	18.9212	28.3582	18.3558	11.044	57.5179	5.57772
OG0007265	6.3663	11.675	37.8225	24.6905	NA	38.721	29.6057	18.5385	12.2681	7.35556	6.70325	6.65543	12.3793	9.18713	NA	13.2747	8.94265	20.2258	24.6341	13.4	42.1978	30.9524	84.8864	28.7116	12.5889	76.7696	99.1418	NA	17.5128	17.8817	8.60806	49.7399	6.87681	20.3513	30.1705	12.3116	NA	53.022	7.42636
OG0007269	11.7848	14.8214	20.8499	15.0875	6.45833	35.3682	27.3117	12.5081	8.50117	8.60131	7.81967	4.17949	12.6215	11.4421	5.78824	14.1711	7.99359	16.5211	29.9854	22.7125	23.9117	54.2553	95.0549	29.4451	6.30392	108.232	115.118	32.9895	10.7176	14.5274	11.7118	29.2009	6.33333	12.9936	14.3613	14.5164	11.6239	59.3	4.23765
OG0007271	7.84746	24.232	22.5394	13.0808	8.38482	45.1796	32.1437	NA	NA	9.0366	8.51754	NA	NA	NA	NA	16.0625	11.0247	23.7055	27.0794	7.93056	NA	71.5008	55.7895	33.7147	14.1074	86.8403	68.931	30.3225	8.94745	11.2667	NA	45.3942	14.3007	12.6267	NA	14.1223	13.7336	34.4444	6.52991
OG0007273	9.30117	19.4856	29.8538	13.4435	5.95455	50.4282	26.628	16.6787	12.6222	11.155	NA	2.09836	10.1472	15.796	9.9595	10.7661	NA	21.9483	22.4094	14.6667	31.0667	33.8017	NA	40.4023	17.6261	96.5844	86.7835	30.0058	9.96131	9.33036	7.11607	39.1753	10.4064	24.7202	27.2485	13.9587	10.1156	43.8477	8.05814
OG0007274	6.85388	13.6364	11.6522	12.9953	NA	39.8565	25.7981	19.419	NA	9.2963	6.3642	NA	4.18966	9.30952	8.67136	12.6373	7.30065	8.12037	24.277	16.7418	34.6667	58.6907	70.7634	25.5498	9.86158	76.6391	53.9008	19.8406	8.55714	11.5714	10.8381	33.0386	NA	21.8241	15.7562	10.0193	10.881	33.7246	NA
OG0007275	5.31638	19.3842	19.7412	9.21285	7.03252	42.5591	23.9797	8.87324	NA	8.60643	NA	NA	13.4643	NA	NA	NA	9.04678	22.4292	18.5827	NA	19.6639	45.7896	37.6569	36.2429	8.00533	74.433	NA	23.6345	16.429	12.6639	4.38667	28.7046	6.49735	20.3699	18.1625	9.57692	10.122	31.6039	4.41453
OG0007276	10.5215	20.9167	10.632	NA	6.82353	45.0805	NA	NA	13.158	NA	NA	NA	14.3907	10.7217	NA	14.8131	NA	23.3131	19.5425	NA	24.7991	73.0473	41.6338	31.3903	14.6968	87.7989	65.5503	35.3965	12.2821	8.6519	NA	55.7123	NA	14.9257	15.6359	13.2121	10.7151	23.129	6.17436
OG0007279	8.27564	22.8152	27.1965	15.6327	NA	33.7138	34.6735	23.3088	15.049	7.49141	10.0833	5.45652	16.0745	22.7121	18.0784	10.2107	12.794	21.9007	22.398	NA	37.5272	37.0741	90.9553	42.1395	9.77778	68.1461	NA	23.2007	15.4605	9.01282	8.42294	36.5071	NA	23.7692	25.4468	11.1905	NA	42.9691	7.22917
OG0007281	11.4901	22.5383	29.4557	42.3051	8.96454	55.5462	26.3802	21.2335	NA	9.25355	5.48355	2.40889	9.67041	12.7703	9.70428	20.265	10.0234	19.7424	30.4835	14.22	37.9026	49.6617	89.3557	32.1798	7.27027	80.7708	135.447	35.5041	17.4356	8.63014	13.7534	46.6667	NA	15.2194	17.22	16.6991	11.5052	61.1854	9.09394
OG0007282	8.74331	25.6471	19.1706	15.5784	11.8402	49.4771	32.3253	23.1038	14.9568	9.77984	4.37949	5.16398	10.6755	16.8272	18.5153	14.9877	12.7444	19.4021	28.4498	17.1636	34.8059	41.5488	96.9041	38.7722	11.5573	88.0245	114.678	28.5628	28.2993	35.3387	12.7665	NA	10.4851	18.1562	31.3735	17.3719	13.2197	67.9572	8.08384
OG0007284	14.6437	9.46061	15.7596	34.8889	NA	32.369	20.6784	20.3626	6.95035	7.25731	NA	NA	NA	12.1813	10.6842	13.0968	5.57738	11.2825	32.8155	17.3585	48.5417	54.4598	74.3988	29.2429	9.83333	96.2989	81.9828	34.1	8.15686	22.4462	17.586	37.2778	NA	6.71839	17.3722	17.6131	15.8167	54.3509	7
OG0007290	8.04615	NA	32.6039	14.3831	NA	NA	NA	NA	11.597	NA	6.54068	NA	10.4096	14.3884	NA	22.4685	7.86382	22.1957	22.7037	33.1592	NA	74.941	87.9518	33.628	12.5365	101.01	139.146	22.7745	15.1667	22.0207	NA	38.9424	NA	18.4873	25.4123	10.1573	NA	NA	NA
OG0007293	6.58333	14.5439	15.3462	22.0409	5.76023	28.1273	24.2865	20.9123	NA	15.2242	3.89116	NA	21.0545	14.8758	7.7697	17.2976	10.6182	18.4848	32.0182	14.5879	20.8889	80.7273	63.7879	31.4503	7.0155	72.1988	127.964	28.0545	10.6545	11.8462	NA	49.6303	11.6327	11.5697	34.097	15.0061	11.8061	59.7515	12.6667
OG0007298	8.43873	22.0593	12.8073	11.3048	NA	21.7402	120.908	16.6983	NA	6.99091	5.20769	NA	9.13625	12.9508	10.3885	15.7056	12.0956	14.8557	11.0433	12.7892	15.9231	33.1957	29.3951	24.8874	5.92908	60.7729	66.1314	28.1615	8.95	10.4614	6.56554	27.4524	NA	7.36765	3.42361	11.5679	9.61765	22.5185	6.29963
OG0007299	11.7249	40.2215	29.3758	14.2192	6.52482	50.5963	41.3502	22.7648	14.8524	9.44343	7.6703	5.20496	14.2375	15.3252	11.7975	17.4167	15.3233	26.6555	30.8781	16.285	37.2573	82.7774	96.8171	43.0213	15.5316	116.817	120.738	37.2594	16.4357	NA	15.0841	50.0214	NA	22.0791	23.0408	12.8228	13.5795	57.1843	8.69032
OG0007300	9.19106	24.4779	37.688	17.3422	NA	41.416	28.2785	18.4812	15.6216	8.67531	5.29751	5.68561	17.0466	20.1042	16.3436	13.3455	12.0134	22.2669	25.362	11.9404	32.3145	40.0655	87.091	33.2036	11.3936	76.704	126.147	29.1837	12.7742	9.08508	10.2098	52.881	8.1938	14.1257	28.6982	16.9754	10.1682	68.3674	7.47847
OG0007303	8.62309	NA	13.8936	11.7739	NA	40.0384	34.4786	22.557	22.9873	7.68889	6.20896	NA	NA	11.2238	NA	NA	10.2464	18.8122	22.9222	13.7444	37.8739	66.4725	87.905	28.11	10.1303	83.8979	69.8054	34.173	9.68098	NA	10.4437	NA	10.3068	12.8488	20.3425	16.126	16.1134	30.7879	4.28775
OG0007304	8.92655	10.4088	20.8116	11.9132	7.01361	41.2185	18.325	16.3649	11.0611	8.45014	8.0977	4.3141	7.91317	8.11565	NA	13.3982	12.3053	13.5856	20.9601	9.5625	15.566	45.5576	99.1565	27.6236	7.92727	81.4435	90.735	23.9894	NA	13.2586	10.3732	29.5152	8.17526	11.0472	12.8406	12.7126	9.04237	NA	NA
OG0007307	9.91369	30.871	28.1667	14.1532	7.08333	53.875	31.4236	23.1052	NA	NA	8.18551	4.5033	15.2769	15.6848	11.0327	18.6363	7.70807	25.8714	24.1627	9.33676	38.9524	82.3284	94.3793	45.0367	16.3462	104.606	128.67	29.0469	15.0041	15.0288	14.1351	49.256	NA	17.8733	22.7679	27.9813	15.4871	51.1359	7.93265
OG0007308	8.22368	24.3369	27.4965	14.0106	NA	45.5532	32.3936	16.1596	NA	8.86207	5.60889	4.3379	7.37681	10.6996	16.1525	8.83688	8.4539	17.5249	33.4043	12.1986	NA	74.8794	99.8877	43.8865	12.5603	84.9752	123.521	28.1596	16.6986	10.4184	9.30496	41.5993	NA	15.1631	28.0567	18.6135	NA	57.5745	11.727
OG0007316	10.7631	32.8002	23.8566	14.9898	NA	53.4678	NA	18.2386	14.6835	13.6177	6.14729	NA	NA	20.0784	NA	17.6088	NA	19.8193	35.0615	14.5044	41.0016	88.3776	104.948	41.1248	13.9014	115.745	153.204	30.8856	17.1998	NA	13.7988	54.8614	11.2344	18.9263	25.9613	16.4816	17.5825	63.7197	NA
OG0007324	11.7992	37.9943	34.3719	18.8104	NA	42.7562	30.3827	22.4209	19.8506	10.3684	7.88068	6.68519	14.6816	30.2689	10.9211	12.1534	11.3516	22.8564	22.0066	15.6341	34.5377	73.6469	108.046	36.6319	12.2339	105.041	130.53	26.2234	16.9481	12.8997	13.5637	42.8626	9.80303	16.6127	18.1004	18.469	19.633	51.0792	9.47589
OG0007332	8.69853	21.0807	24.776	NA	NA	40.2467	29.8172	15.3631	NA	8.77386	NA	NA	7.28529	NA	NA	14.6324	NA	19.924	22.9568	NA	29.9984	62.0595	81.9928	62.2524	13.3521	75.9624	NA	28.9238	9.68201	22.8991	14.2601	44.9976	NA	15.4649	17.2748	11.0499	NA	NA	NA
OG0007333	10.1467	22.0441	18.7672	NA	NA	41.7424	23.6341	12.5738	8.34752	10.505	NA	NA	9.86607	10.1716	10.0564	12.6891	12.8218	19.5749	18.6995	9.68599	40.1173	91.5399	94.5981	26.8844	13.8568	61.2598	80.8013	19.7424	14.1742	14.5813	10.4225	43.0403	8.38701	14.9653	20.4331	12.2328	12.2387	26.8916	NA
OG0007338	6.53333	NA	15.8497	9.57509	NA	45.6375	41.268	9.35385	11.8533	5.98864	5.85446	2.28889	7.14607	15.1333	10.5321	16.9253	NA	21.134	12.1865	NA	NA	50.4879	90.8912	32.5981	NA	NA	99.75	NA	24.4467	15	NA	35.7576	10.7753	10.6067	35.8778	12.817	NA	40.7695	6.57576
OG0007344	5.84127	27.462	27.3819	15.1429	9.06316	48.2294	31.5042	15.6935	14.4517	10.5079	6.51299	NA	9.60163	14.5654	13.6867	19.1746	8.0935	22.7358	23.4755	11.2409	38.7228	62.0676	95.3081	38.3912	16.759	90.1014	110.083	28.8075	13.3108	9.52209	12.0325	50.5944	18.7438	14.7245	30.4081	18.5182	16.0924	43.0949	NA
OG0007347	9.42088	25.6976	18.6103	14.5495	NA	40.8105	35.2157	21.2396	7.77083	7.52333	7.16863	NA	8.05178	9.51323	8.13399	16.9125	8.00855	16.1356	NA	NA	44.6562	64.4483	95.049	31.2667	10.958	NA	99.4676	37.323	8.66432	12.2843	11.6431	50.9226	8.52778	9.80714	22.2862	11.5839	12.7312	70.9158	11.5511
OG0007351	9.95833	20.4139	22.0386	9.68605	7.65801	43.3579	21.8068	19.2388	11.2292	13.2576	9.22559	NA	13.4304	11.1262	NA	28.5923	7.65732	21.1411	22.7419	13.9086	27.4946	50.5813	105.523	32.6818	7.48031	98.6156	70.1667	19.6504	10.0442	17.8058	10.5768	35.0171	10.0802	24.24	20.9524	13.7116	17.3701	20.6287	7.57277
OG0007352	9.754	23.4571	20.4603	34.5497	6.28404	47.0097	24.7774	14.8101	10.3757	9.08067	9.14423	5.10159	13.0612	14.2243	NA	17.1584	13.9783	17.037	24.3887	11.7058	33.2768	90.8989	57.1396	38.0151	8.6203	74.0912	96.9225	28.0263	8.29948	13.602	15.7016	44.6068	11.7197	14.7141	21.1044	17.7153	9.63126	32.2475	5.92798
OG0007362	8.35043	23.7752	25.4162	10.4935	NA	38.6524	21.8163	14.2643	NA	7.6553	NA	0.537415	18.7744	9.12762	NA	16.3616	10.7209	18.8764	21.678	14.0164	35.3966	NA	74.5583	34.4862	12.2335	67.9872	99.1298	26.4307	NA	NA	NA	38.7865	13.5522	16.4882	23.2237	11.6404	11.9556	31.3942	7.3
OG0007366	39.2328	5.48718	30.3431	25.5328	NA	43.4497	33.5143	19.4971	NA	10.1971	NA	3.23164	13.2599	13.4286	NA	28.7198	11.5601	22.6987	20.0586	15.0143	17.932	36.2744	91.4548	32.6828	11.9658	NA	91.9762	34.5193	NA	NA	9.33333	33.1981	4.95679	9.5	22.4783	14.6638	12.4533	30.0606	6.87955
OG0007373	6.79596	28.9461	21.7622	17.5489	8.01558	49.6511	NA	17.2255	15.5442	10.8108	12.8297	NA	13.963	15.0644	12.6376	10.7758	10.5063	22.71	24.019	14.1714	38.9041	47.6876	100.167	56.5301	10.5948	70.4478	118.9	NA	18.4896	20.1667	NA	NA	11.5844	NA	42.379	13.8191	NA	62.026	12.2312
OG0007375	NA	29.6444	40.64	11.0933	8.82692	38.4398	23.8844	8.88725	9.55111	NA	5.49405	6.36444	3.85128	9.36054	9.09778	10.9333	9.32857	12.2281	19.6933	NA	33.1822	65.3422	54.9822	34.52	8.13615	76.3151	64.9087	30.5921	19.9781	10.7763	NA	23.5702	10.6222	17.5833	18.2609	10.8711	8.32889	45.6578	7.15238
OG0007379	8.08943	15.0352	20.1192	6.57143	NA	40.3767	24.7046	20.1409	9.65041	7.25309	5.9381	NA	6.65359	8.98182	15.2168	8.9875	8.32782	25.3117	18.1816	2.58929	NA	44.9241	65.8835	23.0569	6.92141	83.4363	115.084	NA	18.4119	17.5989	10.2412	32.0298	8.69919	11.1111	17.6233	10.5285	11.4634	24.4146	4.46154
OG0007385	12.8394	25.5263	29.6037	16.6768	NA	65.6264	33.1941	18.8784	20.44	9.74638	5.2808	5.91453	13.6506	8.43005	6.84303	22.8616	10.0508	27.1875	22.8882	14.2516	28.0456	70.7294	76.4336	39.9112	9.74034	94.1835	129.07	34.7687	12.2052	NA	12.9056	43.8378	14.5791	16.0669	101.218	21.1479	15.1859	40.7752	7.49054
OG0007387	15.1407	43.8346	29.1704	147.946	6.77778	56.6568	39.6988	29.0617	17.2074	11.2741	4.96809	5.82171	14.0827	21.9818	8.3125	19.7877	11.837	29.6765	27.3728	22.8346	61.679	83.6519	104.128	37.8642	18.8881	124.512	89.6854	31.8593	35.8099	NA	11.5651	58.3852	18.8611	23.9185	27.9531	33.5556	16.5486	62.8914	9.86667
OG0007393	8.50549	24.6373	26.4895	22.2784	7.97222	35.6458	23.6259	23.8889	9.43386	10.4497	8.32804	5.25806	5.02315	11.836	6.97778	17.596	9.92222	13.977	39.4564	16.8923	29.0938	27.4527	100.634	38.1099	12.359	63.4799	130.568	22.4872	11.9255	12.7363	11.386	36.4778	7.925	14.1282	31.4023	20.7273	NA	64.1868	12.304
OG0007395	8.69907	24.3033	15.2617	14.7889	NA	48.84	18.7838	21.1043	14.345	15.3397	NA	3.25	11.18	10.4268	13.4826	19.8785	6.47863	17.3947	29.1797	18.3814	34.4013	50.1635	62.2016	41.3305	12.0733	112.472	73.2232	27.7375	4.76282	12.1598	NA	41.3137	8.81643	15.2849	15.123	13.9804	12.6474	52.168	6.87768
OG0007396	6.13137	28.2305	39.8609	21.2003	13.1576	52.4523	33.1184	26.0136	19.0842	10.5442	8.26974	2.01099	14.2063	16.4642	22.2391	11.9895	12.2523	22.5571	28.3623	15.5959	36.8253	42.3247	87.5584	44.3598	14.1162	108.271	96.0904	32.1281	15.6594	16.652	13.4727	50.851	10.7726	26.0016	27.6015	18.6953	12.7242	59.6997	7.48066
OG0007397	7.97872	19.0645	29.4516	15.8278	NA	22.227	20.0417	16.915	8.85333	6.69	5.45062	7.85944	9.59361	5.93694	NA	NA	6.07018	26.4877	25.7641	16.4526	32.0144	65.0918	111.256	36.8047	11.6858	107.004	114.994	28.563	15.0891	13.7033	NA	43.5333	10.359	5.71528	10.7037	13.4983	11.6995	51.8582	7.64943
OG0007400	10.1136	23.6667	9.39583	17.9259	NA	37.2822	25.5984	10.5625	11.5931	11.5455	NA	6.5922	12.7789	9.49412	NA	26.9125	9.07806	38.6634	26.4419	8.12667	25.9762	89.6027	116.472	42.7597	11.3	89.1313	123.189	26.839	8.42088	NA	12.6484	39.4906	10.4709	NA	21.3199	22.404	15.5059	28.3958	NA
OG0007401	13.3961	24.6854	22.1324	23	12.6854	43.9381	27.3333	22.3101	12.0516	24.5568	NA	1.52381	14.4875	NA	9.71264	34.0225	11.6556	NA	15.8685	16.0094	29.1878	57.4291	110.732	30.5699	8.83854	80	95.4891	41.8029	13.1379	14.2656	10.101	71.9855	7.05729	12.0235	34.2598	12.5114	12.6291	58.4413	6.9883
OG0007403	NA	34.3774	22.35	29.4304	NA	44.9302	34.4706	29.24	16.6667	15.9508	11.9417	7.65926	9.71193	10.6517	NA	63.6033	12.8742	20.9264	30.1206	17.6566	27.9656	64.8964	87.4025	38.8396	16.0327	84.7888	130.735	39.6824	27.0809	39.8268	38.5772	58.1715	NA	5.25	18.5081	20.6538	18.0294	33.7018	14.0233
OG0007404	7.64829	30.0625	31.7023	15.5885	15.6256	52.7417	32.9145	14.8527	NA	12.3907	8.93694	NA	10.9907	10.5838	10.2349	20.8707	11.7207	20.9435	21.4252	18.6559	25.9045	100.856	82.4545	47.1406	16.4115	96.4601	103.809	26.5289	18.6476	16.6528	9.1893	52.9234	NA	13.7337	84.6	13.4736	11.5213	49.3038	6.84337
OG0007406	10.7675	20.7578	16.9686	17.7143	NA	32.8592	25.1719	14.7578	17.5167	9.89744	10.3026	3.87793	5.07018	13.2045	NA	19.9594	9.84444	21.4281	27.8634	13.06	20.911	79.2329	35.9255	29.7992	10.5746	92.0982	75.9255	37.3292	14.0759	30.5	19.747	29.865	13.4628	14.2567	18.2981	14.1035	10.4069	36.6226	7.19298
OG0007412	NA	18.2967	13.9836	10.0343	7.33889	48.0952	27.9306	28.6995	12.9315	9.8631	NA	NA	9.12097	NA	NA	14.7889	11.4037	14.2865	17.7806	12.8415	29.1098	NA	55.5707	25.4314	10.8778	NA	NA	22.3716	8.86885	NA	NA	35.318	NA	16.747	18.5171	12.931	12.4	38.3146	NA
OG0007414	8.29114	9.18721	15.2367	10.3383	NA	23.2613	16.0235	9.38889	8.61017	7.81871	8.01093	NA	NA	9.82251	5.35057	14.0892	10.0708	NA	12.693	NA	20.6196	39.5464	33.975	23.2039	8.6477	65.5244	89.5841	15.1905	9.59921	NA	14.7284	30.9516	12.895	7.21333	29.2875	10.943	5.12698	40.3158	3.79545
OG0007415	8.05556	NA	14.5317	8.55797	4.25397	38.8261	23.7111	17.0833	4.61667	NA	6.34127	NA	10.0993	13.3333	NA	10.8227	8.28369	16.7801	34.8	28.8074	33.0725	71.7153	63.9841	41.7092	10.1667	91.3188	123.486	26.9926	9.36879	10.4184	NA	28.4296	NA	12.7518	20.3696	13.1348	15.1951	49.383	4.80159
OG0007417	7.62963	27.1872	26.5068	10.4247	7.50685	53.9224	27.863	24.2055	11.75	10.105	4.73333	NA	3.67857	9.20567	3.69281	12.9452	NA	13.8128	29.2044	NA	31.4064	49.8	88.2703	34.0622	8.77778	77.2831	104.627	35.5833	15.4521	9.13725	11.6438	45.9635	8.59817	7.63333	27.6978	13.3379	6.33333	47.4658	6.40444
OG0007418	10.1889	17.8117	24.3713	15.2196	11.4369	46.0534	33.2172	17.8235	9.39274	NA	NA	NA	81.4111	NA	4.96923	18.8023	8.37566	16.6444	20.687	12.6373	19.9924	103.929	76.0439	26.549	10.0102	115.176	121.982	34.1634	13.8213	NA	9.84667	36.7867	10.386	13.8121	14.3588	22.5278	13.7201	38.3257	6.06566
OG0007420	12.0678	29.2655	42.7139	17.8769	10.6431	32.7994	30.177	17.6357	19.8395	11.3761	10.0123	7.4257	17.2619	18.2248	15.6431	14.0619	14.5339	18.5606	40.4218	17.9751	NA	37.4159	88.1681	54.9705	15.0324	67.7552	92.1593	35.9794	27.118	11.4118	10.2094	62.8407	8.71228	23.2667	NA	17.0295	NA	41.0324	9.77431
OG0007423	7.25	21.4611	23.4561	NA	5.58621	NA	25.3556	14.1389	NA	5.74638	9.27778	4.28125	11.4372	12.7667	11.1222	16.8111	9.16667	24.8111	19.5389	8.2807	NA	41.9333	77.0546	30.9667	9.18889	77.4944	115.594	32	10.2889	10.4556	7.48936	NA	14.6448	13.8258	10.9944	13.1639	NA	41.9389	NA
OG0007425	5.60697	19.2483	20.3662	16.9753	NA	34.4111	19.6477	14.3878	7.11481	7.90541	NA	NA	13.0111	9.7697	5.55152	16.3963	10.07	NA	21.5	7.53439	34.5704	82.344	66.1032	28.2922	NA	94.0047	69.2692	37.6757	10.4481	13.8963	10.5519	29.542	NA	7.8659	20.3111	15.3575	NA	29.4561	6.40921
OG0007426	10.5806	26.9617	23.5228	16.6667	NA	39.29	22.9416	16.2063	93.5964	11.6948	11.9903	NA	8.21461	13.9364	4.56667	29.2102	16.2	19.5449	27.3315	17.3363	32.0874	109.421	70.8621	35.4926	6.24702	109.636	139.553	39.53	13.5975	23.484	11.3889	40.5903	NA	19.5644	14.8057	17.4251	11.7843	47.129	NA
OG0007429	NA	18.3503	14.1299	8.06667	9.31579	26.7544	26.848	15.4633	15.322	NA	6.49153	1.51282	13.1525	15.0056	NA	8.27119	NA	15.113	1.87006	4.0904	NA	52.5141	72.0722	28.3277	2.45679	81.8136	79.9096	20.0339	12.8983	11.3503	14.0444	37.3333	NA	11.7917	1.15152	7.61582	0.644068	68.6944	7.26554
OG0007436	NA	20.8286	23.3129	12.0656	NA	50.7267	38.3821	13.2362	8.05618	8.32051	8.93464	NA	12.5574	NA	11.1307	11.2585	7.07333	24.199	23.1333	13.4967	26.5733	65.7343	75.6796	31.615	7.44792	72.1328	84.6039	28.6698	9.3268	18.24	12.2288	40.4686	NA	24.1022	19.24	20.3617	NA	37.3744	NA
OG0007437	8.98039	40.4042	39.8238	14.8306	6.41071	52.8333	31.1611	18.2043	26.9208	12.7392	8.61299	5.37751	10.6398	21.664	13.1022	7.17925	12.172	21.8808	34.9167	11.6	49.2984	50.871	111.683	31.0215	13.7473	76.7339	118.938	34.4785	18.2903	15.0623	9.05155	62.9042	14.6278	21.457	48.2984	18.7333	10.9848	82.914	5.19883
OG0007439	3.67949	23.9097	9.30128	7.21795	17.6667	55.7347	21.732	12.1987	10	5.20513	NA	4.05882	13.1026	13.7244	15.7647	16.98	22.6346	14.1282	19.7451	8.98693	36.3922	30.7273	92.4167	27.9167	10.0513	104.224	113.744	24.7516	9.79085	20.3958	12.9467	45.9412	NA	8.9359	27.7974	12.6667	NA	55.1046	NA
OG0007441	11.2492	18.8039	25.8133	NA	NA	35.303	30.5111	17.6807	11.1003	3.3046	6.2619	NA	12.968	14.8176	14.8536	8.56225	7.7395	14.2946	31.523	17.7644	25.8006	57.3333	74.0172	39.1466	14.25	50.5057	NA	29.0311	19.944	14.7227	11.2875	40.5154	5.02985	13.2917	26.0085	19.1204	6.32624	66.1512	10.8683
OG0007442	7.17514	23.1005	16.1833	15.8317	NA	52.619	27.5714	16.6243	14.1101	14.044	NA	NA	NA	9.29365	14.2857	NA	14.9873	30.7929	23.7989	10.1067	41.1005	73.2006	112.206	31.9879	17.9391	96.9269	125.843	33.7865	12.2531	17.7778	11.52	46.0056	10.5285	27.375	770.27	10.5537	16.0529	56.3278	7.21164
OG0007443	10.9694	15.9725	34.0948	25.1635	NA	43.6147	24.3853	16.4429	11.7303	NA	6.46528	3.17778	8.99388	15.0459	10.4067	7.7641	11.8257	14.5902	25.1529	11.7234	NA	31.2599	88.419	44.792	12.1927	82.5719	103.195	26.4832	13.1988	10.0734	12.8043	45.2232	NA	15.1743	14.2762	17.792	7.55452	44.6422	6.5189
OG0007444	8.30446	25.5342	45.7987	21.9479	NA	34.4776	41.7873	25.5058	16.8705	12.6752	NA	NA	15.707	22.801	10.821	13.2723	10.6425	15.6879	27.8889	25.6369	60.1515	52.7107	82.9075	54.0693	10.3079	69.4307	114.447	32.5984	18.0549	20.7463	11.7065	NA	14.0417	20.1667	21.3203	12.6755	10.9971	66.2018	3.97619
OG0007445	8.26455	25.0674	29.3563	13.4825	10.5686	61.0533	24.0359	19.4159	13.7778	7.75516	5.45238	4.74317	8.36207	13.3172	10.3758	10.5035	9.21739	14.9915	24.8727	13.5424	34.5351	39.7062	97.2365	34.9483	11.226	66.8041	110.733	32.8053	21.6453	18.979	11.3628	55.6814	NA	17.7091	18.9474	10.5238	9.20468	61.2368	5.09259
OG0007446	15.4269	24.1111	36.5714	19.9006	NA	50.4211	33.244	35.386	15.5595	12.4762	8.32749	6.24837	6.3869	15.9643	23.7018	8.70833	12.5893	31.3869	32.5212	11.0788	NA	42.7976	129.49	57.6905	NA	78.3155	NA	31.7202	17.731	13.117	14.9708	41.8512	10.5417	19.2202	69.3571	18.0952	NA	37.3515	NA
OG0007450	NA	15.7917	33.6954	21.2749	NA	37.1034	21.1637	NA	10.142	6.39506	NA	NA	7.75	10.9691	10.6207	20.1667	14.119	9.69136	19.454	11.3851	38.3563	20.0517	80.2339	39.0119	7.22619	42.0056	94.1277	20.2679	18.408	11.5977	10.0175	51.9655	NA	15.9753	25.2816	10.4524	NA	42.1379	5.4321
OG0007457	8.3719	19.3363	24.0667	13.4366	7.6036	38.1003	22.2417	12.5458	NA	7.2521	NA	5.15723	8.97391	12.2056	11.3865	10.1149	6.88618	21.1734	18.7921	5.09346	25.3806	41.8713	10.9352	34.4524	8.09117	69.9187	112.802	25.839	14.1789	17.6139	7.2	34.0256	NA	17.1333	32.9566	14.1132	11.327	36.8472	6.95513
OG0007458	NA	18.3136	20.4451	14.9052	NA	46.2812	24.3892	13.4859	NA	8.70606	NA	NA	10.9004	NA	12.2022	15.6602	7.6299	19.7095	22.6133	12.6724	32.0267	32.6727	68.5124	29.7803	9.09926	66.194	66.1927	25.894	8.25321	9.53651	8.21605	32.4765	NA	14.0679	21.2851	13.5904	13.5132	43.7443	6.62997
OG0007461	10.2481	32.025	21.7683	17.9782	8.69171	49.2181	41.3689	23.394	17.2516	NA	11.181	NA	NA	15.903	19.585	16.8425	14.3595	19.9637	32.3635	18.9733	52.7738	82.7819	87.1581	40.8463	13.3399	101.947	114.841	32.5135	16.272	21.4003	10.0084	65.2177	NA	20.0661	41.6958	18.7494	10.724	83.6071	5.73145
OG0007462	14.7857	16.2161	22.0065	16.7983	9.26247	NA	16.4385	13.964	NA	11.6006	10.0033	NA	5.1732	7.09896	7.7767	13.4841	7.98502	12.9067	36.0924	15.6644	NA	48.8441	75.8031	53.0501	14.0322	84.8998	62.7252	24.8872	9.32507	11.5524	11.7154	42.9406	9.13121	11.5139	NA	18.8526	NA	49.8271	12.7063
OG0007467	10.566	24.3193	23.6882	15.4594	NA	43.7014	25.3182	19.1771	10.6523	11.1181	7.15828	4.73712	10.244	14.8531	5.78495	15.2535	12.997	20.8819	25.97	13.2825	34.3948	61.4877	92.8206	36.2938	10.0753	91.358	117.298	33.1707	15.0059	32.3554	11.2879	39.9982	NA	15.1951	30.9906	16.56	NA	43.8981	6.93144
OG0007469	8.85348	NA	15.1075	9.53061	NA	32.7685	20.3462	15.4153	5.87597	10.9637	5.49091	NA	23.5481	11.6167	7.09259	18.6324	5.83951	21.6501	NA	11.4207	23.6751	49.258	94.2933	31.0889	NA	84.5948	116.526	NA	NA	NA	9.48718	35.7222	NA	10.2987	17.0795	11.5082	NA	NA	12.2926
OG0007471	7.8	13.3711	23.3838	11.6268	NA	38.5179	24.7647	14.146	NA	4.46061	5.67521	6.42708	7.87395	7.29078	NA	9.53448	12.0136	9.73389	17.5602	11.9815	NA	61.5742	67.5071	31.6331	12.7072	76.4007	94.5424	23.2917	6.79202	9.86158	10.3105	40.1083	NA	12.2034	19.6102	8.93897	13.7534	33.4694	6.40741
OG0007472	11.9123	26.214	34.1018	19.0567	2.31008	40.8175	28.7143	18.7536	NA	10.4	14.4491	4.07512	12.0667	10.6877	15.1209	13.2092	8.95439	22.0947	25.2632	17.3853	NA	67.007	106.733	41.2807	13.8772	89.828	73.6561	30.6772	20.6561	NA	9.72281	39.1298	NA	23.0386	20.9544	13.5421	NA	56.2	4.92982
OG0007473	8.726	20.34	18.5412	8.1871	11.6534	36.6501	29.5567	20.9849	NA	11.8291	5.84412	2.75238	11.0123	16.4218	6.65707	16.6392	11.9967	20.8105	27.9244	10.386	34.5144	102.588	0.197917	39.0185	10.4239	89.465	115.445	30.1876	23.8615	NA	9.5956	46.797	NA	20.4033	114.55	13.0619	12.8667	51.8814	6.01802
OG0007476	11.1639	36.8288	27.2037	31.4895	7.81235	54.9944	45.5424	30.7509	19.532	12.6375	8.7069	3.1828	15.043	20.9828	20.9435	15.5956	15.5303	23.6271	27.6273	10.4161	32.2222	67.7945	107.467	39.8316	16.3617	99.221	125.928	23.9621	22.788	15.6895	15.2933	56.2835	10.368	NA	30.5386	16.0529	19.4882	NA	5.54301
OG0007477	11.6101	20.6056	20.9167	11.8653	NA	33.5806	31.8806	16.3739	11.9608	11.6101	7.06468	2.47799	9.8162	11.2642	11.2541	8.98898	8.92877	25.4971	19.5444	NA	28.6952	50.73	84.8464	32.3196	15.566	65.2617	105.567	16.1293	14.391	12.296	10.4971	30.5128	10.0571	21.3592	15.761	12.9216	13.25	32.2611	12.0063
OG0007483	7.9009	24.9428	14.6808	14.7302	6.36869	47.157	27.3091	18.6517	14.7632	8.06379	6.90295	4.28877	14.189	14.0405	11.9131	10.7638	10.1796	NA	24.2883	20.9627	37.547	69.8542	95.5864	34.6771	10.4515	101.386	99.2603	26.3912	20.1627	15.0709	13.6039	40.8919	11.039	12.6155	57.1335	16.6827	14.483	46.1918	6.61382
OG0007485	7.32126	25.2872	25.4386	19.9874	NA	44.1779	31.6323	23.9309	15.929	11.6667	7.1324	NA	9.5205	18.7726	16.877	18.4717	14.3698	20.8615	28.7483	16.6317	38.1757	79.7781	100.269	31.9078	26.0169	92.2911	129.082	27.8319	19.4106	11.9981	13.2718	58.0892	17.0946	18.4416	27.3473	14.9079	12.8333	83.4765	7.96407
OG0007486	7.46111	18.8667	30.0444	17.0997	8	47.7079	27.9283	19.8431	16.4028	8.87129	4.46995	5.56296	9.73209	14.7134	10.1	10.6033	9.96855	19.3397	20.7726	10.3472	42.1333	50.6698	58.625	34.6168	12.5079	87.4237	NA	27.5109	17.8399	9.20741	6.74317	39.0256	11.8941	10.5631	12.2761	15.5639	14.1987	56.7165	NA
OG0007487	8.56203	22.3646	10.881	22.0357	6.01833	42.447	25.3552	15.8672	11.489	12.9978	6.19444	NA	10.6325	15.1589	7.50064	16.0722	9.05273	18.4179	27.5425	13.3566	28.7466	55.5971	87.7924	36.9724	11.4619	76.9396	124.986	24.5234	12.4239	10.9783	13.1432	32.3435	10.3087	17.8477	16.3315	14.1109	12.3768	53.3735	6.80564
OG0007492	7.91468	23.2726	27.0867	13.942	NA	42.6694	21.4494	NA	NA	8.2107	NA	NA	7.61325	NA	NA	NA	7.35942	20.5058	19.6751	9.97212	25.7081	49.7177	68.6563	30.3296	10.843	68.0485	78.3296	22.6466	13.844	13.0988	11.473	33.6499	NA	16.1214	22.7673	14.788	9.08521	37.9794	NA
OG0007494	5.3064	21.379	19.2441	11.9436	8.63725	36.7642	23.4825	17.6572	11.078	NA	NA	NA	10.6886	12.0913	10.7377	14.6014	7.79953	63.8065	21.9586	12.9423	23.9061	47.9259	68.5478	17.8534	9.10952	59.2305	82.9494	20.8976	6.59712	9.00513	10.4704	33.5397	9.55144	11.8394	18.2347	11.1701	6.89831	47.7032	5.8373
OG0007495	11.2171	26.7032	20.5454	27.2817	9.48605	55.7994	27.6885	16.2616	12.4638	14.3393	9.53744	NA	13.5656	17.132	NA	22.2662	12.3792	25.8821	28.3987	17.8877	33.2474	84.4975	86.8241	37.6913	10.1423	98.3063	111.674	35.7254	12.3091	12.0962	13.6644	43.7673	17.0301	19.2642	21.3897	15.2624	14.0952	40.0702	7.82192
OG0007498	6.74359	24.4219	30.6138	NA	NA	31.4256	21.869	NA	10.8503	3.72222	6.22846	9.07879	7.99444	15.4485	7.19577	10.6719	7.53846	20.0722	21.8656	10.415	30.5774	36.4559	107.392	34.4118	16.8148	87.5714	100.654	17.5436	20.0968	20.0077	6.73333	48.774	NA	15.49	15.1751	8.79365	8.03077	28.9101	NA
OG0007517	10.4586	36.69	22.259	16.4694	8.39926	49.363	NA	24.4586	24.2752	17.1921	NA	NA	7.75336	17.0709	12.8302	18.1463	11.7871	29.4122	25.4218	19.4707	43.0311	78.2765	128.977	51.3959	14.4801	112.311	148.008	32.4842	16.5523	13.6177	14.8329	50.1176	16.5085	19.2566	26.6503	13.2169	13.6575	70.58	6.375
OG0007520	9.54572	23.0115	35.0826	21.2389	NA	17.6293	28.9587	18.9541	14.1333	8.08547	4.98387	NA	10.5119	24.6218	19.523	7.63218	9.95671	29.3007	11.9767	11.7111	20.8452	32.9405	89.6136	32.5632	13.546	96.0931	91.2385	21.546	9.39655	9.46264	17.4023	69.2242	6.14052	9.48148	9.78466	15.7594	6.10884	24.4775	6.5098
OG0007521	14.2409	25.9771	25.157	13.1483	10.8961	43.98	27.5708	14.6113	NA	7.38571	6.95714	2.52025	10.5501	15.6486	8.08148	19.6471	8.20855	23.2496	27.682	14.8439	29.6167	58.3288	82.2304	36.1379	10.1538	102.344	133.171	30.9751	13.3814	12.1755	13.3348	36.2112	NA	18.2993	30.6072	14.6753	16.431	48.0271	9.76867
OG0007522	11.49	14.023	15.1944	11.1407	6.63704	39.4264	19.4	NA	7.20188	11.9419	NA	4.78472	10.0881	4.56725	4.66667	31.0871	5.93827	19.3977	17.5556	NA	24.4394	54.9167	65.4674	35.6386	13.1073	72.2471	128.652	22.2874	10.6667	10.5094	8.78755	28.2651	11.6905	16.5754	46.2386	14.9738	9.49612	19.1412	10.431
OG0007531	NA	18.4811	13.5232	16.3644	6.06202	30.2	18.9244	14.3111	12.3889	12.2251	7.90667	NA	6.63566	7.67982	NA	18.6889	10.0311	19.8222	13.3956	NA	21.8625	67.5378	77.6323	51.2509	8.24444	83.1867	66.6151	18.1348	13.6667	12.7143	7.77612	30.3913	8.51961	9.51111	13.1558	13.8615	10.7672	23.9111	3.37908
OG0007537	NA	23.6839	23.2202	20.4121	NA	50.7697	42.0816	14.954	16.4345	10.3654	10.2482	NA	6.72327	10.4465	NA	17.7661	9.72515	20.3155	28.2471	16.1897	23.2531	36.1369	52.6101	40.1733	8.03086	73.3469	105.327	26.3678	21.408	20.3161	8.28161	36.8933	12.0805	21.0252	30.6959	16.8393	13.4583	63.7816	8.50877
OG0007539	NA	28.0748	29.0884	NA	6.53659	55.7124	26.7619	45.0065	10.619	7.7381	7.97959	NA	11.7279	11.034	7.85	15.7974	20.6054	16.0903	19.6928	NA	NA	102.233	63.7007	24.8133	10.8639	113.816	66.0136	36.5752	18.1176	13.7124	NA	39.8889	6.50877	16.5294	12.3129	13.8912	20.549	33.6601	10.3333
OG0007541	11.3109	26.6327	19.2008	8.70042	NA	40.7321	29.2289	12.6988	9.525	4.87006	NA	NA	12.5683	11.8252	5.87963	12.2485	9.48503	12.7542	26.8415	14.5307	29.241	62.2209	83.0575	31.6828	9.1369	NA	73.7226	22.3614	10.3496	15.8618	8.81301	34.3828	7.81548	15.5971	20.0576	10.6766	16.0723	40.214	7.40833
OG0007544	5.2963	17.6102	12.2373	18.9667	2.94309	33.448	25.6102	18.9892	10.2034	6.15819	NA	NA	NA	12.7458	10.9384	13.9655	NA	14.2373	28.494	NA	25.1344	25.3616	103.28	32.2111	8.71373	58.7514	80.9283	29.6778	9.60345	14.977	4.94643	25.4802	13.3333	6.71751	21.7966	18.774	12.8644	43.5443	NA
OG0007548	10.0392	27.0833	32.7905	11.8889	NA	37.9902	33.3519	19.9041	11.9775	11.7981	9.11111	10.6275	18.2911	11.9952	11.1961	10.702	9.78788	26.0089	25.4074	18.1204	27.8676	37.7136	88.2242	131.356	10.7981	108.211	372.477	32.5392	13.25	19.814	17.3775	38.7136	21.8081	NA	35.2438	16.8714	9.72222	57.8519	5.64881
OG0007549	NA	NA	21.15	8.67619	NA	43.7989	30.053	15.5303	11.9026	9.7619	5.38611	NA	10.1148	18.3973	8.81481	11.5253	10.0565	24.0672	27.6379	12.7241	35.2903	30.9142	92.8353	38.0556	11.9528	83.3208	112.829	30.8716	20.1566	11.1538	9.08586	39.1795	13.3233	13.1913	30.7175	12.7284	8.82031	67.9827	NA
OG0007552	9.80741	34.6173	16.1307	15.193	NA	35.5617	30.6111	12.1975	10.3851	6.48538	4.6	NA	NA	12.8231	NA	7.82222	8.8	13.6497	13.0061	8.84058	18.9615	23.9753	102.573	30.8698	NA	59.9942	119.851	26.1195	12.3974	25.2372	10.8205	45.1358	6.71345	5.50327	5.94444	5.5	9.05031	16.8988	8.00629
OG0007553	8.80128	21.4425	46.2215	18.5175	7.88114	36.1498	29.6742	19.5623	16.4419	NA	7.45355	5.66184	12.8503	15.452	12.8152	15.1257	10.2873	19.8333	26.871	12.0848	37.3911	24.4018	94.661	44.7125	12.8333	68.1869	116.017	24.763	21.5073	26.7871	25.5055	NA	NA	30.1744	16.3121	18.5019	9.08527	58.6784	8.52239
OG0007555	4.60284	20.2265	36.1536	11.9906	NA	36.8172	29.9351	22.7138	11.9206	7.97634	6.32184	6.29365	14.3459	10.6725	12.9762	10.8558	10.0731	12.0215	23.4539	17.0967	NA	33.6974	74.3288	62.3939	18.8475	68.3333	91.6878	20.5596	11.6122	13.8278	13.937	41.3268	10.8418	16.4452	25.1267	13.9194	13.0974	34.9183	5.5
OG0007559	7.33333	NA	18.1301	12.5833	NA	49.126	17.6582	14.2759	NA	10.439	6.80556	NA	NA	10.0409	9.98333	16.1301	12.6179	10.9756	16.321	10.7572	20.7793	66.8455	69.6585	28.7967	9.8125	75.7276	42.3984	26.5	7.57317	18.2114	NA	34.6951	NA	12.2901	37.1382	16.6098	11.4272	11.8945	10.05
OG0007564	190.181	18.4219	18.2274	13.8762	15.4756	39.712	25.5764	NA	16.7886	11.2178	NA	NA	11.4233	11.9296	NA	25.2194	11.6329	19.245	25.1215	10.0085	25.4529	54.788	75.1024	37.8707	9.27833	93.0776	128.82	27.5461	12.0887	19.3886	25.9754	33.9246	NA	18.7739	31.6968	13.0396	14.3892	32.7915	NA
OG0007566	11.5176	26.4725	24.4941	8.54023	NA	41.8545	19.5838	20.2387	11.5443	9.17778	7.74561	NA	12.7604	17.1284	12.3134	18.49	7.46617	23.9108	20.9881	NA	29.6727	88.9901	98.2836	30.7302	12.5217	71.0584	126.927	24.0174	15.0632	NA	11.1149	42.1556	9.39947	NA	79.7471	13.6301	7.74762	38.5897	NA
OG0007567	8.42723	23.8551	18.23	17.4	14.4226	27.628	26.6667	16.6135	13.8519	8.85075	NA	7.34545	4.65957	15.1582	11.4493	16.0256	12.8685	18.4085	17.4928	12.0725	34.9034	49.9812	101.225	28.0539	10.8395	77.3662	124.019	22.113	20.5775	17.0857	14.1814	37.9812	NA	18.4899	22.0376	12.7536	8.99502	59.6715	NA
OG0007568	4.04321	17.5	14.9192	18.2424	NA	35.9192	28.298	12.1364	11.8986	14.0556	NA	4.03546	14.9897	15.6515	13.1566	27.3636	10.3434	16.9611	22.4545	11.1697	23.0365	75.9641	104.848	27.3434	NA	93.0707	74.7626	17.3906	9.0202	20.6061	15.0859	24.8384	NA	14.5152	25.5303	16.3073	18.1768	34.4848	NA
OG0007569	NA	22.6205	17	10.6008	5.72487	44.9297	21.0884	17.8681	9.43816	8.86325	6.0719	NA	12.1599	12.7917	8.09843	12.8086	6.59504	19.7033	25.0794	13.5754	38.2757	33.9719	75.6605	34.3558	9.64789	82.6667	67.5515	26.9561	12.3499	NA	10.5311	35.9778	12.8316	10.8441	33.5626	14.749	10.6481	48.1397	NA
OG0007573	6.475	20.1031	11.2333	10.7083	NA	54.6404	15.2025	8.32468	15.2137	7.00306	8.15897	NA	14.7763	10.9286	3.86111	14.8545	NA	20.2821	15.5804	13.8289	35.9907	73.661	53.0252	27.9266	8.20402	66.1598	82.4084	26.1784	5.55882	8.0057	7.11111	34.8423	NA	NA	29.5244	6.379	16.5672	26.256	9.41379
OG0007575	7.78509	21.1429	25.2984	13.0751	NA	41.2237	34.5548	13.1868	16.1921	6.01743	6.17284	NA	8.81848	13.5075	8.10088	10.8126	6.94624	18.1908	22.4882	7.83025	35.5636	25.2208	80.8759	32.9264	9.12	68.2588	95.7294	29.1941	10.3602	11.4978	9.02778	35.3841	11.6948	13.9078	14.6086	12.6452	11.5052	53.1933	4.34
[truncated: 239 more rows]
