# Supplementary material for: Genome-wide macroevolutionary signatures of key innovations in butterflies colonizing new host plants
Source: Nat Commun. 2021 Jan 13;12:354. doi: 10.1038/s41467-020-20507-3 (PMC7806994; doi:10.1038/s41467-020-20507-3)
Supplement: Supplementary file 6 — Supplementary Data 2 [file 41467_2020_20507_MOESM6_ESM.xlsx]

## Sheet: Supp. Data 2 - Gene ontology
Orthogroup	Positively selected	Positively selected in control branches	Positively selected in branch with host shift	Positively selected in branch with climate shift	Branch ID (see Supplementary Fig. 18 for the exact location of branches)	Papilio xuthus seq ID	PANTHER family:subfamily accession	PANTHER family name	HMM e-value score	EggNOG family name	EggNOG function	EggNOG seed ortholog evalue
OG0003469	No	No	No	No		NW_013528891.1_cds_XP_013167587.1_241	PTHR13395	SISTER CHROMATID COHESION PROTEIN DCC1-RELATED	6.9e-90	D	Sister chromatid cohesion protein Dcc1	7.586207e-49
OG0003484	Yes	Yes	Yes	Yes	Branch10,Branch11,Branch13,Branch17,Branch19,Branch20,Branch21,Branch22,Branch24,Branch25,Branch28,Branch29,Branch30,Branch32,Branch5,Branch6,Branch9	NW_013528976.1_cds_XP_013163072.1_486	PTHR11963:SF23	ZGC:152830	3.1e-91			NA
OG0003487	No	No	No	No		NW_013528989.1_cds_XP_013163872.1_778	PTHR24056:SF414	CYCLIN-DEPENDENT KINASE 9	4.3e-158	T	Haspin like kinase domain	9.334068e-59
OG0003497	No	No	No	No		NW_013529520.1_cds_XP_013170436.1_1137	PTHR15954:SF4	VACUOLAR PROTEIN SORTING-ASSOCIATED PROTEIN 51 HOMOLOG	6.4e-144	U	Exocyst complex component Sec5	3.559322e-110
OG0003504	Yes	Yes	Yes	Yes	Branch10,Branch13,Branch16,Branch17,Branch19,Branch2,Branch20,Branch21,Branch32,Branch5,Branch7,Branch9	NW_013529520.1_cds_XP_013171853.1_1277	PTHR45688:SF2	ALANINE--GLYOXYLATE AMINOTRANSFERASE 2-LIKE	8.3e-217			NA
OG0003513	No	No	No	No		NW_013529697.1_cds_XP_013176137.1_1684	PTHR12620:SF11	SPLICING FACTOR U2AF 35 KDA SUBUNIT-RELATED	3.6e-117	A,A	Zinc finger C-x8-C-x5-C-x3-H type (and similar),Splicing factor U2af 38 kDa	2.413793e-25
OG0003533	Yes	No	No	No	Branch2	NW_013529697.1_cds_XP_013180233.1_2146	PTHR23077	AAA-FAMILY ATPASE	2.9e-183	O	ATPase family associated with various cellular activities (AAA)	4.576271e-164
OG0003543	No	No	No	No		NW_013529869.1_cds_XP_013182007.1_2936	PTHR11702:SF40	GTP-BINDING PROTEIN 10	1.7e-111	S	GTP1/OBG	7.068966e-71
OG0003558	Yes	Yes	Yes	Yes	Branch14,Branch6	NW_013529869.1_cds_XP_013182327.1_2758	PTHR15137	TRANSCRIPTION INITIATION FACTOR TFIID	0	K	Peptidase family M1 domain	3.448276e-192
OG0003559	Yes	No	Yes	Yes	Branch1,Branch10,Branch14	NW_013529869.1_cds_XP_013182333.1_2948	PTHR10454:SF157	CASPASE-9	9.4e-39	D	Caspase recruitment domain	6.530612e-25
OG0003560	No	No	No	No		NW_013529869.1_cds_XP_013182359.1_2939	PTHR43995:SF1	PRE-MRNA-PROCESSING FACTOR 19	0	S,S,S	generation of catalytic spliceosome for first transesterification step,Prp19/Pso4-like,PRP19 PSO4 homolog (S. cerevisiae)	2.065224e-10
OG0003562	No	No	No	No		NW_013529869.1_cds_XP_013182387.1_2793	PTHR12463	OXYGENASE-RELATED	9.9e-90	S	oxidoreductase activity, acting on paired donors, with incorporation or reduction of molecular oxygen, 2-oxoglutarate as one donor, and incorporation of one atom each of oxygen into both donors. It is involved in the biological process described with oxidation-reduction process	1.033898e-44
OG0003572	Yes	No	Yes	No	Branch30	NW_013530391.1_cds_XP_013161726.1_3538	PTHR24366:SF80		0	S	Leucine rich repeat C-terminal domain	6.551813e-19
OG0003586	No	No	No	No		NW_013530472.1_cds_XP_013162220.1_4208	PTHR10943	26S PROTEASOME NON-ATPASE REGULATORY SUBUNIT	0	O	Enzyme regulator activity. It is involved in the biological process described with regulation of protein catabolic process	1.87322e-288
OG0003592	No	No	No	No		NW_013530472.1_cds_XP_013162381.1_4316	PTHR12515:SF5	PROTEIN SMAUG	6.5e-66	JT	Sterile alpha motif.	4.210526e-50
OG0003597	No	No	No	No		NW_013530507.1_cds_XP_013162576.1_4617	PTHR21569:SF1	28S RIBOSOMAL PROTEIN S9, MITOCHONDRIAL	9.7e-86	J	Ribosomal protein S9/S16	5.762712e-48
OG0003602	No	No	No	No		NW_013530507.1_cds_XP_013162789.1_4684	PTHR15913	ACID CLUSTER PROTEIN 33	6.5e-124	S,C	Spastic paraplegia 21 (Autosomal recessive, Mast syndrome),determination of stomach left/right asymmetry	1.210526e-40
OG0003613	No	No	No	No		NW_013530507.1_cds_XP_013163115.1_5067	PTHR11831:SF24	40S RIBOSOMAL PROTEIN S9	2.2e-107	J	Ribosomal protein S4/S9 N-terminal domain	1.62069e-40
OG0003614	No	No	No	No		NW_013530507.1_cds_XP_013163148.1_4388	PTHR22969:SF15	FI05319P-RELATED	1.3e-244	T	Protein tyrosine kinase	8.983051e-83
OG0003622	Yes	Yes	Yes	Yes	Branch10,Branch11,Branch16,Branch19,Branch27,Branch28,Branch29,Branch30,Branch31,Branch32,Branch7	NW_013530612.1_cds_XP_013163424.1_5307	PTHR24377:SF856	SI:DKEY-111K8.2-RELATED	3.7e-145	S	Zinc-finger associated domain (zf-AD)	6.567191e-09
OG0003660	No	No	No	No		NW_013530872.1_cds_XP_013164996.1_6277	PTHR10804:SF11	PROLIFERATION-ASSOCIATED PROTEIN 2G4	2.2e-156	J	Metallopeptidase family M24	1.682867e-31
OG0003670	No	No	No	No		NW_013530893.1_cds_XP_013165344.1_7326	PTHR19957:SF83	STX16-NPEPL1 READTHROUGH (NMD CANDIDATE)-RELATED	8.4e-55	HMU	Glycosyltransferase like family	9.135798e-09
OG0003692	No	No	No	No		NW_013530935.1_cds_XP_013165871.1_7817	PTHR22961:SF16	SERINE/THREONINE-PROTEIN KINASE 40	1.2e-167	T	Protein tyrosine kinase	1.706897e-28
OG0003712	No	No	No	No		NW_013530969.1_cds_XP_013166470.1_7972	PTHR45723:SF1	SERINE/THREONINE-PROTEIN KINASE RIO3	6.8e-198	T	RIO-like kinase	6.271186e-101
OG0003725	No	No	No	No		NW_013530969.1_cds_XP_013166987.1_8505	PTHR23410:SF12	60S RIBOSOMAL PROTEIN L5	4.6e-146	J	Ribosomal large subunit proteins 60S L5, and 50S L18	1.210526e-19
OG0003731	No	No	No	No		NW_013530969.1_cds_XP_013167091.1_8103	PTHR13619	UNCHARACTERIZED	6.9e-116	H	Mitochondrial matrix Mmp37	1.220644e-88
OG0003733	Yes	No	Yes	No	Branch30	NW_013530969.1_cds_XP_013167116.1_8426	PTHR13847:SF200	SARCOSINE DEHYDROGENASE, MITOCHONDRIAL	6e-257	E	FAD dependent oxidoreductase central domain	2.931034e-32
OG0003754	No	No	No	No		NW_013530970.1_cds_XP_013167468.1_9220	PTHR10507:SF0	CELL DIVISION CONTROL PROTEIN 45 HOMOLOG	1.1e-110	L	CDC45-like protein	4.793811e-52
OG0003761	Yes	Yes	Yes	Yes	Branch13,Branch17,Branch19,Branch23	NW_013530970.1_cds_XP_013167709.1_9053	PTHR46075:SF2	RHO GTPASE ACTIVATING PROTEIN AT 5A, ISOFORM A	1.1e-159			NA
OG0003762	No	No	No	No		NW_013530970.1_cds_XP_013167749.1_8818	PTHR21231:SF7	GPN-LOOP GTPASE 3	7.5e-123	K	Conserved hypothetical ATP binding protein	2.881356e-16
OG0003778	Yes	Yes	Yes	Yes	Branch11,Branch2,Branch22,Branch23,Branch25,Branch29,Branch32,Branch5,Branch8	NW_013531079.1_cds_XP_013168748.1_10048	PTHR23142:SF1	PRE-MRNA-SPLICING FACTOR 38A	1.5e-112	S	Pre-mRNA-splicing factor 38-associated hydrophilic C-term	1.441051e-48
OG0003790	No	No	No	No		NW_013531107.1_cds_XP_013169285.1_10591	PTHR11766:SF0	TYROSINE--TRNA LIGASE, MITOCHONDRIAL	1.5e-185	J	tRNA synthetases class I (W and Y)	1.749259e-30
OG0003812	No	No	No	No		NW_013531188.1_cds_XP_013169988.1_11009	PTHR15696:SF7	PROTEIN SMG5	6.3e-134	A	PIN domain	1.678571e-82
OG0003822	Yes	Yes	Yes	Yes	Branch1,Branch15,Branch17,Branch20,Branch28,Branch30,Branch32,Branch6	NW_013531514.1_cds_XP_013170264.1_11358	PTHR15375:SF26	PROTEIN CHIFFON	9.7e-24			NA
OG0003826	Yes	Yes	No	Yes	Branch28,Branch5	NW_013531688.1_cds_XP_013170518.1_11803	PTHR46002:SF5	EG:114D9.1 PROTEIN-RELATED	4.8e-86	T,T	Calcium ion binding,EF-hand domain	6.31579e-09
OG0003828	No	No	No	No		NW_013531688.1_cds_XP_013170568.1_11728	PTHR24418:SF269	TYROSINE-PROTEIN KINASE STYK1	7.3e-61	T	WSC domain	4.827586e-106
OG0003833	Yes	Yes	Yes	Yes	Branch1,Branch13,Branch17,Branch19,Branch20,Branch21	NW_013531688.1_cds_XP_013170811.1_12174	PTHR14435	FAMILY NOT NAMED	2.3e-32			NA
OG0003838	No	No	No	No		NW_013531688.1_cds_XP_013171077.1_12278	PTHR14107:SF5	WD REPEAT-CONTAINING PROTEIN 20	2.4e-198	S	WD domain, G-beta repeat	1.896552e-174
OG0003839	Yes	No	No	No	Branch27	NW_013531688.1_cds_XP_013171092.1_12190	PTHR12907:SF26	HIF PROLYL HYDROXYLASE, ISOFORM C	1e-123	T	oxidoreductase activity, acting on paired donors, with incorporation or reduction of molecular oxygen, 2-oxoglutarate as one donor, and incorporation of one atom each of oxygen into both donors. It is involved in the biological process described with oxidation-reduction process	3.04493e-13
OG0003849	No	No	No	No		NW_013531700.1_cds_XP_013171527.1_12803	PTHR11760:SF34		4.5e-136	J	Ribosomal protein S3, C-terminal domain	2.693793e-56
OG0003867	Yes	Yes	Yes	Yes	Branch14,Branch19,Branch21,Branch23,Branch25,Branch28,Branch29,Branch30,Branch7	NW_013531704.1_cds_XP_013172117.1_12909	PTHR19960:SF11	TEKTIN 3	1.4e-182			NA
OG0003876	No	No	No	No		NW_013531704.1_cds_XP_013172382.1_13316	PTHR13392	ATAXIN 1	9.5e-51	S	Ataxin-1 and HBP1 module (AXH)	1.291519e-23
OG0003877	No	No	No	No		NW_013531704.1_cds_XP_013172408.1_13638	PTHR11360:SF260	GON-2 EXTRAGENIC MODIFIER	1.1e-192	G	Major Facilitator Superfamily	1.864407e-117
OG0003886	No	No	No	No		NW_013531711.1_cds_XP_013172962.1_13797	PTHR46560:SF5	CYPHER, ISOFORM B	7.7e-74	S	Zona pellucida-like domain	3.333333e-48
OG0003893	No	No	No	No		NW_013531716.1_cds_XP_013173191.1_14348	PTHR10380:SF2		5.7e-52	S	Structural constituent of cuticle	6.779661e-26
OG0003899	No	No	No	No		NW_013531716.1_cds_XP_013173234.1_14085	PTHR24258	SERINE PROTEASE-RELATED	9.1e-90	E	Clip or disulphide knot domain	2.413793e-53
OG0003909	No	No	No	No		NW_013531716.1_cds_XP_013173576.1_14245	PTHR21562:SF45	PALMITOLEOYL-PROTEIN CARBOXYLESTERASE NOTUM	2.4e-139	M	Pectinacetylesterase	1.054237e-77
OG0003915	No	No	No	No		NW_013531726.1_cds_XP_013173757.1_14967	PTHR10253:SF5	POLYCOMB PROTEIN EED	1.7e-146	K	WD domain, G-beta repeat	1.864407e-51
OG0003919	Yes	Yes	Yes	Yes	Branch13,Branch16,Branch17,Branch19,Branch2,Branch5,Branch7	NW_013531726.1_cds_XP_013173786.1_14966	PTHR24256:SF464		1.9e-73			NA
OG0003921	No	No	No	No		NW_013531726.1_cds_XP_013173996.1_14947	PTHR21244	MITOCHONDRIAL 28S RIBOSOMAL PROTEIN S24	6.5e-37	J	Mitochondrial ribosome subunit S24	5.268111e-14
OG0003924	Yes	No	Yes	Yes	Branch25,Branch27	NW_013531726.1_cds_XP_013174071.1_14577	PTHR17972	NUCLEOLAR RNA-ASSOCIATED PROTEIN	1.3e-277	J	Nrap protein domain 1	3e-06
OG0003928	No	No	No	No		NW_013531873.1_cds_XP_013174446.1_15113	PTHR43908:SF8	DNAJ HOMOLOG SUBFAMILY B MEMBER 12	3.5e-106	O	Domain of unknown function (DUF1977)	1.744068e-21
OG0003931	No	No	No	No		NW_013532047.1_cds_XP_013174578.1_15356	PTHR12349:SF2		1.6e-79	S	Zinc ion binding	6.481511e-38
OG0003933	No	No	No	No		NW_013532534.1_cds_XP_013174910.1_15876	PTHR45836:SF4	PROTEIN SLIT	1.9e-46	S	Leucine rich repeat N-terminal domain	1.694915e-13
OG0003952	Yes	No	Yes	Yes	Branch25	NW_013532534.1_cds_XP_013175290.1_15875	PTHR11113:SF14	N-ACETYLGLUCOSAMINE-6-PHOSPHATE DEACETYLASE	2.4e-170	G	Amidohydrolase family	6.964286e-74
OG0003974	Yes	Yes	No	No	Branch16	NW_013532703.1_cds_XP_013175949.1_17917	PTHR13231	MITOCHONDRIAL RIBOSOMAL PROTEIN S31	3.6e-70	J	Mitochondrial 28S ribosomal protein S31	1.74919e-36
OG0003985	Yes	Yes	Yes	Yes	Branch1,Branch10,Branch11,Branch13,Branch14,Branch16,Branch17,Branch19,Branch2,Branch20,Branch21,Branch22,Branch23,Branch24,Branch25,Branch27,Branch30,Branch32,Branch5,Branch7,Branch9	NW_013532703.1_cds_XP_013176606.1_17336	PTHR15116:SF16	DEFECTIVE PROVENTRICULUS, ISOFORM A	9.4e-182			NA
OG0003987	Yes	Yes	Yes	Yes	Branch1,Branch11,Branch13,Branch21,Branch28,Branch7	NW_013532703.1_cds_XP_013176612.1_17169	PTHR12640:SF0	DOLICHYL-DIPHOSPHOOLIGOSACCHARIDE--PROTEIN GLYCOSYLTRANSFERASE SUBUNIT 2	1.8e-117			NA
OG0004004	No	No	No	No		NW_013532703.1_cds_XP_013177212.1_16775	PTHR12879	SPHINGOLIPID DELTA 4 DESATURASE/C-4 HYDROXYLASE PROTEIN DES2	5.7e-151	I	Fatty acid desaturase	8.987278e-21
OG0004035	No	No	No	No		NW_013532866.1_cds_XP_013178444.1_19021	PTHR11506:SF35	LYSOSOME-ASSOCIATED MEMBRANE GLYCOPROTEIN 5	5.9e-64	S	Lysosome-associated membrane glycoprotein (Lamp)	5.896589e-25
OG0004041	Yes	No	No	No	Branch27	NW_013532897.1_cds_XP_013178773.1_19137	PTHR11440:SF47	GROUP XV PHOSPHOLIPASE A2	2.9e-124	I	Lecithin:cholesterol acyltransferase	5.263158e-47
OG0004046	Yes	Yes	No	No	Branch32	NW_013533632.1_cds_XP_013179180.1_19438	PTHR45679:SF2	ER DEGRADATION-ENHANCING ALPHA-MANNOSIDASE-LIKE PROTEIN 3	0	G	PA domain	9.824561e-81
OG0004111	Yes	Yes	Yes	No	Branch21,Branch26	NW_013528891.1_cds_XP_013161475.1_113	PTHR22808:SF1	TRNA (CYTOSINE(34)-C(5))-METHYLTRANSFERASE	4.5e-236	J	Belongs to the class I-like SAM-binding methyltransferase superfamily. RsmB NOP family	6.090596e-16
OG0004112	Yes	No	Yes	No	Branch21	NW_013528891.1_cds_XP_013161604.1_414	PTHR19423:SF8	SH3 DOMAIN-BINDING PROTEIN 5-LIKE	1.9e-106	T	SH3 domain-binding protein 5 (SH3BP5)	1.288136e-11
OG0004113	No	No	No	No		NW_013528891.1_cds_XP_013161885.1_228	PTHR10110:SF86	SODIUM/HYDROGEN EXCHANGER 7	3.8e-136	P	potassium:proton antiporter activity	3.61565e-14
OG0004114	No	No	No	No		NW_013528891.1_cds_XP_013162007.1_373	PTHR24055:SF178		2.4e-104	T	Serine/Threonine protein kinases, catalytic domain	5.383932e-59
OG0004117	No	No	No	No		NW_013528891.1_cds_XP_013180360.1_390	PTHR46292	FAMILY NOT NAMED	1.4e-70	S	Coiled-coil domain-containing protein	1.237288e-47
OG0004120	No	No	No	No		NW_013528891.1_cds_XP_013182300.1_339	PTHR46035:SF1	TETRATRICOPEPTIDE REPEAT PROTEIN 4	1.1e-91	O	Tetratricopeptide repeat protein	1e-55
OG0004122	Yes	Yes	Yes	Yes	Branch10,Branch11,Branch28	NW_013528976.1_cds_XP_013163025.1_492	PTHR12040:SF19	HISTONE CHAPERONE ASF1B-A-RELATED	4.1e-84	BK	ASF1 like histone chaperone	6.37931e-31
OG0004131	No	No	No	No		NW_013529082.1_cds_XP_013167165.1_879	PTHR11003:SF87		1.2e-145	P	Ion channel	3.793103e-37
OG0004134	Yes	No	Yes	No	Branch29	NW_013529082.1_cds_XP_013167760.1_925	PTHR11753:SF45	AP-1 COMPLEX SUBUNIT SIGMA-2	1.3e-94	U	Clathrin adaptor complex small chain	7.586359e-18
OG0004135	Yes	Yes	Yes	Yes	Branch16,Branch19,Branch20,Branch23,Branch25	NW_013529082.1_cds_XP_013167908.1_915	PTHR10196:SF57	XYLULOSE KINASE	2.6e-194			NA
OG0004140	No	No	No	No		NW_013529520.1_cds_XP_013171474.1_1288	PTHR14030:SF4	BUB1 KINASE, ISOFORM A-RELATED	1.2e-159	T	Mad3/BUB1 hoMad3/BUB1 homology region 1	2.241379e-139
OG0004143	Yes	Yes	Yes	No	Branch10,Branch11,Branch13,Branch16,Branch19,Branch20,Branch21,Branch23,Branch24,Branch26,Branch29,Branch30,Branch31,Branch32,Branch5,Branch6	NW_013529520.1_cds_XP_013172010.1_1110	PTHR12522:SF4	ZINC FINGER PROTEIN ELBOW	1.2e-88			NA
OG0004144	No	No	No	No		NW_013529520.1_cds_XP_013172338.1_1108	PTHR12522:SF5	ZINC FINGER PROTEIN NOC	9.2e-144	S	zinc finger	2.758621e-71
OG0004146	No	No	No	No		NW_013529697.1_cds_XP_013175941.1_2092	PTHR24031:SF572	DEAD-BOX ATP-DEPENDENT RNA HELICASE 40	1.9e-60	A	helicase superfamily c-terminal domain	8.305085e-88
OG0004151	No	No	No	No		NW_013529697.1_cds_XP_013176808.1_1957	PTHR24366:SF117	IP22191P	5.2e-132	T	Leucine rich repeat C-terminal domain	1.689655e-110
OG0004153	No	No	No	No		NW_013529697.1_cds_XP_013177156.1_1962	NOHIT	NA	NA			3.568998e-52
OG0004154	No	No	No	No		NW_013529697.1_cds_XP_013177180.1_1969	PTHR18863:SF6	COILED-COIL DOMAIN CONTAINING 170	8e-183	D,S	Piwi,coiled-coil domain-containing protein 170	1.155173e-66
OG0004155	No	No	No	No		NW_013529697.1_cds_XP_013177278.1_2164	PTHR22069	MITOCHONDRIAL RIBOSOMAL PROTEIN S18	2.6e-74	S	cilium movement involved in cell motility	2.033898e-52
OG0004157	No	No	No	No		NW_013529697.1_cds_XP_013178043.1_1757	PTHR12570:SF10	ZGC:101583	1.5e-118	U	Magnesium transporter NIPA	1.071438e-29
OG0004159	No	No	No	No		NW_013529697.1_cds_XP_013178328.1_1524	PTHR23249:SF15	TRAFFICKING PROTEIN PARTICLE COMPLEX SUBUNIT 4	1.9e-55	U	Sedlin, N-terminal conserved region	7.930431e-18
OG0004160	No	No	No	No		NW_013529697.1_cds_XP_013178550.1_1771	PTHR12965:SF0	VACUOLAR PROTEIN SORTING-ASSOCIATED PROTEIN 54	1.1e-175	U	It is involved in the biological process described with retrograde transport, endosome to Golgi	8.983051e-69
OG0004161	No	No	No	No		NW_013529697.1_cds_XP_013178697.1_1933	PTHR22883:SF88	PALMITOYLTRANSFERASE	4.7e-175	A	Ankyrin repeat	2.246211e-67
OG0004162	No	No	No	No		NW_013529697.1_cds_XP_013179720.1_1941	PTHR11468:SF30		0	G	Carbohydrate phosphorylase	1.691228e-37
OG0004164	No	No	No	No		NW_013529697.1_cds_XP_013179942.1_2162	PTHR12931:SF19	UBIQUITIN THIOESTERASE OTUB1	3.3e-96	O	Peptidase C65 Otubain	5.245614e-41
OG0004166	No	No	No	No		NW_013529697.1_cds_XP_013180245.1_1618	PTHR46949	FAMILY NOT NAMED	6.6e-15	DO,O	Zinc ion binding,Anaphase-promoting complex subunit 11 RING-H2 finger	1.016953e-22
OG0004167	No	No	No	No		NW_013529697.1_cds_XP_013180312.1_2156	PTHR10430:SF16	PEROXIREDOXIN-5, MITOCHONDRIAL	2.3e-59	O	Redoxin	7.9311e-27
OG0004168	No	No	No	No		NW_013529697.1_cds_XP_013180416.1_1799	PTHR46208	FAMILY NOT NAMED	3.3e-182	U	Tetratricopeptide repeat	3.275862e-154
OG0004170	No	No	No	No		NW_013529697.1_cds_XP_013180697.1_1659	PTHR24416:SF134	INACTIVE TYROSINE-PROTEIN KINASE TRANSMEMBRANE RECEPTOR ROR1	3.3e-156	T	Kringle domain	5.172414e-91
OG0004171	No	No	No	No		NW_013529697.1_cds_XP_013180710.1_1703	PTHR11200:SF148	SYNAPTOJANIN-2	0	U	DUF1866	1e-291
OG0004172	Yes	No	Yes	No	Branch19,Branch27,Branch30	NW_013529697.1_cds_XP_013180863.1_1756	PTHR19957:SF3	SYNTAXIN-5	9.6e-98	U	Syntaxin-5 N-terminal, Sly1p-binding domain	1.45e-06
OG0004185	No	No	No	No		NW_013529869.1_cds_XP_013182231.1_2632	PTHR19920	WD40 PROTEIN CIAO1	1.5e-130	S,S,S	cytosolic iron-sulfur protein assembly protein CIAO1,NIF3 (NGG1p interacting factor 3),Essential component of the cytosolic iron-sulfur (Fe S) protein assembly machinery. Required for the maturation of extramitochondrial Fe S proteins	5.749155e-38
OG0004194	Yes	Yes	No	No	Branch13,Branch22	NW_013529869.1_cds_XP_013182399.1_2733	PTHR17537:SF5	TOB, ISOFORM A	2.6e-102	T	BTG family	7.636378e-40
OG0004196	Yes	Yes	No	No	Branch26	NW_013529869.1_cds_XP_013182454.1_2688	PTHR22983:SF6	SERINE/THREONINE-PROTEIN KINASE 36	1.4e-160	T	Haspin like kinase domain	2.542373e-34
OG0004199	No	No	No	No		NW_013530064.1_cds_XP_013161280.1_3282	NOHIT	NA	NA			2.827679e-09
OG0004204	No	No	No	No		NW_013530391.1_cds_XP_013161741.1_3577	PTHR13382:SF6	SCF E3 UBIQUITIN LIGASE COMPLEX F-BOX PROTEIN GRR1	9.1e-19			4.912281e-90
OG0004207	Yes	No	Yes	Yes	Branch10,Branch11,Branch17	NW_013530472.1_cds_XP_013161922.1_4077	PTHR12246:SF13	PALMITOYLTRANSFERASE ZDHHC16	3.7e-127			NA
OG0004209	Yes	Yes	No	Yes	Branch26,Branch28	NW_013530472.1_cds_XP_013162004.1_4138	PTHR31893:SF2		8.4e-33	S	TMEM151 family	5.001121e-101
OG0004211	Yes	Yes	Yes	Yes	Branch15,Branch26,Branch28	NW_013530472.1_cds_XP_013162237.1_4298	PTHR13059:SF10	HMG BOX TRANSCRIPTION FACTOR BBX	2.9e-73	K	high mobility group	8.62069e-31
OG0004214	No	No	No	No		NW_013530472.1_cds_XP_013162295.1_4118	PTHR11246:SF3	CROOKED NECK-LIKE PROTEIN 1	0	D	HAT (Half-A-TPR) repeat	1.627119e-24
OG0004215	Yes	Yes	Yes	Yes	Branch1,Branch10,Branch13,Branch17,Branch18,Branch23,Branch24,Branch25,Branch27,Branch28,Branch29,Branch31,Branch32,Branch5,Branch7,Branch8,Branch9	NW_013530472.1_cds_XP_013162352.1_4054	PTHR43806:SF31		1.2e-252			NA
OG0004226	No	No	No	No		NW_013530507.1_cds_XP_013162999.1_4789	PTHR13627:SF31	FUKUTIN-RELATED PROTEIN	5.3e-106	S	fukutin related protein	2.068966e-26
OG0004229	No	No	No	No		NW_013530507.1_cds_XP_013163039.1_5057	PTHR43999:SF1	DNAJ HOMOLOG SUBFAMILY C MEMBER 2	1.6e-172	K	Ribosome-associated complex head domain	1.107966e-159
OG0004231	Yes	Yes	No	No	Branch32	NW_013530507.1_cds_XP_013163107.1_4426	PTHR12174:SF23	MINOR HISTOCOMPATIBILITY ANTIGEN H13	1.2e-127	S	Presenilin, signal peptide peptidase, family	1.103448e-40
OG0004235	No	No	No	No		NW_013530507.1_cds_XP_013163186.1_4837	PTHR12454:SF11	TRIMERIC INTRACELLULAR CATION CHANNEL TYPE 1B.1	1.8e-112	S,S	TRIC channel,Cation channel activity. It is involved in the biological process described with monovalent inorganic cation transport	1.258626e-15
OG0004243	Yes	Yes	Yes	No	Branch2,Branch22,Branch26,Branch29,Branch8	NW_013530612.1_cds_XP_013163423.1_5311	PTHR45699	60S acidic ribosomal protein P0	1.5e-147	J	Ribosomal protein P0 is the functional equivalent of E.coli protein L10	1.296897e-34
OG0004252	No	No	No	No		NW_013530779.1_cds_XP_013164115.1_5838	PTHR21461:SF40	GH12965P	4.1e-23			9.661017e-91
OG0004253	Yes	No	Yes	No	Branch1	NW_013530779.1_cds_XP_013164120.1_5817	PTHR13318:SF43	F-BOX AND LEUCINE-RICH REPEAT PROTEIN 14B	1.1e-143	S	Leucine-rich repeat - CC (cysteine-containing) subfamily	7.241379e-16
OG0004262	No	No	No	No		NW_013530872.1_cds_XP_013164487.1_6553	PTHR18359	WD-REPEAT PROTEIN-RELATED	6e-94	S	WD40 repeats	3.263158e-52
OG0004264	No	No	No	No		NW_013530872.1_cds_XP_013164504.1_6228	NOHIT	NA	NA			3.559322e-34
OG0004270	No	No	No	No		NW_013530872.1_cds_XP_013164690.1_6801	PTHR19855:SF11	RIBOSOME BIOGENESIS PROTEIN WDR12	8.4e-78	Z	NLE (NUC135) domain	6.071429e-30
OG0004275	Yes	Yes	Yes	Yes	Branch1,Branch10,Branch11,Branch13,Branch14,Branch16,Branch18,Branch19,Branch2,Branch20,Branch21,Branch24,Branch25,Branch27,Branch28,Branch30,Branch31,Branch32,Branch5,Branch6,Branch7,Branch8,Branch9	NW_013530872.1_cds_XP_013164896.1_6567	PTHR10145	TRANSCRIPTION ELONGATION FACTOR SPT6	0			NA
OG0004276	No	No	No	No		NW_013530872.1_cds_XP_013164898.1_6345	PTHR12150	UNCHARACTERIZED	1.5e-138	S	Putative RNA methyltransferase	3.103448e-76
OG0004277	Yes	Yes	No	No	Branch26	NW_013530872.1_cds_XP_013164900.1_6344	PTHR11692:SF0	BIFUNCTIONAL PURINE BIOSYNTHESIS PROTEIN PURH	1.2e-194	F,F	AICARFT/IMPCHase bienzyme,5-aminoimidazole-4-carboxamide ribonucleotide formyltransferase IMP cyclohydrolase	1.482271e-18
OG0004282	No	No	No	No		NW_013530872.1_cds_XP_013165035.1_6628	PTHR44129:SF6	PLATELET-ACTIVATING FACTOR ACETYLHYDROLASE IB SUBUNIT ALPHA	1.2e-212	Z,Z,Z,Z	Positively regulates the activity of the minus-end directed microtubule motor protein dynein. May enhance dynein- mediated microtubule sliding by targeting dynein to the microtubule plus end. Required for several dynein- and microtubule-dependent processes,Positively regulates the activity of the minus-end directed microtubule motor protein dynein. May enhance dynein- mediated microtubule sliding…	5.112281e-18
OG0004285	No	No	No	No		NW_013530872.1_cds_XP_013165082.1_6638	PTHR19848:SF0	NOTCHLESS PROTEIN HOMOLOG 1	2.1e-214	S,S	NLE (NUC135) domain,WD domain, G-beta repeat	1.896552e-29
OG0004287	No	No	No	No		NW_013530872.1_cds_XP_013165163.1_6757	PTHR12320:SF40	PROTEIN PHOSPHATASE PTC7 HOMOLOG	4.5e-98	T	Stage II sporulation protein E (SpoIIE)	6.551724e-35
OG0004292	No	No	No	No		NW_013530893.1_cds_XP_013165362.1_7327	PTHR24068:SF228	UBIQUITIN-CONJUGATING ENZYME E2 19-RELATED	3.3e-74	O	Ubiquitin-conjugating enzyme E2, catalytic domain homologues	5.084746e-31
OG0004298	Yes	No	Yes	No	Branch19,Branch30	NW_013530893.1_cds_XP_013165551.1_7337	PTHR45775:SF7	RAD, GEM/KIR FAMILY MEMBER 1, ISOFORM B	1.1e-191	S	GTPase activity	7.04024e-08
OG0004305	Yes	Yes	No	No	Branch32	NW_013530935.1_cds_XP_013165820.1_7480	PTHR45945:SF3	REGULATOR OF G-PROTEIN SIGNALING LOCO	6.7e-191	S	Domain present in PSD-95, Dlg, and ZO-1/2.	4.067797e-97
OG0004308	No	No	No	No		NW_013530935.1_cds_XP_013165888.1_7722	NOHIT	NA	NA	S	ATP synthase subunit s-like protein	5.344828e-22
OG0004319	No	No	No	No		NW_013530935.1_cds_XP_013166208.1_7622	PTHR11216:SF71	SARCALUMENIN	4.1e-252	TU	N-terminal EH-domain containing protein	2.542373e-68
OG0004322	No	No	No	No		NW_013530935.1_cds_XP_013166287.1_7747	PTHR23146	LEO1 PROTEIN	1e-116	S	Leo1-like protein	1.000381e-21
OG0004326	No	No	No	No		NW_013530969.1_cds_XP_013166468.1_7970	PTHR10013:SF0	GENERAL VESICULAR TRANSPORT FACTOR P115	4.5e-193	U	protein transporter activity. It is involved in the biological process described with	1.237288e-126
OG0004328	No	No	No	No		NW_013530969.1_cds_XP_013166481.1_7962	PTHR13382	MITOCHONDRIAL ATP SYNTHASE COUPLING FACTOR B	4.1e-42	S,S	Leucine Rich repeat,Leucine-rich repeats, outliers	2.157118e-13
OG0004332	No	No	No	No		NW_013530969.1_cds_XP_013166541.1_8304	PTHR24329:SF534	DORSAL ROOT GANGLIA HOMEOBOX, ISOFORM E-RELATED	3.4e-58	K	Homeodomain	1.280702e-19
OG0004339	No	No	No	No		NW_013530969.1_cds_XP_013166853.1_8456	PTHR10209:SF365		1.8e-17	Q	non-haem dioxygenase in morphine synthesis N-terminal	4.083751e-66
OG0004346	Yes	Yes	Yes	Yes	Branch1,Branch10,Branch11,Branch16,Branch17,Branch19,Branch20,Branch23,Branch24,Branch25,Branch30,Branch5	NW_013530969.1_cds_XP_013166996.1_8217	PTHR46677	FAMILY NOT NAMED	1.6e-14			NA
OG0004353	No	No	No	No		NW_013530969.1_cds_XP_013167169.1_8294	PTHR24393:SF70	IP01243P-RELATED	7.4e-32	S	Zinc finger, C2H2 type	5.689655e-134
OG0004355	No	No	No	No		NW_013530969.1_cds_XP_013167229.1_7987	PTHR22957:SF359	GROWTH HORMONE-REGULATED TBC PROTEIN 1	2.3e-108	U,UY	Domain in Tre-2, BUB2p, and Cdc16p. Probable Rab-GAPs.,Vacuolar 14 Fab1-binding region	1.173266e-34
OG0004358	No	No	No	No		NW_013530969.1_cds_XP_013167278.1_8002	PTHR46809:SF3	STROMAL CELL DERIVED FACTOR 2	6.9e-78	O,U	MIR domain,Stromal cell-derived factor	6.071429e-25
OG0004361	Yes	No	Yes	No	Branch29	NW_013530970.1_cds_XP_013167391.1_9416	PTHR13832:SF549	PROTEIN PHOSPHATASE 1D	1.7e-71	T	Serine/threonine phosphatases, family 2C, catalytic domain	1.634483e-86
OG0004363	Yes	No	No	No	Branch27	NW_013530970.1_cds_XP_013167417.1_8783	PTHR11931:SF8	PHOSPHOGLYCERATE MUTASE 2	5.8e-126	G	Phosphoglycerate mutase family	3.459296e-27
OG0004365	No	No	No	No		NW_013530970.1_cds_XP_013167493.1_9286	PTHR10174	RETINALDEHYDE BINDING PROTEIN-RELATED	6.7e-28	I	organic substance transport	2.816626e-21
OG0004368	No	No	No	No		NW_013530970.1_cds_XP_013167540.1_8808	PTHR23064:SF35	SARCOPLASMIC CALCIUM-BINDING PROTEIN, ISOFORM C	7.2e-28	S	EF hand	2.789203e-19
OG0004370	No	No	No	No		NW_013530970.1_cds_XP_013167750.1_9138	PTHR21219:SF4		6.3e-207			4.310345e-137
OG0004375	No	No	No	No		NW_013530970.1_cds_XP_013167885.1_9229	PTHR46756:SF8	GAS2-LIKE PROTEIN PICKLED EGGS	8.5e-173	Z	Growth-Arrest-Specific Protein 2 Domain	5e-153
OG0004379	Yes	No	No	No	Branch10	NW_013531052.1_cds_XP_013168136.1_9612	PTHR11599:SF42	PROTEASOME SUBUNIT BETA TYPE-7	2.9e-110	O	Proteasome beta subunits C terminal	8.135593e-28
OG0004385	Yes	No	Yes	Yes	Branch21,Branch25	NW_013531052.1_cds_XP_013168237.1_9617	PTHR13779	WERNER HELICASE-INTERACTING PROTEIN 1 FAMILY MEMBER	1.3e-179	O	AAA C-terminal domain	7.068973e-11
OG0004388	Yes	No	No	No	Branch27	NW_013531052.1_cds_XP_013168263.1_9506	PTHR12934:SF12	39S RIBOSOMAL PROTEIN L15, MITOCHONDRIAL	4.4e-68	J,J	Structural constituent of ribosome. It is involved in the biological process described with translation,Ribosomal proteins 50S-L15, 50S-L18e, 60S-L27A	2.960278e-07
OG0004393	Yes	No	Yes	No	Branch30	NW_013531052.1_cds_XP_013168429.1_9502	PTHR10871:SF3	40S RIBOSOMAL PROTEIN S18	1.1e-113	J	Ribosomal protein S13/S18	2.881356e-19
OG0004396	No	No	No	No		NW_013531052.1_cds_XP_013168525.1_9822	PTHR24392:SF33	HUNCHBACK-LIKE PROTEIN	5.2e-119	K	Zinc finger, C2H2 type	9.322034e-39
OG0004399	No	No	No	No		NW_013531079.1_cds_XP_013168655.1_10123	PTHR11461:SF162	GH21475P-RELATED	9.1e-78	V	SERine Proteinase INhibitors	1.417288e-51
OG0004403	Yes	No	Yes	No	Branch30	NW_013531079.1_cds_XP_013168857.1_10167	PTHR13430:SF4	AUTOPHAGY-RELATED PROTEIN 13	2.6e-39	S	Autophagy-related protein 13	3.793103e-63
OG0004406	No	No	No	No		NW_013531107.1_cds_XP_013169005.1_10692	PTHR19865:SF0	U3 SMALL NUCLEOLAR RNA-INTERACTING PROTEIN 2	8.1e-155	A	WD domain, G-beta repeat	1.152542e-38
OG0004412	Yes	No	Yes	No	Branch1	NW_013531107.1_cds_XP_013169062.1_10528	PTHR11205:SF19	28S RIBOSOMAL PROTEIN S7, MITOCHONDRIAL	2.5e-46			NA
OG0004427	No	No	No	No		NW_013531107.1_cds_XP_013169389.1_10808	PTHR12616:SF1	VACUOLAR PROTEIN SORTING-ASSOCIATED PROTEIN 41 HOMOLOG	3.8e-206	U	Clathrin heavy chain repeat homology	4.40678e-188
OG0004431	No	No	No	No		NW_013531107.1_cds_XP_013169514.1_10419	PTHR13113	ECSIT EVOLUTIONARILY CONSERVED SIGNALING INTERMEDIATE IN TOLL PATHWAYS	4.2e-128	T	C-terminal domain of the ECSIT protein	2.983317e-46
OG0004434	Yes	Yes	Yes	No	Branch13,Branch29	NW_013531107.1_cds_XP_013169549.1_10554	PTHR45965:SF3	INACTIVE RHOMBOID PROTEIN 1	4.4e-261	T	Rhomboid family	2.324545e-31
OG0004435	Yes	No	No	No	Branch27	NW_013531107.1_cds_XP_013169550.1_10714	PTHR16216:SF2	DYNEIN ASSEMBLY FACTOR 5, AXONEMAL	7.3e-174	S	HEAT repeat-containing protein	1.107143e-58
OG0004451	No	No	No	No		NW_013531188.1_cds_XP_013170041.1_11085	PTHR11774:SF4	GERANYLGERANYL TRANSFERASE TYPE-1 SUBUNIT BETA	4.5e-122	O	Prenyltransferase and squalene oxidase repeat	6.110169e-50
OG0004454	No	No	No	No		NW_013531514.1_cds_XP_013170135.1_11483	NOHIT	NA	NA	S	Replication factor A protein 3	5.42373e-16
OG0004455	No	No	No	No		NW_013531514.1_cds_XP_013170150.1_11373	PTHR11096:SF1	RNA 3'-TERMINAL PHOSPHATE CYCLASE-LIKE PROTEIN	1e-144	A	RNA 3'-terminal phosphate cyclase (RTC), insert domain	5.872881e-25
OG0004456	Yes	No	No	No	Branch2	NW_013531514.1_cds_XP_013170154.1_11375	PTHR14407	HERMANSKY-PUDLAK SYNDROME 4 PROTEIN LIGHT-EAR PROTEIN-RELATED	6e-108	S	melanosome assembly	2.372881e-18
OG0004466	Yes	No	Yes	No	Branch23,Branch30	NW_013531688.1_cds_XP_013170541.1_12155	PTHR10381:SF11	ATP-DEPENDENT CLP PROTEASE PROTEOLYTIC SUBUNIT, MITOCHONDRIAL	2.7e-107			NA
OG0004471	No	No	No	No		NW_013531688.1_cds_XP_013170595.1_11795	PTHR46367	FAMILY NOT NAMED	2.7e-72	K	Component of the transcription regulatory histone acetylation (HAT) complex SAGA, a multiprotein complex that activates transcription by remodeling chromatin and mediating histone acetylation and deubiquitination. Within the SAGA complex, participates in a subcomplex that specifically deubiquitinates histone H2B. The SAGA complex is recruited to specific gene promoters by activators, where it is …	5.526316e-24
OG0004473	No	No	No	No		NW_013531688.1_cds_XP_013170674.1_12028	PTHR15065:SF7	NERVOUS FINGERS 2, ISOFORM B	6.9e-91	K	zinc finger	5.689655e-39
OG0004474	No	No	No	No		NW_013531688.1_cds_XP_013170695.1_12209	PTHR20937:SF3	IP14615P	1.3e-36	K	protein dimerization activity	2.631917e-14
OG0004479	No	No	No	No		NW_013531688.1_cds_XP_013170814.1_12249	PTHR45755:SF4	ZINC TRANSPORTER 7	6.4e-161	P	Cation efflux family	1.12069e-88
OG0004481	Yes	No	Yes	No	Branch19	NW_013531688.1_cds_XP_013170882.1_11936	PTHR23113:SF249	DIZZY ISOFORM AII	0	T	Guanine nucleotide exchange factor for Ras-like GTPases	0
OG0004488	No	No	No	No		NW_013531688.1_cds_XP_013171088.1_11816	PTHR11024:SF2	PROTEIN SEC13 HOMOLOG	2.2e-132	U,U	WD domain, G-beta repeat,Belongs to the WD repeat SEC13 family	2.881356e-59
OG0004489	No	No	No	No		NW_013531688.1_cds_XP_013171089.1_11817	PTHR28434	FAMILY NOT NAMED	7.1e-27	S	regulation of MAPK cascade	2.037039e-28
OG0004492	Yes	No	Yes	Yes	Branch17,Branch27	NW_013531688.1_cds_XP_013171169.1_11844	PTHR15670	RHO GTPASE ACTIVATING PROTEIN 11A	1.9e-71	T	GTPase-activator protein for Rho-like GTPases	1.259259e-25
OG0004493	No	No	No	No		NW_013531688.1_cds_XP_013171180.1_11767	NOHIT	NA	NA			NA
OG0004495	Yes	No	Yes	Yes	Branch11,Branch19,Branch23,Branch25,Branch30,Branch7	NW_013531700.1_cds_XP_013171455.1_12800	PTHR22594:SF46	ASPARAGINYL(N) AMINO-ACYL TRNA SYNTHETASE	3.6e-143			NA
OG0004501	No	No	No	No		NW_013531700.1_cds_XP_013171544.1_12822	PTHR12052:SF9		6.3e-94	AD,AD	Mitosis protein DIM1,Thioredoxin-like protein 4A	5.689656e-12
OG0004505	No	No	No	No		NW_013531700.1_cds_XP_013171711.1_12796	PTHR12822	UNCHARACTERIZED	6.4e-82	S	Yip1 domain	1.6685e-13
OG0004513	Yes	Yes	No	No	Branch12,Branch27	NW_013531704.1_cds_XP_013171951.1_13257	PTHR13318:SF2	F-BOX/LRR-REPEAT PROTEIN 16	2.4e-112	S	Leucine Rich repeat	2.45614e-55
OG0004517	No	No	No	No		NW_013531704.1_cds_XP_013171993.1_12919	PTHR10741:SF5	TRANSLIN-ASSOCIATED PROTEIN X	2e-70	J	Translin family	6.906552e-18
OG0004518	No	No	No	No		NW_013531704.1_cds_XP_013172030.1_12994	PTHR24089:SF59	MITOCHONDRIAL THIAMINE PYROPHOSPHATE CARRIER	2.6e-95	C	Mitochondrial carrier protein	9.830508e-52
OG0004522	No	No	No	No		NW_013531704.1_cds_XP_013172073.1_12995	NOHIT	NA	NA			4.415792e-24
OG0004525	No	No	No	No		NW_013531704.1_cds_XP_013172150.1_13206	PTHR13710:SF108	ATP-DEPENDENT DNA HELICASE Q4	5e-266	A	helicase superfamily c-terminal domain	7.457627e-158
OG0004526	Yes	No	Yes	No	Branch1,Branch29	NW_013531704.1_cds_XP_013172151.1_13207	PTHR46025:SF3	XYLOSYLTRANSFERASE OXT	1e-242	GO	WSC domain	1.175439e-24
OG0004529	Yes	Yes	Yes	Yes	Branch1,Branch10,Branch11,Branch13,Branch14,Branch16,Branch17,Branch19,Branch2,Branch20,Branch21,Branch22,Branch23,Branch25,Branch27,Branch28,Branch29,Branch30,Branch5,Branch7,Branch8,Branch9	NW_013531704.1_cds_XP_013172190.1_13204	PTHR18898	NUCLEOPROTEIN TPR-RELATED	1.1e-277			NA
OG0004530	No	No	No	No		NW_013531704.1_cds_XP_013172199.1_13260	PTHR46426	FAMILY NOT NAMED	6e-137	O	Thioredoxin-like domain	1.472727e-28
OG0004535	No	No	No	No		NW_013531704.1_cds_XP_013172231.1_13168	PTHR23355	RIBONUCLEASE	1.6e-204	J	RNB	1.017857e-127
OG0004536	Yes	Yes	No	Yes	Branch28	NW_013531704.1_cds_XP_013172232.1_13166	PTHR14145:SF2	COP9 SIGNALOSOME COMPLEX SUBUNIT 1	3.8e-190	OT	26S proteasome subunit RPN7	6.551724e-117
OG0004542	No	No	No	No		NW_013531704.1_cds_XP_013172597.1_12978	PTHR46052	FAMILY NOT NAMED	4e-93	T	Phosducin	3.626724e-35
OG0004546	No	No	No	No		NW_013531704.1_cds_XP_013172649.1_13255	PTHR24031:SF159	ATP-DEPENDENT RNA HELICASE DDX20-RELATED	6.3e-91	A	helicase superfamily c-terminal domain	2.8e-61
OG0004549	No	No	No	No		NW_013531704.1_cds_XP_013172688.1_13193	PTHR10655:SF65	ACYL PROTEIN THIOESTERASE FAMILY	6.5e-98			NA
OG0004551	Yes	No	Yes	Yes	Branch15	NW_013531711.1_cds_XP_013172796.1_13926	PTHR11933:SF5	MITOCHONDRIAL TRNA-SPECIFIC 2-THIOURIDYLASE 1	1.5e-136	J	tRNA methyl transferase	7.894737e-39
OG0004554	Yes	No	Yes	No	Branch23	NW_013531711.1_cds_XP_013172916.1_13678	PTHR21037:SF3	39S RIBOSOMAL PROTEIN L14, MITOCHONDRIAL	2.2e-54			NA
OG0004561	Yes	Yes	Yes	Yes	Branch1,Branch11,Branch17,Branch19,Branch20,Branch21,Branch27,Branch30,Branch7	NW_013531716.1_cds_XP_013173135.1_14193	PTHR11610	LIPASE	2.7e-82			NA
OG0004568	No	No	No	No		NW_013531716.1_cds_XP_013173224.1_14219	PTHR43550:SF3	3-KETODIHYDROSPHINGOSINE REDUCTASE	1.1e-93	Q	Enoyl-(Acyl carrier protein) reductase	1.298246e-58
OG0004585	Yes	Yes	Yes	Yes	Branch1,Branch10,Branch13,Branch14,Branch15,Branch16,Branch17,Branch19,Branch21,Branch22,Branch23,Branch24,Branch25,Branch31,Branch32	NW_013531716.1_cds_XP_013173571.1_14528	PTHR10003:SF71	SUPEROXIDE DISMUTASE [CU-ZN]	1.3e-69			NA
OG0004587	Yes	No	Yes	No	Branch19	NW_013531716.1_cds_XP_013173592.1_14205	PTHR13317	UNCHARACTERIZED	3.9e-174	S	Eukaryotic membrane protein family	3.235484e-10
OG0004588	No	No	No	No		NW_013531716.1_cds_XP_013173605.1_14279	PTHR10052:SF1	60S RIBOSOMAL PROTEIN L18A	1.5e-93	J	Ribosomal proteins 50S-L18Ae/60S-L20/60S-L18A	1.344828e-25
OG0004589	Yes	No	Yes	Yes	Branch1,Branch17,Branch19,Branch29,Branch7	NW_013531716.1_cds_XP_013173631.1_14408	PTHR46402	FAMILY NOT NAMED	3.6e-108			NA
OG0004592	No	No	No	No		NW_013531726.1_cds_XP_013173783.1_14607	PTHR15959	SYNTAXIN-18	6.7e-91	U	SNARE-complex protein Syntaxin-18 N-terminus	4.745763e-47
OG0004596	Yes	Yes	Yes	Yes	Branch25,Branch26	NW_013531726.1_cds_XP_013173814.1_14926	PTHR11412	MACROGLOBULIN/COMPLEMENT	5.6e-36	O	A-macroglobulin receptor	8.571429e-109
OG0004597	Yes	Yes	Yes	No	Branch11,Branch18,Branch29,Branch7,Branch8	NW_013531726.1_cds_XP_013173907.1_14805	PTHR13208	MEDIATOR OF RNA POLYMERASE II TRANSCRIPTION SUBUNIT 4	1.7e-60	K	Vitamin-D-receptor interacting Mediator subunit 4	8.571529e-36
OG0004606	Yes	Yes	Yes	Yes	Branch1,Branch10,Branch11,Branch13,Branch14,Branch16,Branch17,Branch19,Branch2,Branch20,Branch22,Branch23,Branch24,Branch25,Branch26,Branch27,Branch30,Branch31,Branch32,Branch5,Branch7	NW_013531726.1_cds_XP_013174193.1_14674	PTHR11475:SF106	CURLY SU	0			NA
OG0004608	No	No	No	No		NW_013531873.1_cds_XP_013174454.1_15152	PTHR21320:SF0	METHYLTRANSFERASE-LIKE PROTEIN 17, MITOCHONDRIAL	3.6e-107	J	Mitochondrial small ribosomal subunit Rsm22	9.824561e-47
OG0004613	No	No	No	No		NW_013532490.1_cds_XP_013174680.1_15425	PTHR11176:SF14	PROTEIN BOULE	3.4e-32	A	RNA recognition motif	7.58631e-17
OG0004622	No	No	No	No		NW_013532490.1_cds_XP_013174867.1_15607	NOHIT	NA	NA			4.067798e-42
OG0004625	No	No	No	No		NW_013532534.1_cds_XP_013174940.1_16129	PTHR13063	ENOS INTERACTING PROTEIN	7.3e-99	A	Zinc-finger of nitric oxide synthase-interacting protein	7.507655e-18
OG0004632	Yes	No	Yes	No	Branch1,Branch11	NW_013532534.1_cds_XP_013175248.1_16085	PTHR22748:SF6	DNA-(APURINIC OR APYRIMIDINIC SITE) LYASE	3.5e-118			NA
OG0004633	Yes	Yes	Yes	Yes	Branch16,Branch17,Branch19,Branch7	NW_013532534.1_cds_XP_013175253.1_16089	PTHR13681:SF24	TUDOR DOMAIN-CONTAINING PROTEIN 3	8.5e-83			NA
OG0004636	No	No	No	No		NW_013532534.1_cds_XP_013175271.1_15874	PTHR25462:SF276	MEIOTIC P26, ISOFORM C	4.1e-295	O	B-Box C-terminal domain	6.666667e-158
OG0004638	No	No	No	No		NW_013532534.1_cds_XP_013175284.1_15806	PTHR21091:SF169	UROPORPHYRINOGEN DECARBOXYLASE	2.4e-156	H	Uroporphyrinogen decarboxylase (URO-D)	1.500006e-51
OG0004651	No	No	No	No		NW_013532703.1_cds_XP_013175763.1_17622	PTHR24388	FAMILY NOT NAMED	3.2e-111	K	Zinc finger, C2H2 type	1.482759e-80
OG0004652	No	No	No	No		NW_013532703.1_cds_XP_013175808.1_17506	PTHR13121	GPI TRANSAMIDASE COMPONENT PIG-U	1.8e-127	S,S	attachment of GPI anchor to protein,GPI transamidase subunit PIG-U	1.016949e-44
OG0004662	Yes	No	Yes	No	Branch23	NW_013532703.1_cds_XP_013176023.1_17882	PTHR47315	FAMILY NOT NAMED	2e-21	S	fibrous sheath-interacting protein	1.666667e-18
OG0004663	No	No	No	No		NW_013532703.1_cds_XP_013176057.1_17751	PTHR24107:SF8	DYNEIN REGULATORY COMPLEX SUBUNIT 5	7.9e-33	S	Leucine Rich repeat	2.860536e-59
OG0004666	No	No	No	No		NW_013532703.1_cds_XP_013176112.1_17929	NOHIT	NA	NA	S	GTPase activity	2.068966e-49
OG0004669	No	No	No	No		NW_013532703.1_cds_XP_013176182.1_16946	PTHR24331:SF0	DBX	6.7e-96	K,K	Homeodomain,DNA binding	2.456142e-13
OG0004670	Yes	Yes	No	No	Branch18	NW_013532703.1_cds_XP_013176208.1_17430	PTHR18952:SF120	CARBONIC ANHYDRASE 2	1e-82	P	Eukaryotic-type carbonic anhydrase	1.732143e-40
OG0004687	Yes	No	Yes	No	Branch19	NW_013532703.1_cds_XP_013176930.1_17191	PTHR21146:SF0	BLOC-1-RELATED COMPLEX SUBUNIT 8	1.9e-31	S	BLOC-1-related complex sub-unit 8	1.29509e-24
OG0004700	Yes	Yes	Yes	No	Branch1,Branch11,Branch19,Branch20,Branch21,Branch22,Branch23,Branch29,Branch30,Branch7	NW_013532703.1_cds_XP_013177171.1_16367	PTHR21637	BTB/POZ DOMAIN-CONTAINING PROTEIN 10-RELATED	1.7e-175			NA
OG0004702	Yes	No	Yes	No	Branch21	NW_013532703.1_cds_XP_013177285.1_16407	NOHIT	NA	NA			6.2963e-09
OG0004712	No	No	No	No		NW_013532721.1_cds_XP_013177720.1_18184	PTHR38640	FAMILY NOT NAMED	5.6e-33			1.293483e-29
OG0004716	Yes	No	Yes	No	Branch30	NW_013532721.1_cds_XP_013177910.1_18702	PTHR28541	FAMILY NOT NAMED	2.6e-97	S	DDB1-and CUL4-substrate receptor 15, WD repeat	1.757005e-14
OG0004717	No	No	No	No		NW_013532721.1_cds_XP_013177962.1_18665	PTHR12858:SF1	PRE-RRNA-PROCESSING PROTEIN TSR1 HOMOLOG	3.8e-282	S	AARP2CN (NUC121) domain	7.79661e-93
OG0004720	No	No	No	No		NW_013532721.1_cds_XP_013178032.1_18660	PTHR11073:SF16	CALRETICULIN	6.6e-189	O	Calreticulin family	3.0625e-31
OG0004736	Yes	Yes	Yes	No	Branch1,Branch20,Branch21,Branch7	NW_013532866.1_cds_XP_013178440.1_19036	PTHR11106:SF104	O-ACETYL-ADP-RIBOSE DEACETYLASE MACROD2	2.2e-87			NA
OG0004737	Yes	Yes	No	No	Branch8	NW_013532866.1_cds_XP_013178481.1_18867	NOHIT	NA	NA			6.551724e-73
OG0004739	No	No	No	No		NW_013532866.1_cds_XP_013178548.1_18970	PTHR11557	PORPHOBILINOGEN DEAMINASE	9.4e-128	H	Porphobilinogen deaminase, dipyromethane cofactor binding domain	8.545455e-38
OG0004745	No	No	No	No		NW_013533294.1_cds_XP_013178841.1_19323	PTHR24411:SF55	SEGMENTATION PROTEIN CAP'N'COLLAR	8.5e-15			1.106429e-41
OG0004750	No	No	No	No		NW_013533632.1_cds_XP_013179125.1_19924	PTHR10334:SF344	AT27079P-RELATED	6.9e-23	S	SCP / Tpx-1 / Ag5 / PR-1 / Sc7 family of extracellular domains.	1.767857e-90
OG0004759	Yes	Yes	Yes	Yes	Branch10,Branch22,Branch23,Branch25,Branch27,Branch31,Branch5,Branch7	NW_013533632.1_cds_XP_013179528.1_19941	PTHR19143:SF327	PROTEIN SCABROUS	1.9e-57	S	Fibrinogen-related domains (FReDs)	1.6e-07
OG0004762	No	No	No	No		NW_013533632.1_cds_XP_013179604.1_19918	PTHR20883:SF15	PHYTANOYL-COA DIOXYGENASE DOMAIN-CONTAINING PROTEIN 1	2.7e-91	I	Phytanoyl-CoA dioxygenase (PhyH)	2.371445e-27
OG0004764	No	No	No	No		NW_013533657.1_cds_XP_013179724.1_20293	PTHR21367	ARGININE-TRNA-PROTEIN TRANSFERASE 1	2e-153	O,O	arginyltransferase activity,Involved in the post-translational conjugation of arginine to the N-terminal aspartate or glutamate of a protein. This arginylation is required for degradation of the protein via the ubiquitin pathway	2.578976e-09
OG0004769	Yes	Yes	Yes	Yes	Branch14,Branch26,Branch30	NW_013533657.1_cds_XP_013179992.1_20417	PTHR43651	FAMILY NOT NAMED	0	G	Carbohydrate-binding module 48 (Isoamylase N-terminal domain)	8.75e-60
OG0004784	No	No	No	No		NW_013533761.1_cds_XP_013180422.1_20576	PTHR15350:SF8	COP9 SIGNALOSOME COMPLEX SUBUNIT 7B	8.5e-83	OT	motif in proteasome subunits, Int-6, Nip-1 and TRIP-15	5.59322e-27
OG0004785	No	No	No	No		NW_013533761.1_cds_XP_013180425.1_20942	PTHR12772	DNA REPLICATION COMPLEX GINS PROTEIN PSF2	1e-56	L	GINS complex protein	2.017964e-42
OG0004799	No	No	No	No		NW_013533994.1_cds_XP_013181115.1_21326	PTHR12414:SF8	TRANSCRIPTION FACTOR GLIAL CELLS MISSING-RELATED	1e-118	K	GCM motif protein	5e-32
OG0004804	Yes	Yes	Yes	No	Branch24,Branch30	NW_013533994.1_cds_XP_013181211.1_21350	PTHR11477:SF3	TRANSCRIPTION ELONGATION FACTOR A PROTEIN 2	1.7e-99	K	Domain in the N-terminus of transcription elongation factor S-II (and elsewhere)	6.241379e-79
OG0004814	No	No	No	No		NW_013533994.1_cds_XP_013181430.1_21250	PTHR11848:SF54	PROTEIN 60A	4.1e-104	T	TGF-beta propeptide	1.357143e-30
OG0004815	No	No	No	No		NW_013533994.1_cds_XP_013181437.1_21272	PTHR14907:SF2		4.6e-104	S	Adenomatous polyposis coli tumour suppressor protein	7.28814e-09
OG0004844	No	No	No	No		NW_013528891.1_cds_XP_013166511.1_155	NOHIT	NA	NA			7.818186e-19
OG0004845	No	No	No	No		NW_013528891.1_cds_XP_013168395.1_350	PTHR10812:SF13	TRANSCRIPTION FACTOR AP-2-EPSILON	1.2e-129	K,K	Transcription factor AP-2,Sequence-specific DNA binding transcription factor activity. It is involved in the biological process described with regulation of transcription, DNA-templated	2.142857e-31
OG0004848	Yes	Yes	Yes	Yes	Branch10,Branch11,Branch22,Branch25,Branch7,Branch9	NW_013528891.1_cds_XP_013170324.1_266	PTHR11538:SF41	PHENYLALANINE--TRNA LIGASE, MITOCHONDRIAL	4.1e-150			NA
OG0004851	No	No	No	No		NW_013528891.1_cds_XP_013174857.1_181	PTHR23334:SF20	CCAAT/ENHANCER-BINDING PROTEIN GAMMA	8.2e-31	K	basic region leucin zipper	9.454546e-50
OG0004852	No	No	No	No		NW_013528891.1_cds_XP_013179053.1_243	PTHR13677:SF1	PROTEIN DENND6A	1.2e-197	S	Stabilization of polarity axis	2.280702e-141
OG0004853	No	No	No	No		NW_013528891.1_cds_XP_013179538.1_205	PTHR32073:SF7	GH11358P	7.4e-70	S	Protein-kinase domain of FAM69	6.071429e-55
OG0004855	Yes	No	Yes	Yes	Branch15	NW_013528891.1_cds_XP_013182084.1_301	PTHR46451	FAMILY NOT NAMED	1.8e-240	K	Zinc finger, C2H2 type	6.551724e-187
OG0004859	No	No	No	No		NW_013528989.1_cds_XP_013163892.1_538	PTHR10411:SF8	FI09246P	2.5e-43	S	Ribosomal protein L7Ae/L30e/S12e/Gadd45 family	1.322576e-13
OG0004868	No	No	No	No		NW_013529520.1_cds_XP_013170786.1_1216	PTHR42984:SF2	NAD-DEPENDENT PROTEIN DEACYLASE SIRTUIN-5, MITOCHONDRIAL	5e-109	BK	NAD-dependent lysine demalonylase, desuccinylase and deglutarylase that specifically removes malonyl, succinyl and glutaryl groups on target proteins. Has weak NAD-dependent protein deacetylase activity	7.586207e-36
OG0004873	No	No	No	No		NW_013529697.1_cds_XP_013175076.1_1525	PTHR22838:SF0	WD REPEAT-CONTAINING PROTEIN 26	6.5e-158	S	WD domain, G-beta repeat	5.938776e-22
OG0004879	No	No	No	No		NW_013529697.1_cds_XP_013176176.1_1640	PTHR10746:SF6	39S RIBOSOMAL PROTEIN L4, MITOCHONDRIAL	2.3e-85			NA
OG0004882	No	No	No	No		NW_013529697.1_cds_XP_013177790.1_2172	PTHR12869	SMALL SEVEN TRANSMEMBRANE DOMAIN-CONTAINING PROTEIN	1.8e-65	J,S	Predicted membrane protein (DUF2053),Predicted membrane protein (DUF2053)	2.457457e-13
OG0004883	No	No	No	No		NW_013529697.1_cds_XP_013177856.1_1548	PTHR13016:SF2	AMME SYNDROME CANDIDATE GENE 1 PROTEIN	5.2e-109	S	AMMECR1	2.554198e-14
OG0004884	No	No	No	No		NW_013529697.1_cds_XP_013177869.1_1698	PTHR23189:SF15	NON-POU DOMAIN-CONTAINING OCTAMER-BINDING PROTEIN	4.5e-82	A	NOPS (NUC059) domain	5.964918e-38
OG0004887	No	No	No	No		NW_013529697.1_cds_XP_013178103.1_1791	PTHR21347:SF7	CLEFT LIP AND PALATE TRANSMEMBRANE PROTEIN 1	7.3e-284	S	Cleft lip and palate transmembrane protein 1 (CLPTM1)	6.034483e-128
OG0004891	Yes	No	No	No	Branch2	NW_013529697.1_cds_XP_013179508.1_1765	PTHR21258:SF55	FI23523P1	5.6e-57	T	Phosphotyrosine-binding domain (IRS1-like)	1.160175e-54
OG0004892	No	No	No	No		NW_013529697.1_cds_XP_013179930.1_2163	PTHR13513:SF11	UBIQUITIN PROTEIN LIGASE E3 COMPONENT N-RECOGNIN 7	3.7e-108	S	Putative zinc finger in N-recognin (UBR box)	7.307692e-31
OG0004894	No	No	No	No		NW_013529697.1_cds_XP_013180165.1_1959	PTHR11362:SF82	39S RIBOSOMAL PROTEIN L38, MITOCHONDRIAL	4.9e-60	J	Phosphatidylethanolamine-binding protein	6.337734e-10
OG0004898	No	No	No	No		NW_013529697.1_cds_XP_013180965.1_1842	PTHR10155:SF10	PI3K21B, ISOFORM B	1.6e-125	T	Phosphatidylinositol 3-kinase regulatory subunit P85 inter-SH2 domain	3.793103e-44
OG0004899	Yes	No	No	No	Branch10	NW_013529697.1_cds_XP_013180986.1_1621	PTHR43215:SF5		9.5e-59	S,S	Possible plasma membrane-binding motif in junctophilins, PIP-5-kinases and protein kinases.,MORN repeat	6.507268e-10
OG0004900	Yes	Yes	No	No	Branch22	NW_013529697.1_cds_XP_013181189.1_1649	PTHR12855	FAMILY NOT NAMED	1.5e-121	BK	SANT/Myb-like domain of DAMP1	8.448279e-36
OG0004901	Yes	No	Yes	Yes	Branch14	NW_013529697.1_cds_XP_013181407.1_2143	PTHR10380:SF199		2.7e-91	S	Insect cuticle protein	1.056545e-22
OG0004904	No	No	No	No		NW_013529697.1_cds_XP_013181564.1_1841	PTHR23252:SF38		4.8e-102	S	Rhodopsin-like GPCR transmembrane domain	1.666102e-72
OG0004905	No	No	No	No		NW_013529697.1_cds_XP_013181593.1_1653	PTHR23500:SF56		3.3e-122	P	Sugar (and other) transporter	2.310192e-15
OG0004909	No	No	No	No		NW_013529869.1_cds_XP_013181985.1_2644	PTHR12345:SF10	SYNTENIN-1	4e-92	K	Domain present in PSD-95, Dlg, and ZO-1/2.	2.413793e-43
OG0004910	No	No	No	No		NW_013529869.1_cds_XP_013181991.1_2504	PTHR23291:SF34	BAX INHIBITOR 1	1.3e-83	V,V	Belongs to the BI1 family,Inhibitor of apoptosis-promoting Bax1	3.684211e-21
OG0004911	Yes	No	No	No	Branch2	NW_013529869.1_cds_XP_013182001.1_2782	PTHR43448:SF2	PROTOHEME IX FARNESYLTRANSFERASE, MITOCHONDRIAL	6e-147	H	UbiA prenyltransferase family	5.740741e-60
OG0004912	Yes	Yes	Yes	Yes	Branch13,Branch14,Branch17,Branch21,Branch26,Branch7	NW_013529869.1_cds_XP_013182035.1_2638	PTHR22599:SF56	HSPE1-MOB4 READTHROUGH-RELATED	1e-123	D	Mob1/phocein family	2.678571e-38
OG0004914	No	No	No	No		NW_013529869.1_cds_XP_013182042.1_2924	PTHR21349:SF0	39S RIBOSOMAL PROTEIN L21, MITOCHONDRIAL	4.2e-37	J	Ribosomal prokaryotic L21 protein	2.016949e-20
OG0004923	No	No	No	No		NW_013529869.1_cds_XP_013182285.1_2487	PTHR15177	G-PROTEIN COUPLED RECEPTOR 143	2.3e-94	,S	,Ocular albinism type 1 protein	1.410714e-19
OG0004925	No	No	No	No		NW_013529869.1_cds_XP_013182338.1_2639	PTHR13412	T-CELL IMMUNOMODULATORY PROTEIN HOMOLOG	8.1e-185	S	integrin alpha FG-GAP repeat containing 1	9.827586e-93
OG0004929	No	No	No	No		NW_013529869.1_cds_XP_013182397.1_2807	PTHR14063:SF5	PROTEIN LIN-7 HOMOLOG C	1.5e-111	W,W	domain in receptor targeting proteins Lin-2 and Lin-7,L27 domain	3.965545e-39
OG0004936	No	No	No	No		NW_013530391.1_cds_XP_013161570.1_3558	PTHR45860:SF1	TRANSLATION INITIATION FACTOR EIF-2B SUBUNIT ALPHA	7.6e-117	J	Initiation factor 2 subunit family	2.982456e-27
OG0004939	No	No	No	No		NW_013530391.1_cds_XP_013161649.1_3540	PTHR23057	JUXTAPOSED WITH ANOTHER ZINC FINGER PROTEIN 1	2.3e-73	DK	zinc finger	5.697009e-14
OG0004940	No	No	No	No		NW_013530391.1_cds_XP_013161663.1_3769	PTHR24276:SF83	IP07603P-RELATED	3.4e-45	S	negative regulation of serine-type peptidase activity	4.1273e-26
OG0004943	Yes	No	No	No	Branch27	NW_013530391.1_cds_XP_013161719.1_3521	NOHIT	NA	NA	I	Phosphotransferase activity, for other substituted phosphate groups. It is involved in the biological process described with phospholipid biosynthetic process	2.7e-08
OG0004951	Yes	Yes	Yes	Yes	Branch2,Branch25,Branch5	NW_013530507.1_cds_XP_013162558.1_4965	PTHR10060:SF15	DEOXYRIBONUCLEASE TATDN1-RELATED	6.2e-126			NA
OG0004953	No	No	No	No		NW_013530507.1_cds_XP_013162574.1_4922	PTHR15565:SF0	PROTEIN AATF	9.8e-105	KU	Apoptosis antagonizing transcription factor	9.09097e-17
OG0004955	No	No	No	No		NW_013530507.1_cds_XP_013162579.1_4382	PTHR12390	UROPORPHYRINOGEN III SYNTHASE	8e-54	H	Uroporphyrinogen-III synthase HemD	5.172414e-44
OG0004956	No	No	No	No		NW_013530507.1_cds_XP_013162612.1_4926	PTHR28598	FAMILY NOT NAMED	5.3e-42	S	histone H3 acetylation	4.035165e-58
OG0004957	No	No	No	No		NW_013530507.1_cds_XP_013162622.1_4538	PTHR12219:SF8	NADH DEHYDROGENASE [UBIQUINONE] IRON-SULFUR PROTEIN 4, MITOCHONDRIAL	1.2e-53			NA
OG0004958	No	No	No	No		NW_013530507.1_cds_XP_013162625.1_5043	PTHR21382	NADH-UBIQUINONE OXIDOREDUCTASE SUBUNIT	9e-36	S	Tim17/Tim22/Tim23/Pmp24 family	2.241379e-24
OG0004959	No	No	No	No		NW_013530507.1_cds_XP_013162628.1_4580	PTHR10026:SF70	CYCLIN-Q-RELATED	7.7e-67	D	domain present in cyclins, TFIIB and Retinoblastoma	8.448276e-53
OG0004960	No	No	No	No		NW_013530507.1_cds_XP_013162639.1_5037	PTHR21425	NICE-3	8.3e-64	S	NICE-3 protein	2.397959e-21
OG0004962	No	No	No	No		NW_013530507.1_cds_XP_013162677.1_4536	PTHR31278	FAMILY NOT NAMED	1.9e-28	S	mitochondrial translation	5.000829e-12
OG0004963	No	No	No	No		NW_013530507.1_cds_XP_013162736.1_4798	PTHR12312:SF16	TWISTED GASTRULATION PROTEIN HOMOLOG 1-A-RELATED	1.8e-78	S	Twisted gastrulation (Tsg) protein conserved region	1.323729e-16
OG0004970	No	No	No	No		NW_013530507.1_cds_XP_013162930.1_4489	PTHR23306:SF17	TUMOR SUSCEPTIBILITY GENE 101 PROTEIN	5.5e-129	U	Vps23 core domain	1.280702e-34
OG0004972	No	No	No	No		NW_013530507.1_cds_XP_013162951.1_4934	PTHR45973:SF8	LEUCINE RICH REPEAT CONTAINING 49	3e-142	T,T	Leucine Rich repeats (2 copies),Leucine rich repeat	1.333333e-16
OG0004975	No	No	No	No		NW_013530507.1_cds_XP_013163024.1_4545	PTHR11545:SF2	39S RIBOSOMAL PROTEIN L13, MITOCHONDRIAL	2.7e-48	J,EIJOV	structural constituent of ribosome,Leukotriene A4 hydrolase, C-terminal	2.241379e-25
OG0004979	Yes	Yes	Yes	Yes	Branch1,Branch28	NW_013530507.1_cds_XP_013163100.1_4815	PTHR32343:SF7	SPLICING REGULATORY GLUTAMINE/LYSINE-RICH PROTEIN 1	6.1e-88	A	RNA recognition motif	1.929825e-71
OG0004980	No	No	No	No		NW_013530507.1_cds_XP_013163116.1_4517	PTHR13135	CYTOSOLIC RESINIFERATOXIN BINDING PROTEIN RBP-26	1.3e-55	A	PHAX RNA-binding domain	1.019783e-11
OG0004981	No	No	No	No		NW_013530507.1_cds_XP_013163132.1_4512	PTHR34491:SF9		3.1e-25			2.349091e-61
OG0004982	No	No	No	No		NW_013530507.1_cds_XP_013163152.1_4702	PTHR23507:SF1	ZGC:174356	1.3e-107	S	Major Facilitator Superfamily	4.482759e-80
OG0004983	No	No	No	No		NW_013530507.1_cds_XP_013163157.1_4834	PTHR12829:SF4	METHYLTRANSFERASE-LIKE PROTEIN 4	3.5e-61			NA
OG0004984	Yes	Yes	Yes	Yes	Branch1,Branch10,Branch11,Branch13,Branch15,Branch16,Branch17,Branch20,Branch21,Branch22,Branch23,Branch24,Branch27,Branch28,Branch32,Branch5,Branch6,Branch7,Branch8,Branch9	NW_013530507.1_cds_XP_013163168.1_4908	PTHR24104:SF25	E3 UBIQUITIN-PROTEIN LIGASE TRIM71	3.1e-102			NA
OG0004985	No	No	No	No		NW_013530507.1_cds_XP_013163183.1_4543	PTHR10555:SF129	SORTING NEXIN-1	1.6e-139	U	Vps5 C terminal like	3.10345e-11
OG0004986	No	No	No	No		NW_013530507.1_cds_XP_013163187.1_5056	PTHR22115:SF0		8.6e-42			3.103448e-16
OG0004987	No	No	No	No		NW_013530507.1_cds_XP_013163196.1_4726	PTHR10535:SF0	DNA-DIRECTED RNA POLYMERASES I, II, AND III SUBUNIT RPABC1	1.3e-87	K,K	RNA polymerase Rpb5, C-terminal domain,DNA-directed RNA	4.311479e-19
OG0004990	No	No	No	No		NW_013530612.1_cds_XP_013163304.1_5191	PTHR13047:SF0	CLEAVAGE AND POLYADENYLATION SPECIFICITY FACTOR SUBUNIT 5	3.8e-94	A	Nucleotide hydrolase	3.793109e-24
OG0004991	No	No	No	No		NW_013530612.1_cds_XP_013163310.1_5267	PTHR23291:SF50	PROTEIN LIFEGUARD 4	3.6e-70	T	Inhibitor of apoptosis-promoting Bax1	3.392858e-21
OG0004993	No	No	No	No		NW_013530612.1_cds_XP_013163332.1_5236	PTHR22842:SF3	WD REPEAT DOMAIN-CONTAINING PROTEIN 83	1.2e-84	S,S	WD domain, G-beta repeat,WD repeat	5.535714e-40
OG0004994	No	No	No	No		NW_013530612.1_cds_XP_013163363.1_5221	PTHR23338:SF16	U6 SNRNA-ASSOCIATED SM-LIKE PROTEIN LSM4	3.5e-60	A,A	U6 snRNA-associated Sm-like protein LSm4,snRNP Sm proteins	1.431034e-11
OG0004995	Yes	Yes	No	No	Branch5	NW_013530612.1_cds_XP_013163366.1_5213	PTHR43142:SF1	CARBOXYLIC ESTER HYDROLASE	6.3e-110	I	alpha/beta hydrolase fold	1.864407e-50
OG0005003	No	No	No	No		NW_013530860.1_cds_XP_013164319.1_5934	PTHR23335:SF11	CALMODULIN-BINDING TRANSCRIPTION ACTIVATOR 1	4.2e-165	S	IPT/TIG domain	2.482759e-117
OG0005004	No	No	No	No		NW_013530860.1_cds_XP_013164359.1_6075	PTHR21625:SF0	DYNEIN REGULATORY COMPLEX SUBUNIT 2	2.6e-53	S	Sperm tail	2.246034e-46
OG0005006	Yes	Yes	No	No	Branch12	NW_013530872.1_cds_XP_013164431.1_6165	NOHIT	NA	NA			1.044252e-20
OG0005017	No	No	No	No		NW_013530872.1_cds_XP_013164621.1_6598	PTHR24249	HISTAMINE RECEPTOR-RELATED G-PROTEIN COUPLED RECEPTOR	8.7e-29	S	7 transmembrane receptor (rhodopsin family)	1.228115e-58
OG0005018	No	No	No	No		NW_013530872.1_cds_XP_013164714.1_6613	PTHR13292:SF0	AUTOPHAGY-RELATED PROTEIN 101	1.5e-44	T,S	Protein tyrosine kinase,Autophagy-related protein 101	1.293129e-46
OG0005022	No	No	No	No		NW_013530872.1_cds_XP_013164861.1_6815	PTHR45752:SF47	ERBIN	8.5e-186	E,S	C-terminus of AA_permease,regulation of response to stimulus	1.277276e-58
OG0005024	Yes	No	Yes	Yes	Branch14,Branch17	NW_013530872.1_cds_XP_013164969.1_6738	PTHR13931:SF2	UBIQUITIN CONJUGATION FACTOR E4 A	3.9e-248	O	Modified RING finger domain	2.321429e-21
OG0005025	Yes	No	No	No	Branch2	NW_013530872.1_cds_XP_013164991.1_6756	PTHR22780:SF4	AP-2 COMPLEX SUBUNIT ALPHA	0	U	Adaptins are components of the adapter complexes which link clathrin to receptors in coated vesicles	9.655172e-204
OG0005026	No	No	No	No		NW_013530872.1_cds_XP_013165001.1_6309	PTHR12093:SF10	MEMBRANE-ASSOCIATED PROTEIN HEM	0	S	Membrane-associated apoptosis protein	0
OG0005028	Yes	Yes	Yes	Yes	Branch1,Branch11,Branch13,Branch16,Branch17,Branch19,Branch2,Branch25,Branch27,Branch28,Branch5	NW_013530872.1_cds_XP_013165077.1_6802	PTHR44215	FAMILY NOT NAMED	3.4e-122			NA
OG0005029	No	No	No	No		NW_013530872.1_cds_XP_013165083.1_6639	PTHR13237:SF8	SOMETHING ABOUT SILENCING PROTEIN 10	1e-98	B	Sas10 C-terminal domain	4.464286e-47
OG0005030	No	No	No	No		NW_013530872.1_cds_XP_013165115.1_6528	PTHR10334:SF410		4.7e-56	S	SCP / Tpx-1 / Ag5 / PR-1 / Sc7 family of extracellular domains.	4.310345e-33
OG0005032	No	No	No	No		NW_013530872.1_cds_XP_013165161.1_6538	PTHR12184:SF1	UBIQUINOL-CYTOCHROME-C REDUCTASE COMPLEX ASSEMBLY FACTOR 1	1.5e-44	C	Ubiquinol-cytochrome C chaperone	5.02963e-23
OG0005033	No	No	No	No		NW_013530872.1_cds_XP_013165166.1_6715	PTHR10534:SF2	PYRIDOXAL KINASE	7.3e-113	G	Phosphomethylpyrimidine kinase	3.643103e-35
OG0005034	No	No	No	No		NW_013530872.1_cds_XP_013165174.1_6570	PTHR10157:SF29	DOPAMINE BETA-HYDROXYLASE	3.8e-225	EJ	Copper type II ascorbate-dependent monooxygenase, N-terminal domain	4.348287e-12
OG0005036	Yes	Yes	No	Yes	Branch28	NW_013530872.1_cds_XP_013165193.1_6156	PTHR13034	DYNACTIN P62 SUBUNIT	1.4e-127	N	Dynactin p62 family	1.490909e-15
OG0005039	No	No	No	No		NW_013530872.1_cds_XP_013165246.1_6561	PTHR24240:SF130	OPSIN RH3-RELATED	3.8e-101	S	Serpentine type 7TM GPCR chemoreceptor Srx	2.758621e-58
OG0005040	Yes	No	No	No	Branch2	NW_013530893.1_cds_XP_013165285.1_7093	PTHR24340:SF73	HOMEOBOX PROTEIN BAGPIPE	1.8e-70	K	Homeodomain	2.033898e-44
OG0005041	No	No	No	No		NW_013530893.1_cds_XP_013165288.1_7104	PTHR11783:SF154	MIP25022P1	2.2e-129	S	Sulfotransferase domain	4.382875e-16
OG0005044	No	No	No	No		NW_013530893.1_cds_XP_013165295.1_7167	PTHR21879:SF9	OSIRIS 16	2.1e-69	S	Protein of unknown function (DUF1676)	1.724416e-30
OG0005045	No	No	No	No		NW_013530893.1_cds_XP_013165322.1_7325	PTHR11937:SF13	ACTIN-RELATED PROTEIN 8	1.5e-91	Z	Plays an important role in the functional organization of mitotic chromosomes. Exhibits low basal ATPase activity, and unable to polymerize	6.37931e-96
OG0005046	Yes	Yes	Yes	Yes	Branch1,Branch28	NW_013530893.1_cds_XP_013165331.1_7354	PTHR10971:SF11	MRNA EXPORT FACTOR	2.4e-138	A	WD domain, G-beta repeat	1.153053e-33
OG0005047	No	No	No	No		NW_013530893.1_cds_XP_013165357.1_7094	PTHR22966:SF29	2-AMINOETHANETHIOL DIOXYGENASE	4.1e-47	S	Pfam:DUF1637	5.862069e-45
OG0005049	No	No	No	No		NW_013530893.1_cds_XP_013165408.1_7060	PTHR24247:SF221	5-HYDROXYTRYPTAMINE RECEPTOR 1	1.5e-141	T	7 transmembrane receptor (rhodopsin family)	1.40678e-62
OG0005054	No	No	No	No		NW_013530893.1_cds_XP_013165462.1_7158	PTHR21879:SF1	FI01546P	1.5e-41	S	Protein of unknown function (DUF1676)	7.270392e-10
OG0005056	No	No	No	No		NW_013530893.1_cds_XP_013165492.1_7277	PTHR12705	ORIGIN RECOGNITION COMPLEX SUBUNIT 5	2.3e-121	L	Origin recognition complex (ORC) subunit 5 C-terminus	1.140351e-39
OG0005057	Yes	Yes	No	No	Branch26	NW_013530893.1_cds_XP_013165606.1_6986	NOHIT	NA	NA			9.298246e-09
OG0005062	Yes	No	No	No	Branch27	NW_013530893.1_cds_XP_013165760.1_7134	PTHR32054:SF0	UBIQUITIN-LIKE DOMAIN-CONTAINING CTD PHOSPHATASE 1	9.7e-120	KO	catalytic domain of ctd-like phosphatases	5.34101e-20
OG0005063	No	No	No	No		NW_013530893.1_cds_XP_013165768.1_6930	PTHR11895:SF7	GLUTAMYL-TRNA(GLN) AMIDOTRANSFERASE SUBUNIT A, MITOCHONDRIAL	4.3e-179	J	Allows the formation of correctly charged Gln-tRNA(Gln) through the transamidation of misacylated Glu-tRNA(Gln) in the mitochondria. The reaction takes place in the presence of glutamine and ATP through an activated gamma-phospho-Glu- tRNA(Gln)	3.559322e-87
OG0005066	No	No	No	No		NW_013530935.1_cds_XP_013165861.1_7510	PTHR12262:SF0	CCR4-NOT TRANSCRIPTION COMPLEX SUBUNIT 9	3.7e-154	S	Cell differentiation family, Rcd1-like	1.603448e-85
OG0005070	No	No	No	No		NW_013530935.1_cds_XP_013166039.1_7366	PTHR44176	FAMILY NOT NAMED	1.7e-111	O	dnaJ homolog subfamily C member 25	6.896552e-65
OG0005072	No	No	No	No		NW_013530935.1_cds_XP_013166092.1_7771	PTHR12800:SF3	HSP90 CO-CHAPERONE CDC37	2.4e-143	D,D	Cdc37 C terminal domain,Protein kinase binding	4.745919e-17
OG0005075	No	No	No	No		NW_013530935.1_cds_XP_013166176.1_7815	PTHR46452	FAMILY NOT NAMED	2.1e-129	BK	Bromodomain transcription factors and PHD domain containing proteins	1.896552e-31
OG0005076	No	No	No	No		NW_013530935.1_cds_XP_013166197.1_7492	PTHR46079:SF2		1.2e-12	S	Domain of unknown function (DUF3338)	1.964286e-54
OG0005078	Yes	Yes	Yes	Yes	Branch13,Branch16,Branch17,Branch20,Branch7	NW_013530935.1_cds_XP_013166259.1_7601	PTHR11042	EUKARYOTIC TRANSLATION INITIATION FACTOR 2-ALPHA KINASE EIF2-ALPHA KINASE -RELATED	7e-102			NA
OG0005080	No	No	No	No		NW_013530935.1_cds_XP_013166300.1_7775	PTHR45715:SF3	ATPASE H+-TRANSPORTING V1 SUBUNIT E1B	4.3e-93	C	ATP synthase (E/31 kDa) subunit	1.284215e-18
OG0005082	No	No	No	No		NW_013530935.1_cds_XP_013166337.1_7677	PTHR15286:SF6	GH01133P	1.9e-129	W,W	Ras association (RalGDS/AF-6) domain,It is involved in the biological process described with signal transduction	3.47611e-09
OG0005083	No	No	No	No		NW_013530935.1_cds_XP_013166341.1_7536	NOHIT	NA	NA			1.929825e-19
OG0005084	No	No	No	No		NW_013530935.1_cds_XP_013166347.1_7886	PTHR16127	TAXILIN	1.3e-94	Z,Z	syntaxin binding,Myosin-like coiled-coil protein	2.471931e-19
OG0005086	No	No	No	No		NW_013530935.1_cds_XP_013166358.1_7671	PTHR24067:SF260	UBIQUITIN-CONJUGATING ENZYME E2 A,-LIKE	2.9e-96	O,O,O	protein modification by small protein conjugation,Ubiquitin-conjugating enzyme,Belongs to the ubiquitin-conjugating enzyme family	5.272728e-35
OG0005090	No	No	No	No		NW_013530969.1_cds_XP_013166510.1_8212	PTHR13532:SF3	INTEGRATOR COMPLEX SUBUNIT 14	2.9e-137	S,O	von Willebrand factor type A domain,cellular component assembly	3.035714e-24
OG0005092	No	No	No	No		NW_013530969.1_cds_XP_013166520.1_8599	PTHR23301	CHITIN BINDING PERITROPHIN-A	2.4e-32	S	Chitin-binding domain type 2	1.269821e-35
OG0005093	Yes	Yes	Yes	No	Branch16,Branch19,Branch20,Branch21,Branch30,Branch7	NW_013530969.1_cds_XP_013166522.1_8593	PTHR24329:SF521	HOMEOBOX PROTEIN ARX	2.5e-47			NA
OG0005096	No	No	No	No		NW_013530969.1_cds_XP_013166565.1_8498	PTHR13040	AUTOPHAGY PROTEIN 5	5e-91	O	Autophagy protein Apg5	3.290909e-34
OG0005107	No	No	No	No		NW_013530969.1_cds_XP_013167042.1_8301	PTHR23070:SF9	MITOCHONDRIAL CHAPERONE BCS1-A-RELATED	5.1e-93	O	BCS1_N	5.517241e-59
OG0005109	No	No	No	No		NW_013530969.1_cds_XP_013167093.1_7996	NOHIT	NA	NA			2.982456e-38
OG0005110	Yes	Yes	Yes	No	Branch1,Branch19,Branch20,Branch21,Branch7	NW_013530969.1_cds_XP_013167095.1_7993	PTHR15382:SF6		2.4e-81			NA
OG0005112	Yes	No	Yes	Yes	Branch17	NW_013530969.1_cds_XP_013167145.1_8413	PTHR12922:SF7	UBIQUINONE BIOSYNTHESIS PROTEIN COQ4 HOMOLOG, MITOCHONDRIAL	2.2e-92	H	Coenzyme Q (ubiquinone) biosynthesis protein Coq4	1.661288e-30
OG0005113	Yes	Yes	Yes	Yes	Branch22,Branch25,Branch28	NW_013530969.1_cds_XP_013167163.1_8560	PTHR21646:SF16	U4/U6.U5 TRI-SNRNP-ASSOCIATED PROTEIN 2	2.1e-202	O	Zn-finger in ubiquitin-hydrolases and other protein	6.250054e-53
OG0005117	No	No	No	No		NW_013530969.1_cds_XP_013167284.1_8030	PTHR20951	C13ORF1 PROTEIN-RELATED	9.1e-72	S	SPRY domain	1.337544e-15
OG0005120	No	No	No	No		NW_013530970.1_cds_XP_013167403.1_8914	PTHR43557:SF7	APOPTOSIS-INDUCING FACTOR, MITOCHONDRION-ASSOCIATED, 4	8e-165	S	Rieske [2Fe-2S] domain	2.105263e-111
OG0005121	Yes	No	Yes	No	Branch31,Branch7	NW_013530970.1_cds_XP_013167404.1_8908	PTHR11353:SF21	T-COMPLEX PROTEIN 1 SUBUNIT ZETA	3.4e-264	O	assists the folding of proteins upon ATP hydrolysis	1.724138e-57
OG0005125	No	No	No	No		NW_013530970.1_cds_XP_013167469.1_8966	PTHR13382:SF6	SCF E3 UBIQUITIN LIGASE COMPLEX F-BOX PROTEIN GRR1	7.9e-12			1.02931e-61
OG0005126	No	No	No	No		NW_013530970.1_cds_XP_013167502.1_8889	PTHR15237	DNA REPAIR PROTEIN RAD9	1.4e-81	DL	Rad9	6.071541e-67
OG0005127	No	No	No	No		NW_013530970.1_cds_XP_013167538.1_9151	PTHR12993:SF11	N-ACETYLGLUCOSAMINYL-PHOSPHATIDYLINOSITOL DE-N-ACETYLASE	8e-87	M	GlcNAc-PI de-N-acetylase	3.275871e-34
OG0005128	No	No	No	No		NW_013530970.1_cds_XP_013167594.1_8798	PTHR21683:SF2	CILIA AND FLAGELLA-ASSOCIATED PROTEIN 73	2.1e-50	S	Domain of unknown function (DUF4200)	1.877793e-12
OG0005132	No	No	No	No		NW_013530970.1_cds_XP_013167868.1_9014	PTHR23226:SF254	SI:CH73-92E7.4-RELATED	3.4e-77	K	Zinc-finger associated domain (zf-AD)	6.913967e-47
OG0005133	Yes	No	Yes	No	Branch21	NW_013530970.1_cds_XP_013167903.1_8977	PTHR45788:SF4	TRICARBOXYLATE TRANSPORT PROTEIN, MITOCHONDRIAL	1.3e-136	C	Mitochondrial carrier protein	2.068966e-27
OG0005134	No	No	No	No		NW_013530970.1_cds_XP_013167912.1_9150	PTHR10658:SF58	VIBRATOR, ISOFORM B	1.2e-133	IT	Phosphatidylinositol transfer protein	2.500196e-13
OG0005135	No	No	No	No		NW_013530970.1_cds_XP_013167917.1_8956	PTHR24078:SF525	DNAJ HOMOLOG SUBFAMILY B MEMBER 5	9.3e-91	O	DnaJ C terminal domain	2.807018e-31
OG0005142	Yes	No	Yes	Yes	Branch14	NW_013530970.1_cds_XP_013167989.1_8939	PTHR10872:SF2	LNK, ISOFORM D	1.4e-181	T	Phenylalanine zipper	2.727273e-72
OG0005147	No	No	No	No		NW_013531052.1_cds_XP_013168113.1_9744	PTHR23040	UNCHARACTERIZED	6.3e-75	S	Tetratricopeptide repeat	7.932397e-31
OG0005148	No	No	No	No		NW_013531052.1_cds_XP_013168132.1_9611	PTHR44298	FAMILY NOT NAMED	5.9e-149	O	DnaJ C terminal domain	1.754386e-30
OG0005149	No	No	No	No		NW_013531052.1_cds_XP_013168141.1_9630	PTHR19359:SF41	YTOCHROME B	1.3e-41	C	Cytochrome b5-like Heme/Steroid binding domain	8.771982e-26
OG0005151	No	No	No	No		NW_013531052.1_cds_XP_013168168.1_9569	PTHR13032:SF6	MITOCHONDRIAL IMPORT INNER MEMBRANE TRANSLOCASE SUBUNIT TIM21	5.7e-54	S	TIM21	1.745946e-35
OG0005154	No	No	No	No		NW_013531052.1_cds_XP_013168201.1_9641	PTHR24219:SF6	WILMS TUMOR PROTEIN 1-INTERACTING PROTEIN	3.3e-139	T	Zinc-binding domain present in Lin-11, Isl-1, Mec-3.	4.137931e-48
OG0005155	No	No	No	No		NW_013531052.1_cds_XP_013168214.1_9736	PTHR10665:SF3	RECOMBINING BINDING PROTEIN SUPPRESSOR OF HAIRLESS	1.8e-275	K	Beta-trefoil DNA-binding domain	1.140351e-138
OG0005161	No	No	No	No		NW_013531052.1_cds_XP_013168383.1_9660	PTHR46432	FAMILY NOT NAMED	9.1e-153	S	Kelch motif	1.052632e-113
OG0005162	Yes	No	Yes	No	Branch7	NW_013531052.1_cds_XP_013168409.1_9588	PTHR22770:SF35	RANBP-TYPE AND C3HC4-TYPE ZINC FINGER-CONTAINING PROTEIN 1-RELATED	1e-94	O	Ring finger	1.096774e-10
OG0005168	No	No	No	No		NW_013531052.1_cds_XP_013168439.1_9760	PTHR11006:SF74	PROTEIN ARGININE N-METHYLTRANSFERASE 3	9.3e-179	KOT	Tellurite resistance protein TehB	7.192982e-89
OG0005170	No	No	No	No		NW_013531052.1_cds_XP_013168458.1_9466	PTHR16195	ZINC FINGER CCHC DOMAIN CONTAINING PROTEIN	1.6e-79	S	zinc finger	1.145455e-72
OG0005179	Yes	Yes	No	No	Branch26	NW_013531079.1_cds_XP_013168661.1_10024	PTHR13333:SF5	M-AAA PROTEASE-INTERACTING PROTEIN 1, MITOCHONDRIAL	3.5e-58	S	Matrix AAA peptidase interacting protein 1	1.158027e-17
OG0005182	No	No	No	No		NW_013531079.1_cds_XP_013168700.1_10067	PTHR23279:SF2	DEFECTIVE PROBOSCIS EXTENSION RESPONSE 19, ISOFORM A	5.1e-96	T	Immunoglobulin	3.991497e-08
OG0005183	No	No	No	No		NW_013531079.1_cds_XP_013168705.1_10002	PTHR45718:SF7	GLIS FAMILY ZINC FINGER 3	4.8e-102	S	Zinc finger, C2H2 type	1.641563e-08
OG0005184	No	No	No	No		NW_013531079.1_cds_XP_013168774.1_10056	PTHR24366:SF113	LEUCINE-RICH TENDON-SPECIFIC PROTEIN, ISOFORM C	1.9e-86	S	Leucine rich repeat C-terminal domain	9.642866e-17
OG0005188	No	No	No	No		NW_013531079.1_cds_XP_013168888.1_9960	PTHR23500:SF390		2.5e-92	U	Sugar (and other) transporter	2.758621e-53
OG0005190	No	No	No	No		NW_013531107.1_cds_XP_013169012.1_10456	PTHR12281:SF23	DCN1-LIKE PROTEIN 3	1.1e-75	S	Neddylation of cullins play an essential role in the regulation of SCF-type complexes activity	8.070175e-36
OG0005191	Yes	No	Yes	Yes	Branch1,Branch14,Branch19,Branch25	NW_013531107.1_cds_XP_013169016.1_10511	PTHR11227:SF18	WD REPEAT DOMAIN PHOSPHOINOSITIDE-INTERACTING PROTEIN 3	7.7e-125	S	WD40 repeats	2.931034e-88
OG0005192	No	No	No	No		NW_013531107.1_cds_XP_013169042.1_10750	PTHR11774:SF11	GERANYLGERANYL TRANSFERASE TYPE-2 SUBUNIT BETA	6.1e-149	O,O,O,O	Prenyltransferase and squalene oxidase repeat,Rab geranylgeranyltransferase, beta subunit,Rab geranylgeranyltransferase activity. It is involved in the biological process described with protein geranylgeranylation,Prenyltransferase	6.610169e-14
OG0005193	No	No	No	No		NW_013531107.1_cds_XP_013169055.1_10645	PTHR46799	FAMILY NOT NAMED	5.9e-96	K	sequence-specific DNA binding. It is involved in the biological process described with regulation of transcription, DNA-templated	4.642857e-21
OG0005195	No	No	No	No		NW_013531107.1_cds_XP_013169110.1_10748	PTHR45881:SF2		1.2e-57	K	FORKHEAD	4.642857e-39
OG0005197	No	No	No	No		NW_013531107.1_cds_XP_013169150.1_10665	PTHR19278:SF9	URIDINE 5'-MONOPHOSPHATE SYNTHASE	1.1e-184	F	Orotidine 5'-phosphate decarboxylase / HUMPS family	1.206897e-77
OG0005199	No	No	No	No		NW_013531107.1_cds_XP_013169279.1_10599	PTHR24366	FAMILY NOT NAMED	1.1e-53	P	Leucine rich repeats (6 copies)	1.017241e-26
OG0005202	No	No	No	No		NW_013531107.1_cds_XP_013169319.1_10297	PTHR13023:SF3	SOLUBLE CALCIUM-ACTIVATED NUCLEOTIDASE 1	4.8e-150	F	Apyrase	1.089474e-58
OG0005208	No	No	No	No		NW_013531107.1_cds_XP_013169480.1_10406	PTHR11861:SF8		3.3e-91			8.244444e-20
OG0005214	No	No	No	No		NW_013531188.1_cds_XP_013169689.1_11206	PTHR24068:SF135	UBIQUITIN-CONJUGATING ENZYME E2 J2	2.3e-78	O	Belongs to the ubiquitin-conjugating enzyme family	3.275862e-38
OG0005215	No	No	No	No		NW_013531188.1_cds_XP_013169708.1_11012	PTHR14650	PROLYL HYDROXYLASE-RELATED	2.6e-114	S	Prolyl 4-hydroxylase alpha subunit homologues.	5.350847e-36
OG0005221	No	No	No	No		NW_013531188.1_cds_XP_013169891.1_10973	PTHR10687:SF8	SECRETORY CARRIER-ASSOCIATED MEMBRANE PROTEIN 1	2.3e-102	U	Secretory carrier-associated membrane protein	1.581836e-15
OG0005224	No	No	No	No		NW_013531188.1_cds_XP_013169995.1_11255	PTHR15321:SF3	TP53-BINDING PROTEIN 1	1.7e-51	L	ubiquitin modification-dependent histone binding	4.827586e-22
OG0005225	Yes	Yes	No	No	Branch22,Branch27,Branch5	NW_013531188.1_cds_XP_013170019.1_10902	PTHR10807:SF110	FI17948P1	2.9e-138	S	Myotubularin-like phosphatase domain	2.363651e-56
OG0005226	No	No	No	No		NW_013531188.1_cds_XP_013170033.1_11105	PTHR11880:SF32	40S RIBOSOMAL PROTEIN S15-1-RELATED	8.2e-86			NA
OG0005229	No	No	No	No		NW_013531514.1_cds_XP_013170107.1_11340	PTHR13493	DHHC DOMAIN-CONTAINING ZINC FINGER PROTEIN	6e-136	S	Probable N6-adenine methyltransferase	2.068966e-43
OG0005231	No	No	No	No		NW_013531514.1_cds_XP_013170127.1_11380	PTHR14677:SF29	AN1-TYPE ZINC FINGER PROTEIN 1	6.3e-42	S	zinc ion binding	7.069776e-45
OG0005238	No	No	No	No		NW_013531688.1_cds_XP_013170514.1_12277	PTHR15608	SPLICING FACTOR U2AF-ASSOCIATED PROTEIN 2	2.4e-115	A	RNA recognition motif. (a.k.a. RRM, RBD, or RNP domain)	6.636842e-70
OG0005239	Yes	No	No	No	Branch27	NW_013531688.1_cds_XP_013170532.1_12199	PTHR21448	SMOOTH MUSCLE MYOSIN HEAVY CHAIN-RELATED	7.3e-76	S	Predicted coiled-coil domain-containing protein	2.127557e-23
OG0005240	No	No	No	No		NW_013531688.1_cds_XP_013170536.1_11682	PTHR45782:SF4	MITOCHONDRIAL GTPASE 1-RELATED	3.5e-97	C	Plays a role in the regulation of the mitochondrial ribosome assembly and of translational activity. Displays mitochondrial GTPase activity	4.137931e-80
OG0005242	No	No	No	No		NW_013531688.1_cds_XP_013170551.1_12090	PTHR22763:SF168		9e-20	O	Zinc finger, C3HC4 type (RING finger)	8.813559e-57
OG0005244	No	No	No	No		NW_013531688.1_cds_XP_013170589.1_12118	PTHR10971:SF2	WD REPEAT-CONTAINING PROTEIN 92	1.1e-136	S	WD domain, G-beta repeat	2.364907e-27
OG0005254	No	No	No	No		NW_013531688.1_cds_XP_013170965.1_11717	PTHR45809	FAMILY NOT NAMED	1.5e-84	T	Phosducin	1.356092e-25
OG0005261	Yes	Yes	Yes	Yes	Branch11,Branch13,Branch16,Branch17,Branch18,Branch2,Branch20,Branch23,Branch27,Branch5	NW_013531700.1_cds_XP_013171414.1_12805	PTHR23500:SF457		3.5e-93			NA
OG0005272	Yes	Yes	Yes	Yes	Branch28,Branch7	NW_013531700.1_cds_XP_013171661.1_12700	PTHR21386	INSCUTEABLE	4.8e-76	S	protein binding, bridging	6.017241e-173
OG0005278	No	No	No	No		NW_013531704.1_cds_XP_013171895.1_13285	PTHR24346:SF41		8.1e-205	T	Kinase-like	7.068966e-56
OG0005280	No	No	No	No		NW_013531704.1_cds_XP_013171938.1_13398	PTHR10164:SF4	GH23156P	4e-142	TU,I	Islet cell autoantigen ICA69, C-terminal domain,Patatin-like phospholipase	9.821429e-53
OG0005281	No	No	No	No		NW_013531704.1_cds_XP_013171944.1_13205	PTHR11635:SF126	CAMP-DEPENDENT PROTEIN KINASE TYPE I-BETA REGULATORY SUBUNIT	1.5e-178	T	RIIalpha, Regulatory subunit portion of type II PKA R-subunit	8.965521e-23
OG0005287	No	No	No	No		NW_013531704.1_cds_XP_013172026.1_13079	PTHR42985:SF20		4.4e-120	P	Belongs to the sodium solute symporter (SSF) (TC 2.A.21) family	8.616009e-21
OG0005291	Yes	Yes	Yes	Yes	Branch16,Branch17,Branch20	NW_013531704.1_cds_XP_013172119.1_12908	PTHR21320:SF3	CYTOCHROME C OXIDASE ASSEMBLY PROTEIN COX11, MITOCHONDRIAL	2.8e-104			NA
OG0005293	Yes	No	No	No	Branch2	NW_013531704.1_cds_XP_013172216.1_13024	PTHR10780:SF18	LD43650P	2.6e-74	C	Mitochondrial carrier protein	3.275862e-24
OG0005294	Yes	No	Yes	Yes	Branch14	NW_013531704.1_cds_XP_013172234.1_13114	PTHR13044	ACTIVATING TRANSCRIPTION FACTOR ATF 4/5	1.8e-30	K	bZIP transcription factor	3.818182e-19
OG0005296	No	No	No	No		NW_013531704.1_cds_XP_013172306.1_13395	PTHR22722:SF6	LOW-DENSITY LIPOPROTEIN RECEPTOR-RELATED PROTEIN 1B	1.2e-44	T	Has a role in spermatogenesis and oogenesis	2.758621e-39
OG0005301	No	No	No	No		NW_013531704.1_cds_XP_013172376.1_13495	PTHR24068:SF153	UBIQUITIN-CONJUGATING ENZYME E2 W	6.1e-61	O	protein modification by small protein conjugation	2.680895e-13
OG0005302	No	No	No	No		NW_013531704.1_cds_XP_013172383.1_13223	PTHR12436:SF4	LEUKOCYTE RECEPTOR CLUSTER MEMBER 8	6.8e-144	K	SAC3/GANP family	4.821429e-68
OG0005304	No	No	No	No		NW_013531704.1_cds_XP_013172410.1_13212	PTHR46467	FAMILY NOT NAMED	1.2e-99	O	TUG ubiquitin-like domain	5.098039e-22
OG0005305	No	No	No	No		NW_013531704.1_cds_XP_013172429.1_13085	PTHR11711:SF186	ADP RIBOSYLATION FACTOR-LIKE 4, ISOFORM B	4.7e-99	U	ARF-like small GTPases	1.724138e-55
OG0005310	No	No	No	No		NW_013531704.1_cds_XP_013172538.1_13277	PTHR14744:SF15	N-ALPHA-ACETYLTRANSFERASE 60	3.2e-69	S	Acetyltransferase (GNAT) family	4.210526e-36
OG0005311	Yes	No	Yes	Yes	Branch25	NW_013531704.1_cds_XP_013172548.1_12977	PTHR10953:SF5	SUMO-ACTIVATING ENZYME SUBUNIT 2	1.8e-187	O	Ubiquitin/SUMO-activating enzyme ubiquitin-like domain	1.473684e-38
OG0005313	Yes	Yes	Yes	Yes	Branch10,Branch16,Branch17,Branch19,Branch20,Branch21,Branch23,Branch30,Branch9	NW_013531704.1_cds_XP_013172558.1_13192	PTHR10110:SF88	SODIUM/HYDROGEN EXCHANGER 8	8.8e-155			NA
OG0005318	Yes	Yes	Yes	No	Branch13,Branch16,Branch21	NW_013531704.1_cds_XP_013172602.1_13197	PTHR12801:SF116		2e-146			NA
OG0005321	No	No	No	No		NW_013531704.1_cds_XP_013172611.1_13133	PTHR24258:SF131		1.2e-107	E	Trypsin-like serine protease	2.542373e-79
OG0005324	No	No	No	No		NW_013531704.1_cds_XP_013172640.1_13607	PTHR10496	40S RIBOSOMAL PROTEIN S24	6.3e-72	J	Ribosomal protein S24e	9.170176e-13
OG0005326	Yes	No	Yes	No	Branch1	NW_013531711.1_cds_XP_013172780.1_14011	NOHIT	NA	NA			1.389831e-31
OG0005328	No	No	No	No		NW_013531711.1_cds_XP_013172924.1_13981	NOHIT	NA	NA	S	Domain of unknown function (DUF4812)	1.576271e-44
OG0005330	No	No	No	No		NW_013531711.1_cds_XP_013172943.1_13892	PTHR45752:SF51	RH29237P	2.6e-133	S	Leucine Rich repeat	7.758621e-14
OG0005331	No	No	No	No		NW_013531711.1_cds_XP_013172945.1_13891	PTHR12534:SF0	28S RIBOSOMAL PROTEIN S2, MITOCHONDRIAL	2e-85	J	Ribosomal protein S2	1.000001e-68
OG0005332	No	No	No	No		NW_013531711.1_cds_XP_013172961.1_13747	PTHR23077:SF55	NUCLEAR VALOSIN-CONTAINING PROTEIN-LIKE	2.8e-243	O	Nucleolin binding domain	3.448276e-121
OG0005338	Yes	Yes	Yes	Yes	Branch1,Branch10,Branch20,Branch23,Branch28,Branch29,Branch30,Branch6,Branch7	NW_013531711.1_cds_XP_013173088.1_13943	NOHIT	NA	NA			NA
OG0005342	No	No	No	No		NW_013531716.1_cds_XP_013173252.1_14353	PTHR12728	BRIX DOMAIN CONTAINING PROTEIN	7e-111	J	Brix	6.937972e-13
OG0005346	Yes	No	Yes	Yes	Branch15	NW_013531716.1_cds_XP_013173569.1_14340	PTHR31057	FAMILY NOT NAMED	5.8e-204	S	E3 UFM1-protein ligase 1	2.068966e-137
OG0005348	No	No	No	No		NW_013531716.1_cds_XP_013173617.1_14337	PTHR12306:SF15	DNAATION FACTOR-RELATED PROTEIN 1, ISOFORM B-RELATED	2.1e-48	S	Domains present in proteins implicated in post-mortem DNA fragmentation	7.931034e-27
OG0005351	No	No	No	No		NW_013531726.1_cds_XP_013173745.1_14997	NOHIT	NA	NA			2.982456e-149
OG0005355	No	No	No	No		NW_013531726.1_cds_XP_013173795.1_14562	NOHIT	NA	NA	S,C	Mitochondrial domain of unknown function (DUF1713),Metal ion binding	9.450704e-26
OG0005356	No	No	No	No		NW_013531726.1_cds_XP_013173798.1_14583	PTHR15256	FAMILY NOT NAMED	1.5e-33			1.392867e-15
OG0005357	No	No	No	No		NW_013531726.1_cds_XP_013173802.1_14695	PTHR45771:SF1	HOMEOTIC PROTEIN DEFORMED	2.6e-114	K	Homeodomain	6.842117e-48
OG0005358	Yes	No	Yes	No	Branch27,Branch29	NW_013531726.1_cds_XP_013173875.1_14758	PTHR47327:SF2	FI18240P1-RELATED	7e-291	S	divergent subfamily of APPLE domains	4.770367e-11
OG0005360	No	No	No	No		NW_013531726.1_cds_XP_013173908.1_14729	PTHR19879:SF6	TAF5-LIKE RNA POLYMERASE II P300/CBP-ASSOCIATED FACTOR-ASSOCIATED FACTOR 65 KDA SUBUNIT 5L	3e-109	K	WD40 associated region in TFIID subunit, NTD2 domain	1.078431e-48
OG0005362	Yes	Yes	Yes	Yes	Branch1,Branch10,Branch11,Branch19,Branch2,Branch20,Branch21,Branch25,Branch28,Branch30,Branch5,Branch7,Branch9	NW_013531726.1_cds_XP_013173937.1_14716	PTHR21074	UNCHARACTERIZED	8.8e-175			NA
OG0005364	No	No	No	No		NW_013531726.1_cds_XP_013174030.1_14677	PTHR24211:SF22	TESTIN ORTHOLOG	2.5e-137	TZ	PET Domain	8.596491e-169
OG0005366	No	No	No	No		NW_013531726.1_cds_XP_013174142.1_14976	PTHR15860	UNCHARACTERIZED RING FINGER-CONTAINING PROTEIN	2.7e-78	O	RING-type zinc-finger	5.145387e-12
OG0005367	No	No	No	No		NW_013531873.1_cds_XP_013174308.1_15162	PTHR21396	39S RIBOSOMAL PROTEIN L43	7.8e-41	J	Mitochondrial ribosomal protein L51 / S25 / CI-B8 domain	4.614584e-16
OG0005372	Yes	Yes	No	No	Branch18	NW_013532490.1_cds_XP_013174658.1_15488	PTHR11848:SF254		1.2e-84	T	Transforming growth factor-beta (TGF-beta) family	6.140351e-85
OG0005373	No	No	No	No		NW_013532490.1_cds_XP_013174667.1_15586	PTHR45948	FAMILY NOT NAMED	3.7e-51	V	Dual specificity phosphatase, catalytic domain	2.45614e-19
OG0005377	No	No	No	No		NW_013532490.1_cds_XP_013174852.1_15446	PTHR46355	FAMILY NOT NAMED	2e-94	S	UPF0428 protein	3.793105e-69
OG0005379	No	No	No	No		NW_013532534.1_cds_XP_013174916.1_15941	PTHR12756:SF41	CYTOSOLIC CARBOXYPEPTIDASE 2	2.8e-247	E	Zinc carboxypeptidase	3.220339e-121
OG0005384	Yes	No	Yes	Yes	Branch21,Branch25	NW_013532534.1_cds_XP_013174992.1_16100	PTHR13045	NT5C3 HYDROLASE	3.9e-85	S	Pyrimidine 5'-nucleotidase (UMPH-1)	8.596491e-19
OG0005386	No	No	No	No		NW_013532534.1_cds_XP_013175035.1_15911	PTHR10302:SF14	SINGLE-STRANDED DNA-BINDING PROTEIN, MITOCHONDRIAL	5.8e-50	L	Single-strand binding protein family	2.813559e-16
OG0005390	Yes	Yes	No	No	Branch22,Branch27	NW_013532534.1_cds_XP_013175179.1_15987	PTHR11360:SF237		3.5e-152	G	Major Facilitator Superfamily	7.500008e-14
OG0005391	Yes	No	Yes	No	Branch21,Branch27	NW_013532534.1_cds_XP_013175186.1_15958	PTHR23138:SF141	NUCLEAR PORE COMPLEX PROTEIN NUP50	1.1e-66			NA
OG0005399	No	No	No	No		NW_013532534.1_cds_XP_013175348.1_15994	NOHIT	NA	NA	S	Chitin binding Peritrophin-A domain	1.172414e-55
OG0005404	No	No	No	No		NW_013532534.1_cds_XP_013175449.1_15907	PTHR16779:SF1	BETA-1,4-MANNOSYLTRANSFERASE EGH	1.9e-160	S	Glycosyl transferase family group 2	6.607143e-125
OG0005406	Yes	No	No	No	Branch27	NW_013532534.1_cds_XP_013175456.1_15872	PTHR13526	TRANSCRIPTION FACTOR SPT20 HOMOLOG	5.5e-85	S	transcription cofactor activity	2.5e-46
OG0005407	No	No	No	No		NW_013532534.1_cds_XP_013175475.1_16095	PTHR24042:SF5		1.3e-227	T	Thrombospondin N-terminal -like domains.	2.178824e-22
OG0005409	No	No	No	No		NW_013532703.1_cds_XP_013175772.1_17793	PTHR24418:SF372	TYROSINE-PROTEIN KINASE SHARK	2.3e-67	T	Tyrosine kinase, catalytic domain	2.280702e-28
OG0005410	No	No	No	No		NW_013532703.1_cds_XP_013175793.1_17225	PTHR21049:SF0	DOLICHYL-DIPHOSPHOOLIGOSACCHARIDE--PROTEIN GLYCOSYLTRANSFERASE SUBUNIT 1	2.4e-184	G	Essential subunit of the N-oligosaccharyl transferase (OST) complex which catalyzes the transfer of a high mannose oligosaccharide from a lipid-linked oligosaccharide donor to an asparagine residue within an Asn-X-Ser Thr consensus motif in nascent polypeptide chains	2.068966e-62
OG0005414	No	No	No	No		NW_013532703.1_cds_XP_013175820.1_17619	PTHR12704:SF3	GOLGI PHOSPHOPROTEIN 3	4.6e-141	U,U	Golgi phosphoprotein 3 (GPP34),phosphatidylinositol-4-phosphate binding	2.291667e-08
OG0005415	No	No	No	No		NW_013532703.1_cds_XP_013175878.1_17812	PTHR43804:SF7	PEPTIDE CHAIN RELEASE FACTOR 1, MITOCHONDRIAL-RELATED	6.8e-111	J	PCRF	6.206964e-49
OG0005417	No	No	No	No		NW_013532703.1_cds_XP_013175910.1_17178	PTHR12775	PROTEIN C20ORF43 HOMOLOG	5.5e-84	S	Rtf2 RING-finger	8.75e-39
OG0005420	Yes	Yes	Yes	Yes	Branch11,Branch28	NW_013532703.1_cds_XP_013176029.1_17970	PTHR10972:SF53	OXYSTEROL-BINDING PROTEIN-RELATED PROTEIN 1	7.1e-191	T	Oxysterol-binding protein	7.069313e-26
OG0005421	No	No	No	No		NW_013532703.1_cds_XP_013176068.1_16454	PTHR11346:SF147	GALECTIN	5.4e-18	S	Galactoside-binding lectin	3.541667e-20
OG0005423	No	No	No	No		NW_013532703.1_cds_XP_013176122.1_17181	PTHR45695:SF5	SI:DKEY-1H24.2	2.5e-35	S	7 transmembrane receptor (rhodopsin family)	2.241379e-35
OG0005425	Yes	Yes	Yes	Yes	Branch1,Branch10,Branch11,Branch13,Branch14,Branch15,Branch16,Branch17,Branch18,Branch19,Branch2,Branch20,Branch21,Branch22,Branch23,Branch25,Branch26,Branch27,Branch28,Branch29,Branch30,Branch31,Branch32,Branch5,Branch6,Branch7	NW_013532703.1_cds_XP_013176464.1_17640	PTHR14149:SF14	PATTERNED EXPRESSION SITE	0			NA
OG0005434	Yes	Yes	Yes	Yes	Branch1,Branch10,Branch11,Branch13,Branch15,Branch16,Branch17,Branch18,Branch19,Branch2,Branch20,Branch21,Branch22,Branch23,Branch25,Branch26,Branch27,Branch28,Branch29,Branch30,Branch31,Branch32,Branch5,Branch6,Branch7,Branch8,Branch9	NW_013532703.1_cds_XP_013176821.1_16876	PTHR19134:SF478	PROTEIN TYROSINE PHOSPHATASE ERK	2.7e-84			NA
OG0005435	No	No	No	No		NW_013532703.1_cds_XP_013176866.1_17347	PTHR11097:SF8	EXOSOME COMPLEX COMPONENT RRP42	5.5e-88	J	3' exoribonuclease family, domain 2	3.333333e-37
OG0005436	No	No	No	No		NW_013532703.1_cds_XP_013176883.1_16607	PTHR11937:SF47	ACTIN-RELATED PROTEIN 6	4.8e-135	Z	Actin	4.137931e-102
OG0005440	No	No	No	No		NW_013532703.1_cds_XP_013176934.1_17666	PTHR11324:SF8		5e-50	S	Domain present in PSD-95, Dlg, and ZO-1/2.	5.892857e-69
OG0005445	No	No	No	No		NW_013532703.1_cds_XP_013177189.1_17623	PTHR13382	MITOCHONDRIAL ATP SYNTHASE COUPLING FACTOR B	2.6e-75	S	Leucine Rich repeat	2.542373e-54
OG0005449	No	No	No	No		NW_013532703.1_cds_XP_013177253.1_17803	PTHR19857:SF19		3.3e-78	S	WD domain, G-beta repeat	3.044362e-21
OG0005452	Yes	No	Yes	No	Branch1	NW_013532703.1_cds_XP_013177333.1_17228	PTHR10457:SF7	N-ACETYLGALACTOSAMINE KINASE	1.2e-162	G	GHMP kinases C terminal	5.789474e-18
OG0005454	No	No	No	No		NW_013532703.1_cds_XP_013177353.1_17179	PTHR12311:SF7	ACTIVATOR OF BASAL TRANSCRIPTION 1	6.3e-69	A	RNA recognition motif. (a.k.a. RRM, RBD, or RNP domain)	1.6875e-30
OG0005457	No	No	No	No		NW_013532703.1_cds_XP_013177392.1_17600	PTHR11324:SF8		8.4e-38	S	Domain present in PSD-95, Dlg, and ZO-1/2.	2.105267e-21
OG0005465	Yes	No	Yes	No	Branch19	NW_013532721.1_cds_XP_013177691.1_18579	PTHR21183	RIBOSOMAL PROTEIN L47, MITOCHONDRIAL-RELATED	2.3e-57	J	Mitochondrial 39-S ribosomal protein L47 (MRP-L47)	3.75e-40
OG0005468	No	No	No	No		NW_013532721.1_cds_XP_013177719.1_18272	PTHR13759:SF8	TWINFILIN-1	3.1e-137			NA
OG0005472	No	No	No	No		NW_013532721.1_cds_XP_013177909.1_18586	PTHR46721	FAMILY NOT NAMED	6.8e-100	K	FORKHEAD	3.275862e-33
OG0005474	Yes	No	Yes	No	Branch19	NW_013532721.1_cds_XP_013177928.1_18232	PTHR15189	FAMILY NOT NAMED	3.3e-65			NA
OG0005477	Yes	No	Yes	Yes	Branch11,Branch17,Branch19,Branch23,Branch30,Branch7	NW_013532721.1_cds_XP_013177965.1_18592	PTHR22255:SF1	LD32918P	0			NA
OG0005482	No	No	No	No		NW_013532721.1_cds_XP_013178059.1_18239	PTHR23254:SF15	POLYADENYLATE-BINDING PROTEIN-INTERACTING PROTEIN 1	1.7e-50	J	RNA binding	6.666669e-42
OG0005485	No	No	No	No		NW_013532721.1_cds_XP_013178127.1_18253	PTHR12137:SF30	CARBOHYDRATE SULFOTRANSFERASE	5.8e-97	G	Sulfotransferase family	2.181818e-28
OG0005488	No	No	No	No		NW_013532721.1_cds_XP_013178209.1_18528	PTHR10983:SF24	PROTEIN MUM3	4.8e-116	I	Acyltransferase C-terminus	1.482177e-64
OG0005489	No	No	No	No		NW_013532721.1_cds_XP_013178228.1_18531	PTHR13476:SF0	CHROMATIN MODIFICATION-RELATED PROTEIN MEAF6	2e-50	S,S	Chromatin modification-related protein,DiGeorge syndrome critical region 6 (DGCR6) protein	5.17331e-21
OG0005495	Yes	No	Yes	Yes	Branch14	NW_013532866.1_cds_XP_013178546.1_18971	PTHR11909:SF313	NUCLEOSOMAL HISTONE KINASE 1	1.2e-97	T	Protein kinase domain	6.250008e-14
OG0005496	Yes	Yes	Yes	No	Branch19,Branch20	NW_013532866.1_cds_XP_013178565.1_19013	PTHR23415:SF4	60S RIBOSOME SUBUNIT BIOGENESIS PROTEIN NIP7 HOMOLOG	1.6e-120			NA
OG0005501	No	No	No	No		NW_013532897.1_cds_XP_013178783.1_19143	PTHR12866:SF2	UBIQUITIN-LIKE-CONJUGATING ENZYME ATG3	1.1e-130	U	Autophagocytosis associated protein (Atg3), N-terminal domain	5.096325e-30
OG0005502	No	No	No	No		NW_013532897.1_cds_XP_013178784.1_19153	PTHR21298	UNCHARACTERIZED	1.1e-87	S	It is involved in the biological process described with signal transduction	2.181823e-41
OG0005504	Yes	No	Yes	No	Branch19	NW_013533632.1_cds_XP_013179050.1_19691	PTHR43851	FAMILY NOT NAMED	2.7e-228	S	ABC1 family	4.841453e-12
OG0005523	No	No	No	No		NW_013533657.1_cds_XP_013179744.1_20176	PTHR46066	FAMILY NOT NAMED	1.5e-106	G	Glycosyl hydrolases family 18	5.517241e-31
OG0005528	No	No	No	No		NW_013533657.1_cds_XP_013179857.1_20064	PTHR13378	REGULATOR COMPLEX PROTEIN LAMTOR3	5.6e-43	S	Mitogen-activated protein kinase kinase 1 interacting	3.425763e-17
OG0005530	No	No	No	No		NW_013533657.1_cds_XP_013179903.1_20042	PTHR14684	UNCHARACTERIZED	4.5e-74	S	It is involved in the biological process described with cell redox homeostasis	1.957895e-50
OG0005538	No	No	No	No		NW_013533657.1_cds_XP_013180164.1_19980	PTHR12398	PROTEIN PHOSPHATASE INHIBITOR	5.2e-36	OT	Protein phosphatase inhibitor 2 (IPP-2)	8.421167e-22
OG0005543	No	No	No	No		NW_013533657.1_cds_XP_013180226.1_20308	PTHR12824:SF8	GXIVSPLA2, ISOFORM A	1.5e-54	S	Group XII secretory phospholipase A2 precursor (PLA2G12)	6.896552e-24
OG0005551	No	No	No	No		NW_013533761.1_cds_XP_013180400.1_20743	PTHR46428	FAMILY NOT NAMED	7.3e-132	S	Galactose oxidase, central domain	5.438596e-73
OG0005554	Yes	Yes	Yes	Yes	Branch10,Branch11,Branch13,Branch16,Branch19,Branch20,Branch23,Branch28,Branch30,Branch5,Branch7	NW_013533761.1_cds_XP_013180445.1_20897	PTHR14971	FAMILY NOT NAMED	6.6e-48			NA
OG0005555	No	No	No	No		NW_013533761.1_cds_XP_013180465.1_20696	PTHR24070:SF290	RAS-DVA-2 SMALL GTPASE-RELATED	6.6e-81	S	Ras of Complex, Roc, domain of DAPkinase	9.824561e-24
OG0005572	No	No	No	No		NW_013533994.1_cds_XP_013180984.1_21385	PTHR45617:SF82	PROTEIN ARTICHOKE	1.9e-172	S	Leucine Rich Repeat	1.584906e-39
OG0005579	No	No	No	No		NW_013533994.1_cds_XP_013181060.1_21201	PTHR13250	TF-1 CELL APOPTOSIS RELATED PROTEIN-15	1.4e-87	S	Protein of unknown function (DUF1241)	5.887507e-21
OG0005580	Yes	Yes	Yes	Yes	Branch1,Branch10,Branch11,Branch16,Branch17,Branch19,Branch20,Branch21,Branch23,Branch24,Branch27,Branch28,Branch7	NW_013533994.1_cds_XP_013181064.1_21200	PTHR24377:SF772	IP01015P-RELATED	7.5e-83			NA
OG0005581	No	No	No	No		NW_013533994.1_cds_XP_013181075.1_21157	PTHR11256:SF48	BCL-2-RELATED OVARIAN KILLER PROTEIN	1.4e-26	T	BCL (B-Cell lymphoma)	3.04969e-27
OG0005582	No	No	No	No		NW_013533994.1_cds_XP_013181158.1_21120	PTHR23110:SF82	FI01104P-RELATED	1.1e-71	S	Broad-Complex, Tramtrack and Bric a brac	7.241379e-32
OG0005593	No	No	No	No		NW_013533994.1_cds_XP_013181426.1_21530	PTHR20835:SF0	E3 UBIQUITIN-PROTEIN LIGASE PPP1R11-RELATED	1.1e-29	I	CoA-transferase family III	7.813559e-63
OG0005594	No	No	No	No		NW_013533994.1_cds_XP_013181441.1_21436	PTHR10410:SF3	EUKARYOTIC TRANSLATION INITIATION FACTOR 3 SUBUNIT H	8.6e-112	J	JAB/MPN domain	4.915254e-65
OG0005595	No	No	No	No		NW_013533994.1_cds_XP_013181477.1_21366	NOHIT	NA	NA			3.24386e-17
OG0005599	No	No	No	No		NW_013532703.1_cds_XP_013177423.1_17572	PTHR15493	F-BOX ONLY PROTEIN 5 AND 43	1.3e-26			5.000071e-08
OG0005602	Yes	Yes	No	No	Branch22,Branch27	NW_013529520.1_cds_XP_013170506.1_1219	PTHR12732:SF0	PCI DOMAIN-CONTAINING PROTEIN 2	7.5e-138	D	PCI domain	5.846e-15
OG0005614	No	No	No	No		NW_013532866.1_cds_XP_013178666.1_18893	PTHR45793:SF5	HOMEOTIC PROTEIN OCELLILESS	4.7e-59	K	Homeodomain	1.448276e-23
OG0005621	Yes	No	Yes	No	Branch23	NW_013528891.1_cds_XP_013172849.1_110	PTHR12085	PHOSPHATASE SUBUNIT GENE G4-1	8.9e-169	A	Serine threonine-protein phosphatase 2A regulatory subunit B'' subunit gamma-like	3.214286e-60
OG0005622	No	No	No	No		NW_013528891.1_cds_XP_013172975.1_91	PTHR23350:SF0	PEROXISOME BIOGENESIS FACTOR 10	1.5e-41	O	Pex2 / Pex12 amino terminal region	1.070175e-42
OG0005623	No	No	No	No		NW_013528891.1_cds_XP_013180018.1_204	PTHR11009:SF1	DERLIN-1	3.3e-71	S	May be involved in the degradation of misfolded endoplasmic reticulum (ER) luminal proteins	7.065088e-25
OG0005624	Yes	Yes	No	No	Branch32	NW_013528891.1_cds_XP_013181761.1_253	PTHR24376:SF107		5.5e-19	K	zinc finger	4.35e-38
OG0005625	No	No	No	No		NW_013528891.1_cds_XP_013182135.1_208	PTHR12726:SF1	CERAMIDE GLUCOSYLTRANSFERASE 1-RELATED	6.9e-131	IM	Glycosyl transferase family 21	1.571429e-75
OG0005626	No	No	No	No		NW_013528891.1_cds_XP_013182264.1_348	PTHR11524:SF16	60S RIBOSOMAL PROTEIN L7	1.6e-111	J,J,J,J	Ribosomal L30 N-terminal domain,maturation of LSU-rRNA from tricistronic rRNA transcript (SSU-rRNA, 5.8S rRNA, LSU-rRNA),60S ribosomal protein L7,60S ribosomal protein	6.178571e-18
OG0005629	No	No	No	No		NW_013528989.1_cds_XP_013164234.1_536	PTHR28582	FAMILY NOT NAMED	1.3e-17	S	Sen15 protein	4.821535e-27
OG0005631	No	No	No	No		NW_013528989.1_cds_XP_013164398.1_710	PTHR21028:SF2	SI:CH211-156B7.4	8.2e-53	F	CYTH domain	3.904045e-19
OG0005632	No	No	No	No		NW_013528989.1_cds_XP_013164940.1_758	PTHR43968	FAMILY NOT NAMED	3.8e-58	O	Glutathione S-transferase, N-terminal domain	5.091145e-10
OG0005636	No	No	No	No		NW_013529082.1_cds_XP_013166636.1_903	PTHR12661:SF5	HCG2039996-RELATED	1.9e-115	J	Brix	7.023098e-43
OG0005641	No	No	No	No		NW_013529520.1_cds_XP_013170464.1_1171	PTHR16083	LEUCINE RICH REPEAT CONTAINING PROTEIN	3.2e-50	T,T,T	Leucine Rich Repeat,positive regulation of cell-substrate adhesion,Ras suppressor protein 1	9.377953e-14
OG0005642	No	No	No	No		NW_013529520.1_cds_XP_013170799.1_1130	PTHR43157:SF12	PHOSPHATIDYLINOSITOL-GLYCAN BIOSYNTHESIS CLASS F PROTEIN	3.1e-38	MO	GPI biosynthesis protein family Pig-F	1.724138e-27
OG0005643	No	No	No	No		NW_013529520.1_cds_XP_013171052.1_1150	PTHR24247:SF191	MUSCARINIC ACETYLCHOLINE RECEPTOR, B-TYPE, ISOFORM A	6e-122	S	Serpentine type 7TM GPCR chemoreceptor Srx	7.27069e-97
OG0005644	No	No	No	No		NW_013529520.1_cds_XP_013172191.1_1140	PTHR20338:SF6		1.5e-24	S	NLS-binding and DNA-binding and dimerisation domains of Nrf1	8.77193e-23
OG0005646	Yes	Yes	Yes	Yes	Branch10,Branch11,Branch13,Branch14,Branch17,Branch19,Branch20,Branch21,Branch23,Branch30,Branch7,Branch9	NW_013529520.1_cds_XP_013172299.1_1210	PTHR24031:SF292	ATP-DEPENDENT RNA HELICASE DDX54	2.6e-106			NA
OG0005650	No	No	No	No		NW_013529697.1_cds_XP_013175593.1_2091	PTHR10519:SF46	METABOTROPIC GABA-B RECEPTOR SUBTYPE 3, ISOFORM A	0	EPT	7 transmembrane sweet-taste receptor of 3 GCPR	3.157895e-38
OG0005653	Yes	Yes	No	No	Branch32	NW_013529697.1_cds_XP_013176186.1_2147	PTHR12889	GAMMA-SECRETASE SUBUNIT APH-1	2.4e-71	S	Aph-1 protein	9.038462e-22
OG0005654	No	No	No	No		NW_013529697.1_cds_XP_013176589.1_1601	PTHR15283:SF4		4.6e-60	S	C-terminal cystine knot-like domain (CTCK)	4.035088e-58
OG0005656	No	No	No	No		NW_013529697.1_cds_XP_013178068.1_1761	PTHR13074	FAMILY NOT NAMED	9.6e-80	K	Mediator of RNA polymerase II transcription complex subunit 8	1.017882e-23
OG0005659	No	No	No	No		NW_013529697.1_cds_XP_013180869.1_1755	PTHR47507	FAMILY NOT NAMED	5.3e-50	BL,BL	Barrier-to-autointegration factor,Barrier to autointegration factor	1.137376e-08
OG0005662	No	No	No	No		NW_013529697.1_cds_XP_013181201.1_1648	PTHR12416:SF4	RRNA-PROCESSING PROTEIN FCF1 HOMOLOG	1.5e-99	S,S	Fcf1,maturation of SSU-rRNA from tricistronic rRNA transcript (SSU-rRNA, 5.8S rRNA, LSU-rRNA)	7.636364e-34
OG0005668	No	No	No	No		NW_013529869.1_cds_XP_013182080.1_2735	PTHR21255:SF27	TCTEX1 DOMAIN-CONTAINING PROTEIN 3	1.7e-23	N	Tctex-1 family	6.003646e-12
OG0005669	No	No	No	No		NW_013529869.1_cds_XP_013182086.1_2681	PTHR21054	ZINC METALLOPROTEINASE-RELATED	1.4e-99	S	Putative peptidase family	1.403982e-139
OG0005676	No	No	No	No		NW_013529869.1_cds_XP_013182339.1_2640	PTHR13151	CBF1 INTERACTING COREPRESSOR CIR	3.2e-74	K	N-terminal domain of CBF1 interacting co-repressor CIR	1.351724e-24
OG0005677	No	No	No	No		NW_013529869.1_cds_XP_013182380.1_2757	PTHR16091:SF3		7.4e-149	S	Tetratricopeptide repeat	6.093868e-52
OG0005679	No	No	No	No		NW_013529869.1_cds_XP_013182425.1_2911	PTHR20931:SF0	TETRATRICOPEPTIDE REPEAT PROTEIN 30A	0	S	Tetratricopeptide repeat	5.172414e-143
OG0005680	No	No	No	No		NW_013529869.1_cds_XP_013182476.1_2721	PTHR13618	LEUCINE ZIPPER CONTAINING TRANSCRIPTION FACTOR LZF1	1.1e-91	S	Rogdi leucine zipper containing protein	1.214286e-34
OG0005682	No	No	No	No		NW_013530391.1_cds_XP_013161564.1_3605	PTHR21277:SF5	TRANSCRIPTIONAL ADAPTER 1	1e-38	K	Transcriptional regulator of RNA polII, SAGA, subunit	2.500121e-54
OG0005684	No	No	No	No		NW_013530391.1_cds_XP_013161744.1_3580	PTHR43969:SF7	GST-CONTAINING FLYWCH ZINC-FINGER PROTEIN	7.2e-158	O	Glutathione S-transferase, C-terminal domain	2.282136e-16
OG0005685	No	No	No	No		NW_013530391.1_cds_XP_013161750.1_3780	NOHIT	NA	NA	S	Epidermal growth factor-like domain.	2.241519e-16
OG0005686	No	No	No	No		NW_013530391.1_cds_XP_013161763.1_3753	PTHR12838	U3 SMALL NUCLEOLAR RNA-ASSOCIATED PROTEIN 11	1.3e-76	S	Utp11 protein	9.636364e-33
OG0005688	No	No	No	No		NW_013530472.1_cds_XP_013161917.1_4329	PTHR10540:SF6	EUKARYOTIC TRANSLATION INITIATION FACTOR 3 SUBUNIT F	2.4e-99	J	component of the eukaryotic translation initiation factor 3 (eIF-3) complex, which is involved in protein synthesis of a specialized repertoire of mRNAs and, together with other initiation factors, stimulates binding of mRNA and methionyl-tRNAi to the 40S ribosome. The eIF-3 complex specifically targets and initiates translation of a subset of mRNAs involved in cell proliferation	5.446429e-22
OG0005689	No	No	No	No		NW_013530472.1_cds_XP_013161933.1_3825	PTHR24208:SF166	LIM HOMEOBOX TRANSCRIPTION FACTOR 1 ALPHA, ISOFORM B	4.5e-129	K	Zinc-binding domain present in Lin-11, Isl-1, Mec-3.	4.642857e-57
OG0005690	Yes	Yes	No	No	Branch26	NW_013530472.1_cds_XP_013161968.1_4051	PTHR19143	FIBRINOGEN/TENASCIN/ANGIOPOEITIN	4.2e-75	S	Fibrinogen-related domains (FReDs)	3.498183e-23
OG0005691	Yes	Yes	No	No	Branch20	NW_013530472.1_cds_XP_013162058.1_3904	PTHR15936	GUANINE NUCLEOTIDE-BINDING PROTEIN G I /G S /G O GAMMA-13 SUBUNIT	1.5e-13			5.016852e-64
OG0005693	No	No	No	No		NW_013530472.1_cds_XP_013162366.1_4135	NOHIT	NA	NA			1.228072e-74
OG0005696	No	No	No	No		NW_013530507.1_cds_XP_013162571.1_4503	PTHR15104	DIHYDROPTERIDINE REDUCTASE	2e-107	Q	Enoyl-(Acyl carrier protein) reductase	6.666667e-37
OG0005697	No	No	No	No		NW_013530507.1_cds_XP_013162599.1_4823	PTHR20932:SF35	LD36653P	1.9e-38	S	Lysin motif	4.827586e-23
OG0005698	No	No	No	No		NW_013530507.1_cds_XP_013162665.1_4587	PTHR24343:SF345	TESTIS-SPECIFIC SERINE/THREONINE-PROTEIN KINASE 4	4e-117	T	Protein tyrosine kinase	3.928571e-70
OG0005700	No	No	No	No		NW_013530507.1_cds_XP_013162735.1_4796	PTHR13693:SF60	2-AMINO-3-KETOBUTYRATE COENZYME A LIGASE, MITOCHONDRIAL	2.2e-192	E,G	Aminotransferase class I and II,Alpha-amylase domain	1.136364e-48
OG0005702	Yes	Yes	Yes	Yes	Branch15,Branch17,Branch22,Branch5	NW_013530507.1_cds_XP_013162792.1_4772	PTHR16024	FAMILY NOT NAMED	7.7e-74	S	XK-related protein	4.727273e-190
OG0005703	Yes	No	Yes	No	Branch19,Branch21	NW_013530507.1_cds_XP_013162825.1_5075	PTHR11552	GLUCOSE-METHANOL-CHOLINE GMC OXIDOREDUCTASE	1.7e-163	E	GMC oxidoreductase	8.787891e-09
OG0005704	No	No	No	No		NW_013530507.1_cds_XP_013162856.1_4920	PTHR10953:SF201	SUMO-ACTIVATING ENZYME SUBUNIT 1	7.6e-84	O	ThiF family	1.280702e-39
OG0005708	No	No	No	No		NW_013530507.1_cds_XP_013163000.1_4790	PTHR10803:SF3	ATPASE ASNA1	3.1e-162	P	ATPase required for the post-translational delivery of tail-anchored (TA) proteins to the endoplasmic reticulum. Recognizes and selectively binds the transmembrane domain of TA proteins in the cytosol. This complex then targets to the endoplasmic reticulum by membrane-bound receptors, where the tail- anchored protein is released for insertion. This process is regulated by ATP binding and hydrolys…	9.652456e-67
OG0005709	No	No	No	No		NW_013530507.1_cds_XP_013163059.1_4576	PTHR21016:SF7	TM2 DOMAIN-CONTAINING PROTEIN 3	3.2e-86			NA
OG0005710	Yes	Yes	Yes	Yes	Branch1,Branch11,Branch13,Branch19,Branch20,Branch21,Branch28,Branch30,Branch7	NW_013530507.1_cds_XP_013163061.1_4713	PTHR10680:SF14	PEPTIDYL-GLYCINE ALPHA-AMIDATING MONOOXYGENASE	4.4e-94			NA
OG0005711	No	No	No	No		NW_013530507.1_cds_XP_013163156.1_4444	PTHR10219:SF65	CERAMIDE-1-PHOSPHATE TRANSFER PROTEIN	1.1e-52	S	Glycolipid transfer protein (GLTP)	1.250055e-25
OG0005712	No	No	No	No		NW_013530507.1_cds_XP_013163188.1_5001	PTHR13723:SF275	STALL, ISOFORM C	2.4e-302	O	It is involved in the biological process described with	1.785714e-62
OG0005715	No	No	No	No		NW_013530612.1_cds_XP_013163299.1_5330	PTHR22760:SF2	ALPHA-1,2-MANNOSYLTRANSFERASE ALG9-RELATED	1.9e-164			NA
OG0005716	No	No	No	No		NW_013530612.1_cds_XP_013163303.1_5324	PTHR12281:SF10	DCN1-LIKE PROTEIN 1	4.9e-116	S	Neddylation of cullins play an essential role in the regulation of SCF-type complexes activity	6.140351e-36
OG0005717	No	No	No	No		NW_013530612.1_cds_XP_013163396.1_5152	PTHR12843:SF5	EEF1A LYSINE METHYLTRANSFERASE 2	9.5e-73	J	S-adenosyl-L-methionine-dependent protein-lysine N- methyltransferase that methylates elongation factor 1-alpha	3.17527e-12
OG0005721	No	No	No	No		NW_013530779.1_cds_XP_013164059.1_5852	PTHR12900:SF4	CHECKPOINT PROTEIN HUS1	1.7e-73	DL	Hus1-like protein	8.963163e-22
OG0005728	No	No	No	No		NW_013530860.1_cds_XP_013164322.1_5936	PTHR10778:SF4	UDP-XYLOSE AND UDP-N-ACETYLGLUCOSAMINE TRANSPORTER	2.6e-119	G	UAA transporter family	3.157895e-93
OG0005729	No	No	No	No		NW_013530860.1_cds_XP_013164382.1_5945	NOHIT	NA	NA			3.392857e-73
OG0005731	No	No	No	No		NW_013530872.1_cds_XP_013164484.1_6759	PTHR13134	UNCHARACTERIZED	2.1e-127	S	Protein of unknown function (DUF974)	9.642857e-65
OG0005732	Yes	Yes	Yes	Yes	Branch23,Branch25,Branch26	NW_013530872.1_cds_XP_013164512.1_6266	PTHR23110:SF78	PROTEIN JIM LOVELL	1.1e-37	S	BTB/POZ domain	7.143349e-20
OG0005733	No	No	No	No		NW_013530872.1_cds_XP_013164533.1_6282	PTHR12292	RWD DOMAIN-CONTAINING PROTEIN	2e-50	S	RWD	2.015615e-25
OG0005736	No	No	No	No		NW_013530872.1_cds_XP_013164764.1_6388	PTHR24276:SF83	IP07603P-RELATED	1.2e-71	O	Trypsin-like serine protease	9.609721e-25
OG0005737	No	No	No	No		NW_013530872.1_cds_XP_013164821.1_6283	PTHR15660	UNCHARACTERIZED	1.4e-56	S	BRISC and BRCA1-A complex member 1-like	8.62069e-40
OG0005745	No	No	No	No		NW_013530872.1_cds_XP_013165187.1_6684	PTHR13467	CUE DOMAIN CONTAINING PROTEIN 1	1.5e-61	O	Domain that may be involved in binding ubiquitin-conjugating enzymes (UBCs)	3.617655e-16
OG0005747	Yes	No	Yes	Yes	Branch14	NW_013530893.1_cds_XP_013165341.1_7328	PTHR12786:SF1	REPLICATION STRESS RESPONSE REGULATOR SDE2	1.4e-56	S	Telomere stability and silencing	1.035714e-26
OG0005748	Yes	No	Yes	No	Branch19	NW_013530893.1_cds_XP_013165343.1_7272	PTHR12209:SF0	EKC/KEOPS COMPLEX SUBUNIT TP53RK	5.9e-79	T	Lipopolysaccharide kinase (Kdo/WaaP) family	6.009455e-65
OG0005749	No	No	No	No		NW_013530893.1_cds_XP_013165351.1_7041	PTHR19282:SF261	TETRASPANIN-14	1.7e-67	S,G	Tetraspanin family,Glycosyl hydrolase family 1	1.535002e-24
OG0005752	Yes	Yes	Yes	No	Branch10,Branch12,Branch18,Branch23,Branch24,Branch27,Branch31,Branch7	NW_013530893.1_cds_XP_013165397.1_7169	PTHR21879:SF13	OSIRIS 18	1.1e-79	S	Protein of unknown function (DUF1676)	1.714286e-36
OG0005755	Yes	No	Yes	Yes	Branch21,Branch23,Branch25,Branch27,Branch30	NW_013530893.1_cds_XP_013165484.1_7022	PTHR24248:SF168	IP13425P-RELATED	3.3e-189			NA
OG0005756	No	No	No	No		NW_013530893.1_cds_XP_013165511.1_7253	PTHR12952:SF0	PROTEIN SYS1 HOMOLOG-RELATED	5.4e-48	U	Integral membrane protein S linking to the trans Golgi network	9.2e-10
OG0005759	No	No	No	No		NW_013530935.1_cds_XP_013165873.1_7655	PTHR46551	FAMILY NOT NAMED	1.2e-40	D	Putative DNA-binding (bihelical) motif predicted to be involved in chromosomal organisation	8.896481e-12
OG0005761	Yes	Yes	Yes	No	Branch21,Branch32	NW_013530935.1_cds_XP_013165947.1_7822	NOHIT	NA	NA			NA
OG0005762	No	No	No	No		NW_013530935.1_cds_XP_013165953.1_7826	PTHR31543:SF0	DYNEIN REGULATORY COMPLEX SUBUNIT 4	1.8e-134	S	Growth-arrest specific micro-tubule binding	4.827586e-41
OG0005763	Yes	Yes	Yes	Yes	Branch1,Branch11,Branch14,Branch17,Branch19,Branch2,Branch20,Branch23,Branch32,Branch5,Branch7	NW_013530935.1_cds_XP_013165967.1_7701	PTHR11461:SF292	SERPIN 100A	1.4e-78			NA
OG0005766	No	No	No	No		NW_013530935.1_cds_XP_013166059.1_7911	PTHR45831:SF3	SMALL GLUTAMINE-RICH TETRATRICOPEPTIDE REPEAT-CONTAINING PROTEIN ALPHA	3.1e-79	S	Homodimerisation domain of SGTA	7.54386e-30
OG0005767	No	No	No	No		NW_013530935.1_cds_XP_013166074.1_7895	NOHIT	NA	NA			7.037037e-35
OG0005769	No	No	No	No		NW_013530935.1_cds_XP_013166244.1_7633	PTHR14167:SF43	SH3 DOMAIN-CONTAINING 19	1.9e-30	T	Src homology 3 domains	1.138036e-30
OG0005770	No	No	No	No		NW_013530935.1_cds_XP_013166284.1_7620	PTHR43757:SF2	AMINOMETHYLTRANSFERASE-RELATED	1.3e-142	E	Glycine cleavage T-protein C-terminal barrel domain	6.491228e-64
OG0005773	Yes	Yes	Yes	Yes	Branch1,Branch10,Branch13,Branch14,Branch15,Branch16,Branch17,Branch18,Branch19,Branch20,Branch21,Branch22,Branch23,Branch24,Branch25,Branch26,Branch27,Branch28,Branch29,Branch30,Branch31,Branch32,Branch5,Branch7,Branch8	NW_013530969.1_cds_XP_013166459.1_7964	PTHR10615:SF102	HISTONE ACETYLTRANSFERASE KAT7	5.5e-177	B	Belongs to the MYST (SAS MOZ) family	2.9175e-06
OG0005776	No	No	No	No		NW_013530969.1_cds_XP_013166496.1_8102	PTHR10540:SF8	COP9 SIGNALOSOME COMPLEX SUBUNIT 6	3.9e-111	OT	Maintenance of mitochondrial structure and function	3.737256e-16
OG0005778	Yes	No	Yes	No	Branch1,Branch27	NW_013530969.1_cds_XP_013166525.1_8578	PTHR13335	MITOGEN-ACTIVATED PROTEIN KINASE ASSOCIATED PROTEIN	4.3e-67	T	SAPK-interacting protein 1 (Sin1), middle CRIM domain	2.117368e-37
OG0005780	No	No	No	No		NW_013530969.1_cds_XP_013166548.1_8106	PTHR10026:SF7	CYCLIN-C	1.1e-93	K	Component of the Mediator complex, a coactivator involved in regulated gene transcription of nearly all RNA polymerase II-dependent genes. Mediator functions as a bridge to convey information from gene-specific regulatory proteins to the basal RNA polymerase II transcription machinery. Mediator is recruited to promoters by direct interactions with regulatory proteins and serves as a scaffold for …	1.896552e-39
OG0005783	No	No	No	No		NW_013530969.1_cds_XP_013166838.1_8245	PTHR19282:SF379	TETRASPANIN-17	3e-34	S	Tetraspanin family	1.375005e-113
OG0005787	Yes	No	Yes	Yes	Branch14,Branch23	NW_013530969.1_cds_XP_013166885.1_8196	PTHR43078:SF6	UDP-GLUCURONIC ACID DECARBOXYLASE 1	4.3e-166	GM	NAD dependent epimerase/dehydratase family	4.814815e-14
OG0005796	No	No	No	No		NW_013530969.1_cds_XP_013167151.1_8312	PTHR13350	UNCHARACTERIZED	1.2e-145	S	Integrator complex subunit	1.545455e-19
OG0005802	No	No	No	No		NW_013530970.1_cds_XP_013167479.1_9057	PTHR12555:SF20	UBIQUITIN RECOGNITION FACTOR IN ER-ASSOCIATED DEGRADATION PROTEIN 1	1.8e-114	O	Ubiquitin fusion degradation protein UFD1	4.430873e-14
OG0005804	No	No	No	No		NW_013530970.1_cds_XP_013167556.1_8797	PTHR12649:SF11	PEPTIDYL-TRNA HYDROLASE 2, MITOCHONDRIAL	2e-56	S	Peptidyl-tRNA hydrolase PTH2	1.140351e-15
OG0005805	No	No	No	No		NW_013530970.1_cds_XP_013167565.1_9084	PTHR13048:SF2	TRAFFICKING PROTEIN PARTICLE COMPLEX SUBUNIT 3	2.1e-66			NA
OG0005810	Yes	Yes	No	No	Branch20	NW_013530970.1_cds_XP_013167797.1_8920	PTHR14289	F-BOX ONLY PROTEIN 3	4.8e-149	P	Hemimethylated DNA-binding protein YccV like	4.009125e-59
OG0005811	No	No	No	No		NW_013530970.1_cds_XP_013167800.1_8918	PTHR12391:SF1	ACTIN-RELATED PROTEIN 2/3 COMPLEX SUBUNIT 3	2.8e-81	Z	ARP2/3 complex ARPC3 (21 kDa) subunit	1.855433e-21
OG0005812	Yes	No	Yes	No	Branch19,Branch30	NW_013530970.1_cds_XP_013167852.1_8881	PTHR43688	FAMILY NOT NAMED	9.1e-126			NA
OG0005813	No	No	No	No		NW_013530970.1_cds_XP_013167869.1_9013	PTHR19305:SF9	SYNAPTOSOMAL-ASSOCIATED PROTEIN 29	1.3e-48	U	Snare region anchored in the vesicle membrane C-terminus	1.449857e-17
OG0005814	No	No	No	No		NW_013530970.1_cds_XP_013167976.1_8979	PTHR12979	FAMILY NOT NAMED	4.5e-81	S	CCR4-NOT transcription complex subunit	6.071429e-92
OG0005815	No	No	No	No		NW_013530970.1_cds_XP_013168024.1_9332	PTHR45629:SF6	DNA REPAIR AND RECOMBINATION PROTEIN RAD54-LIKE	3e-304	L	Class II histone deacetylase complex subunits 2 and 3	5e-282
OG0005816	No	No	No	No		NW_013530970.1_cds_XP_013168039.1_9149	PTHR12951:SF3	PROTEIN UNC-119 HOMOLOG B	5.1e-102	TU	GMP-PDE, delta subunit	5.172416e-25
OG0005817	No	No	No	No		NW_013531052.1_cds_XP_013168123.1_9488	PTHR14190:SF7	VACUOLAR PROTEIN SORTING-ASSOCIATED PROTEIN 52 HOMOLOG	5.9e-224	UZ	Vps52 / Sac2 family	1.763636e-29
OG0005821	Yes	Yes	Yes	Yes	Branch1,Branch10,Branch11,Branch13,Branch16,Branch17,Branch18,Branch19,Branch2,Branch20,Branch21,Branch22,Branch23,Branch24,Branch30,Branch31,Branch32,Branch5,Branch6,Branch7,Branch8,Branch9	NW_013531052.1_cds_XP_013168253.1_9538	NOHIT	NA	NA			1.262381e-06
OG0005822	No	No	No	No		NW_013531052.1_cds_XP_013168269.1_9802	PTHR11008:SF36		2.8e-35	S	Haemolymph juvenile hormone binding protein (JHBP)	1.570549e-16
OG0005825	Yes	Yes	Yes	Yes	Branch19,Branch28,Branch30	NW_013531052.1_cds_XP_013168380.1_9547	PTHR12419:SF21	OTU DOMAIN-CONTAINING PROTEIN 6B	2e-71			NA
OG0005826	No	No	No	No		NW_013531052.1_cds_XP_013168422.1_9599	PTHR12203:SF55		1.6e-186	S	Putative lipopolysaccharide-modifying enzyme.	1.178571e-66
OG0005827	Yes	No	No	No	Branch2	NW_013531052.1_cds_XP_013168428.1_9501	PTHR16950:SF25	ZINC TRANSPORTER SLC39A7	7.2e-139	P	ZIP Zinc transporter	4.285714e-55
OG0005831	No	No	No	No		NW_013531079.1_cds_XP_013168603.1_9977	PTHR18763:SF1		0	S	WD40 repeats	9.259575e-29
OG0005836	Yes	Yes	No	No	Branch10,Branch26	NW_013531079.1_cds_XP_013168793.1_10040	PTHR12384	FAMILY NOT NAMED	6.3e-76	S	Ensures the proper localization of the mRNA of the bicoid gene to the anterior regions of the oocyte thus playing a fundamental role in the establishment of the polarity of the oocyte. May bind the bcd mRNA	7.56e-18
OG0005838	No	No	No	No		NW_013531079.1_cds_XP_013168928.1_10193	PTHR11767:SF107	INWARDLY RECTIFYING POTASSIUM CHANNEL 1, ISOFORM F-RELATED	2.6e-121	P	Inward rectifier potassium channel	2.143089e-08
OG0005840	No	No	No	No		NW_013531107.1_cds_XP_013169045.1_10713	PTHR12990:SF10	MESENCEPHALIC ASTROCYTE-DERIVED NEUROTROPHIC FACTOR	5.4e-63	S	Degradation arginine-rich protein for mis-folding	2.241379e-15
OG0005843	Yes	No	No	No	Branch2	NW_013531107.1_cds_XP_013169051.1_10315	PTHR22761:SF5	CHARGED MULTIVESICULAR BODY PROTEIN 6	3.3e-59	U,U	Belongs to the SNF7 family,Snf7	8.035096e-27
OG0005845	No	No	No	No		NW_013531107.1_cds_XP_013169122.1_10741	PTHR12968:SF1	B9 DOMAIN-CONTAINING PROTEIN 1	9.6e-55	S	Ciliary basal body-associated, B9 protein	1.767857e-11
OG0005846	Yes	No	Yes	Yes	Branch15,Branch19,Branch2,Branch25	NW_013531107.1_cds_XP_013169209.1_10341	PTHR23504:SF31	MAJOR FACILITATOR SUPERFAMILY DOMAIN-CONTAINING PROTEIN 10	6.6e-95			NA
OG0005848	No	No	No	No		NW_013531107.1_cds_XP_013169280.1_10540	PTHR13906:SF16	LYSOPHOSPHOLIPID ACYLTRANSFERASE 7	2.3e-126	S	MBOAT, membrane-bound O-acyltransferase family	6.278436e-10
OG0005849	No	No	No	No		NW_013531107.1_cds_XP_013169302.1_10648	PTHR21419:SF29		2.3e-71			5.614035e-47
OG0005851	No	No	No	No		NW_013531107.1_cds_XP_013169318.1_10711	PTHR10223:SF7	26S PROTEASOME NON-ATPASE REGULATORY SUBUNIT 4	2.7e-135	O	proteasome 26S non ATPase subunit 4	1.724145e-48
OG0005852	No	No	No	No		NW_013531107.1_cds_XP_013169338.1_10332	PTHR24356:SF334	SERINE/THREONINE-PROTEIN KINASE N2	0	T	Rho effector or protein kinase C-related kinase homology region 1 homologues	2.241379e-283
OG0005853	No	No	No	No		NW_013531107.1_cds_XP_013169391.1_10514	PTHR10585:SF37	ER LUMEN PROTEIN-RETAINING RECEPTOR 2	7.2e-109	U,U	ER retention sequence binding. It is involved in the biological process described with protein retention in ER lumen,ER lumen protein retaining	4.45614e-21
OG0005854	Yes	Yes	Yes	No	Branch19,Branch20,Branch21,Branch30,Branch5	NW_013531107.1_cds_XP_013169490.1_10439	NOHIT	NA	NA			NA
OG0005855	No	No	No	No		NW_013531107.1_cds_XP_013169512.1_10506	PTHR23105:SF31	RIBOSOMAL L1 DOMAIN-CONTAINING PROTEIN 1	1.5e-39	S	Ribosomal protein L1p/L10e family	7.871107e-08
OG0005856	No	No	No	No		NW_013531107.1_cds_XP_013169535.1_10420	PTHR33964:SF8		4.6e-57			2.764483e-16
OG0005857	No	No	No	No		NW_013531107.1_cds_XP_013169578.1_10270	PTHR10838	SYNAPTOGYRIN	1.8e-71	TU	Membrane-associating domain	5.490294e-29
OG0005858	No	No	No	No		NW_013531107.1_cds_XP_013169582.1_10438	PTHR37002:SF10		1.7e-17			7.192511e-21
OG0005859	No	No	No	No		NW_013531188.1_cds_XP_013169690.1_11015	PTHR21435	UNCHARACTERIZED	4.3e-51	S	Translocase of the Inner Mitochondrial membrane 29	2.181818e-16
OG0005862	Yes	Yes	No	Yes	Branch13,Branch28,Branch6,Branch8	NW_013531188.1_cds_XP_013169815.1_11056	PTHR23001:SF24	EUKARYOTIC TRANSLATION INITIATION FACTOR 2 SUBUNIT 2	2e-111	J,J	translation initiation factor activity,domain present in translation initiation factor eIF2B and eIF5	1.754395e-49
OG0005864	Yes	Yes	Yes	Yes	Branch1,Branch11,Branch20,Branch21,Branch24,Branch25,Branch27,Branch30,Branch7	NW_013531188.1_cds_XP_013169843.1_11187	NOHIT	NA	NA			NA
OG0005866	No	No	No	No		NW_013531188.1_cds_XP_013170029.1_11200	PTHR15021:SF0	DISCO-RELATED, ISOFORM A-RELATED	1.3e-125	S	zinc finger	3.214287e-81
OG0005867	No	No	No	No		NW_013531188.1_cds_XP_013170037.1_10900	PTHR12289:SF34	METAXIN-1	4.8e-76	U	Glutathione S-transferase N-terminal domain	2.678718e-46
OG0005869	No	No	No	No		NW_013531514.1_cds_XP_013170108.1_11290	PTHR10784	EUKARYOTIC TRANSLATION INITIATION FACTOR 6	1.3e-132	J	Binds to the 60S ribosomal subunit and prevents its association with the 40S ribosomal subunit to form the 80S initiation complex in the cytoplasm. May also be involved in ribosome biogenesis	9.122807e-50
OG0005870	No	No	No	No		NW_013531514.1_cds_XP_013170143.1_11330	NOHIT	NA	NA			2.396364e-31
OG0005872	Yes	Yes	Yes	Yes	Branch13,Branch19,Branch21,Branch23,Branch26,Branch28,Branch30	NW_013531688.1_cds_XP_013170522.1_12287	PTHR11265	S-ADENOSYL-METHYLTRANSFERASE MRAW	4.4e-113			NA
OG0005873	No	No	No	No		NW_013531688.1_cds_XP_013170537.1_12276	PTHR11839:SF15	URIDINE DIPHOSPHATE GLUCOSE PYROPHOSPHATASE	1.1e-66	L	hydrolase activity, acting on acid anhydrides, in phosphorus-containing anhydrides	1.448394e-23
OG0005874	No	No	No	No		NW_013531688.1_cds_XP_013170586.1_11720	PTHR46512	FAMILY NOT NAMED	3.2e-37	O,,O	peptidyl-prolyl cis-trans isomerase activity,,Tetratricopeptide repeat	6.439317e-39
OG0005877	No	No	No	No		NW_013531688.1_cds_XP_013170755.1_12184	PTHR21738	UNCHARACTERIZED	1.2e-43	J	rRNA biogenesis protein RRP36	8.214571e-15
OG0005878	No	No	No	No		NW_013531688.1_cds_XP_013170834.1_12082	PTHR45957	FAMILY NOT NAMED	4.4e-226	DO	Anaphase promoting complex (APC) subunit 2	1.929825e-139
OG0005879	No	No	No	No		NW_013531688.1_cds_XP_013170938.1_11725	PTHR11753:SF6	AP-2 COMPLEX SUBUNIT SIGMA	4.2e-79	U,U	Clathrin adaptor complex small chain,Belongs to the adaptor complexes small subunit family	1.029384e-17
OG0005881	No	No	No	No		NW_013531688.1_cds_XP_013171051.1_11726	PTHR23504:SF32	HIPPOCAMPUS ABUNDANT TRANSCRIPT-LIKE PROTEIN 1-RELATED	2.8e-203	S	MFS_1 like family	2.857143e-149
OG0005883	No	No	No	No		NW_013531688.1_cds_XP_013171090.1_11683	PTHR43355	FAMILY NOT NAMED	4.7e-53	S	NmrA-like family	2.280702e-24
OG0005885	No	No	No	No		NW_013531688.1_cds_XP_013171139.1_12202	PTHR12961	CONSERVED OLIGOMERIC GOLGI COMPLEX COMPONENT 2	1e-150	U	COG (conserved oligomeric Golgi) complex component, COG2	7.068966e-86
OG0005887	No	No	No	No		NW_013531700.1_cds_XP_013171362.1_12443	PTHR46003:SF1	HOST CELL FACTOR	9.9e-236	DK	Kelch motif	1.368421e-125
OG0005892	No	No	No	No		NW_013531700.1_cds_XP_013171478.1_12744	PTHR12857	UNCHARACTERIZED	2.8e-59	S	Eukaryotic protein of unknown function (DUF866)	4.310346e-20
OG0005894	No	No	No	No		NW_013531700.1_cds_XP_013171483.1_12758	PTHR21641	TRANSLATION INITIATION FACTOR-RELATED	1.6e-41	J	Translation initiation factor 1A / IF-1	1.47895e-15
OG0005897	No	No	No	No		NW_013531700.1_cds_XP_013171641.1_12740	PTHR11857:SF42	GENERAL ODORANT-BINDING PROTEIN 19D-RELATED	2.6e-14	S	PBP/GOBP family	3.793103e-17
OG0005899	No	No	No	No		NW_013531700.1_cds_XP_013171730.1_12669	PTHR44145:SF3	DNAJ HOMOLOG SUBFAMILY A MEMBER 3, MITOCHONDRIAL	4e-149	O	DnaJ C terminal domain	1.528302e-27
OG0005900	No	No	No	No		NW_013531700.1_cds_XP_013171738.1_12479	PTHR13407	RNF121 PROTEIN	4.8e-154	O	Ring finger domain	8.846317e-11
OG0005901	No	No	No	No		NW_013531700.1_cds_XP_013171788.1_12551	NOHIT	NA	NA			NA
OG0005903	No	No	No	No		NW_013531704.1_cds_XP_013171893.1_13254	PTHR21286	NUCLEAR PORE COMPLEX PROTEIN NUP160	2.7e-40	UY	Nucleoporin Nup120/160	2.894737e-55
OG0005908	No	No	No	No		NW_013531704.1_cds_XP_013172145.1_13101	PTHR10155:SF12	LP02169P-RELATED	5.1e-43	T	It is involved in the biological process described with intracellular signal transduction	2.280713e-55
OG0005909	Yes	No	Yes	Yes	Branch1,Branch17,Branch23,Branch29	NW_013531704.1_cds_XP_013172179.1_13075	PTHR45891:SF1	ZINC FINGER HOMEOBOX PROTEIN 2	0	K	U1-like zinc finger	4.464286e-311
OG0005916	Yes	No	Yes	Yes	Branch14	NW_013531704.1_cds_XP_013172469.1_13296	PTHR24055:SF102	SRSF PROTEIN KINASE 2	1.8e-203	T	Protein tyrosine kinase	1.122807e-178
OG0005917	No	No	No	No		NW_013531704.1_cds_XP_013172539.1_13113	PTHR12694	TRANSCRIPTION INITIATION FACTOR IIA SUBUNIT 1	2.1e-69	K	Transcription factor IIA, alpha/beta subunit	2.321429e-64
OG0005919	No	No	No	No		NW_013531704.1_cds_XP_013172593.1_13275	PTHR12849	RNA LARIAT DEBRANCHING ENZYME	5e-163	A	Lariat debranching enzyme, C-terminal domain	1.767858e-82
OG0005922	No	No	No	No		NW_013531704.1_cds_XP_013172710.1_12925	PTHR24079	FAMILY NOT NAMED	2e-78	K	c4 zinc finger in nuclear hormone receptors	2.241379e-09
OG0005925	Yes	Yes	No	No	Branch13	NW_013531711.1_cds_XP_013172881.1_13883	PTHR22706:SF0	SPERMATOGENESIS-ASSOCIATED PROTEIN 17	6.2e-25	S	Short calmodulin-binding motif containing conserved Ile and Gln residues.	4.561404e-40
OG0005927	Yes	Yes	Yes	No	Branch23,Branch26	NW_013531711.1_cds_XP_013172913.1_13675	PTHR43986:SF1	ELONGATION FACTOR 1-GAMMA	1e-169	J	Elongation factor 1 gamma, conserved domain	4.809057e-18
OG0005929	Yes	Yes	Yes	Yes	Branch12,Branch15,Branch17,Branch23	NW_013531711.1_cds_XP_013172974.1_13783	PTHR45990	FAMILY NOT NAMED	5.7e-234	L	impB/mucB/samB family C-terminal domain	1.964286e-13
OG0005930	No	No	No	No		NW_013531711.1_cds_XP_013173100.1_13853	PTHR22973:SF12	LD35087P	3.4e-153			NA
OG0005934	No	No	No	No		NW_013531716.1_cds_XP_013173196.1_14204	PTHR22769	MUTT/NUDIX HYDROLASE	3.3e-102	T	NUDIX domain	2.321429e-71
OG0005937	No	No	No	No		NW_013531716.1_cds_XP_013173271.1_14415	PTHR14233:SF4	ANTHOCYANIN-RELATED MEMBRANE PROTEIN 2-RELATED	1.7e-37	EG	Solute carrier family 35	3.280182e-19
OG0005939	No	No	No	No		NW_013531716.1_cds_XP_013173434.1_14200	PTHR11932:SF76	CULLIN-5	0	O	Cullin protein neddylation domain	1e-166
OG0005940	Yes	Yes	Yes	Yes	Branch11,Branch19,Branch2,Branch21,Branch28,Branch7	NW_013531716.1_cds_XP_013173475.1_14342	PTHR11360:SF119	MONOCARBOXYLATE TRANSPORTER 10	5.2e-120			NA
OG0005942	No	No	No	No		NW_013531716.1_cds_XP_013173525.1_14211	PTHR28358	FAMILY NOT NAMED	7.8e-42	S	negative regulation of TOR signaling	1.315889e-35
OG0005943	No	No	No	No		NW_013531716.1_cds_XP_013173560.1_14454	PTHR13003	NUP107-RELATED	1.7e-126	UY	Nuclear pore protein 84 / 107	5.964912e-199
OG0005944	Yes	No	Yes	No	Branch7	NW_013531716.1_cds_XP_013173575.1_14244	PTHR13593:SF79		3.2e-76			NA
OG0005947	No	No	No	No		NW_013531716.1_cds_XP_013173646.1_14271	PTHR10188:SF8	THREONINE ASPARTASE 1	4.8e-108	E	Asparaginase	4.482759e-61
OG0005948	No	No	No	No		NW_013531716.1_cds_XP_013173674.1_14103	PTHR11486:SF63	FIBROBLAST GROWTH FACTOR	9.6e-38			NA
OG0005955	No	No	No	No		NW_013531726.1_cds_XP_013173932.1_14946	NOHIT	NA	NA			2.51786e-55
OG0005957	No	No	No	No		NW_013531726.1_cds_XP_013174076.1_14609	PTHR12814	RNA-BINDING PROTEIN NOB1	5.1e-115	O	PIN domain of ribonuclease	5.892857e-32
OG0005958	No	No	No	No		NW_013531726.1_cds_XP_013174081.1_14623	PTHR12484:SF4	A KINASE (PRKA) ANCHOR PROTEIN 17A	1.6e-132	S	anchor protein 17A	5.789474e-48
OG0005963	No	No	No	No		NW_013531873.1_cds_XP_013174310.1_15154	PTHR12731	TRANSLOCON-ASSOCIATED PROTEIN, DELTA SUBUNIT	1.2e-47	U	Translocon-associated protein, delta subunit precursor (TRAP-delta)	7.069087e-17
OG0005964	No	No	No	No		NW_013531873.1_cds_XP_013174324.1_15180	NOHIT	NA	NA			1.090909e-14
OG0005972	Yes	No	Yes	No	Branch1,Branch19,Branch21,Branch7,Branch9	NW_013532534.1_cds_XP_013174965.1_15704	PTHR13528:SF2	39S RIBOSOMAL PROTEIN L28, MITOCHONDRIAL	6.5e-36			NA
OG0005977	No	No	No	No		NW_013532534.1_cds_XP_013175023.1_15976	PTHR13935:SF83	ACHAETE-SCUTE COMPLEX PROTEIN T3-RELATED	2.3e-45	K	helix loop helix domain	5.421053e-25
OG0005980	No	No	No	No		NW_013532534.1_cds_XP_013175093.1_15910	PTHR22922	GPI-ANCHORED PROTEIN P137	7.3e-50	S	positive regulation of dendritic spine morphogenesis	1.929825e-20
OG0005981	No	No	No	No		NW_013532534.1_cds_XP_013175141.1_16044	PTHR11097:SF14	EXOSOME COMPLEX COMPONENT RRP45	5.2e-96	J	3' exoribonuclease family, domain 1	2.049431e-15
OG0005983	No	No	No	No		NW_013532534.1_cds_XP_013175185.1_15921	PTHR21021:SF16	TIP41-LIKE PROTEIN	1.2e-78	S	TIP41-like family	2.592593e-20
OG0005984	Yes	No	Yes	Yes	Branch1,Branch25,Branch7	NW_013532534.1_cds_XP_013175232.1_15982	PTHR11360:SF159		7.2e-79			NA
OG0005985	No	No	No	No		NW_013532534.1_cds_XP_013175365.1_16083	NOHIT	NA	NA			4.561404e-18
OG0005992	Yes	No	Yes	No	Branch11,Branch19,Branch23,Branch30	NW_013532703.1_cds_XP_013175795.1_17414	PTHR12959	GPI TRANSAMIDASE COMPONENT PIG-T-RELATED	2.6e-171			NA
OG0005994	No	No	No	No		NW_013532703.1_cds_XP_013175809.1_17335	PTHR14315:SF17		6.7e-37	S	Thyroid hormone-inducible hepatic protein Spot 14	7.368421e-11
OG0005998	No	No	No	No		NW_013532703.1_cds_XP_013175848.1_17421	PTHR45841	FAMILY NOT NAMED	8.3e-98	A	Ribosomal protein L10	4.310345e-19
OG0005999	Yes	No	Yes	Yes	Branch17	NW_013532703.1_cds_XP_013175885.1_17518	PTHR13681:SF26	SURVIVAL OF MOTOR NEURON-RELATED-SPLICING FACTOR 30	1.9e-63	A	Survival motor neuron protein (SMN)	5.283023e-24
OG0006000	Yes	No	Yes	No	Branch23	NW_013532703.1_cds_XP_013175895.1_17151	PTHR10933	IMMUNOGLOBULIN-BINDING PROTEIN 1	7.4e-88			NA
OG0006001	No	No	No	No		NW_013532703.1_cds_XP_013175902.1_17431	PTHR22902:SF9	PLECKSTRIN HOMOLOGY DOMAIN-CONTAINING FAMILY J MEMBER 1	6.2e-34	T	PH domain	1.714286e-08
OG0006005	No	No	No	No		NW_013532703.1_cds_XP_013175973.1_16461	PTHR10218:SF212	GUANINE NUCLEOTIDE-BINDING PROTEIN G(F) SUBUNIT ALPHA	4.7e-129	T	G-protein alpha subunit	1.909091e-32
OG0006007	No	No	No	No		NW_013532703.1_cds_XP_013176009.1_17122	PTHR24068:SF194	NEDD8-CONJUGATING ENZYME UBE2F	3.5e-66	O	Ubiquitin-conjugating enzyme E2, catalytic domain homologues	1.392857e-15
OG0006010	No	No	No	No		NW_013532703.1_cds_XP_013176042.1_17912	PTHR23248:SF4	PHOSPHOLIPID SCRAMBLASE	3.1e-70	M	May mediate accelerated ATP-independent bidirectional transbilayer migration of phospholipids upon binding calcium ions that results in a loss of phospholipid asymmetry in the plasma membrane	2.416321e-21
OG0006011	No	No	No	No		NW_013532703.1_cds_XP_013176206.1_16788	PTHR12921:SF2	UBIQUITIN-FOLD MODIFIER-CONJUGATING ENZYME 1	2.7e-100	S,S,S,S	E2-like enzyme which forms an intermediate with UFM1 via a thioester linkage,UFM1 transferase activity,Ubiquitin-fold modifier-conjugating enzyme 1,E2-like enzyme which forms an intermediate with ufm1 via a thioester linkage	5.422808e-18
OG0006015	No	No	No	No		NW_013532703.1_cds_XP_013176430.1_16959	PTHR24111	FAMILY NOT NAMED	2e-34	S	Leucine Rich repeat	1.703193e-54
OG0006016	No	No	No	No		NW_013532703.1_cds_XP_013176438.1_17541	PTHR24012:SF409	POLYADENYLATE-BINDING PROTEIN 1	1.7e-265	A	RNA recognition motif	1.929825e-147
OG0006021	Yes	No	No	No	Branch27	NW_013532703.1_cds_XP_013176502.1_17722	PTHR45944:SF2	SCHNURRI, ISOFORM F	1.6e-286	K	nucleic acid binding	2.413793e-158
OG0006022	No	No	No	No		NW_013532703.1_cds_XP_013176586.1_17433	PTHR24180:SF22		2.7e-42	K	Ankyrin repeat	2.914062e-08
OG0006023	No	No	No	No		NW_013532703.1_cds_XP_013176604.1_16332	PTHR10572:SF2	3-HYDROXY-3-METHYLGLUTARYL-COENZYME A REDUCTASE	2e-262	I	Hydroxymethylglutaryl-coenzyme A reductase	1.375e-219
OG0006025	Yes	No	No	No	Branch2	NW_013532703.1_cds_XP_013176796.1_17989	PTHR13018:SF24	CSC1-LIKE PROTEIN 1	1.2e-157	S	Cytosolic domain of 10TM putative phosphate transporter	2.142995e-215
OG0006026	No	No	No	No		NW_013532703.1_cds_XP_013176810.1_17145	PTHR22652	NUCLEOPORIN NUP43	5.4e-71	Y	WD40 repeats	5.135135e-10
OG0006029	No	No	No	No		NW_013532703.1_cds_XP_013176912.1_17508	PTHR24253:SF95		1.1e-114	O	Domain of unknown function (DUF1986)	4.15434e-13
OG0006030	No	No	No	No		NW_013532703.1_cds_XP_013176955.1_17748	PTHR24056:SF200	CYCLIN-DEPENDENT KINASE 10	1.2e-143	T	Serine/Threonine protein kinases, catalytic domain	4.561404e-28
OG0006032	Yes	No	Yes	No	Branch27,Branch30	NW_013532703.1_cds_XP_013177060.1_17729	PTHR10317:SF4	EUKARYOTIC TRANSLATION INITIATION FACTOR 3 SUBUNIT E-A	3.7e-190	J	component of the eukaryotic translation initiation factor 3 (eIF-3) complex, which is involved in protein synthesis of a specialized repertoire of mRNAs and, together with other initiation factors, stimulates binding of mRNA and methionyl-tRNAi to the 40S ribosome. The eIF-3 complex specifically targets and initiates translation of a subset of mRNAs involved in cell proliferation	1.934984e-16
OG0006033	Yes	Yes	Yes	Yes	Branch10,Branch11,Branch13,Branch15,Branch16,Branch17,Branch19,Branch21,Branch22,Branch23,Branch27,Branch28,Branch29,Branch30,Branch5,Branch6,Branch7	NW_013532703.1_cds_XP_013177065.1_17152	PTHR46473	FAMILY NOT NAMED	8.2e-88			NA
OG0006038	Yes	Yes	Yes	No	Branch23,Branch24,Branch26	NW_013532703.1_cds_XP_013177234.1_17500	PTHR11022:SF44		1.8e-153	S	N-acetylmuramoyl-L-alanine amidase activity. It is involved in the biological process described with peptidoglycan catabolic process	2.264151e-89
OG0006041	No	No	No	No		NW_013532703.1_cds_XP_013177330.1_17372	PTHR10380:SF200	CUTICULAR PROTEIN 49AB	1.4e-27	S	Insect cuticle protein	5.37037e-17
OG0006043	No	No	No	No		NW_013532703.1_cds_XP_013177424.1_17417	PTHR11259:SF6	RAS-RELATED GTP-BINDING PROTEIN C	4.3e-189	U	Gtr1/RagA G protein conserved region	1.607843e-64
OG0006045	Yes	No	Yes	No	Branch19	NW_013532703.1_cds_XP_013177440.1_17638	PTHR22611:SF9	PROTEIN NAKED CUTICLE	2.1e-62	S	Wnt signaling pathway	9.423124e-23
OG0006049	No	No	No	No		NW_013532721.1_cds_XP_013177636.1_18719	PTHR16516:SF4		1.2e-67	K	Zinc finger, C2H2 type	1.754386e-40
OG0006051	Yes	No	Yes	No	Branch19	NW_013532721.1_cds_XP_013177669.1_18698	PTHR10476:SF18	CHARGED MULTIVESICULAR BODY PROTEIN 1B	3.2e-97			NA
OG0006053	No	No	No	No		NW_013532721.1_cds_XP_013177754.1_18143	PTHR11267:SF106	T-RELATED PROTEIN	5.8e-139	K	Domain first found in the mice T locus (Brachyury) protein	4.076481e-23
OG0006056	No	No	No	No		NW_013532721.1_cds_XP_013177913.1_18700	PTHR12864:SF3	GLUCOSE-INDUCED DEGRADATION PROTEIN 8 HOMOLOG	9e-59	Z	CT11-RanBPM	5.551034e-26
OG0006057	No	No	No	No		NW_013532721.1_cds_XP_013177930.1_18233	PTHR12743:SF0	CYTOCHROME C-TYPE HEME LYASE	1.9e-102	CO	Links covalently the heme group to the apoprotein of cytochrome c	8.957719e-35
OG0006059	Yes	No	Yes	No	Branch1	NW_013532721.1_cds_XP_013178128.1_18496	PTHR12247:SF134	SAM-MOTIF UBIQUITOUSLY EXPRESSED PUNCTATEDLY LOCALIZED PROTEIN, ISOFORM A	3.3e-40	O	DNA binding domain with preference for A/T rich regions	4.074123e-16
OG0006061	No	No	No	No		NW_013532721.1_cds_XP_013178175.1_18180	PTHR10380:SF206		4.9e-71	S	Structural constituent of cuticle	1.107143e-21
OG0006063	No	No	No	No		NW_013532791.1_cds_XP_013178322.1_18764	PTHR12538	40S RIBOSOMAL PROTEIN S26	4.1e-57	J	Ribosomal protein S26e	3.961583e-16
OG0006066	Yes	No	Yes	Yes	Branch14	NW_013532791.1_cds_XP_013178339.1_18778	PTHR12478:SF16	PROTEIN CHARYBDE-RELATED	9.6e-38	S	RTP801 C-terminal region	1.247455e-17
OG0006069	Yes	No	Yes	Yes	Branch15	NW_013532866.1_cds_XP_013178536.1_18982	NOHIT	NA	NA	S,S	Domain present in PSD-95, Dlg, and ZO-1/2.,microtubule binding	8.928571e-137
OG0006070	No	No	No	No		NW_013532866.1_cds_XP_013178657.1_18858	PTHR24376	FAMILY NOT NAMED	1.4e-95	K	Zinc finger, C2H2 type	3.272733e-66
OG0006080	No	No	No	No		NW_013533632.1_cds_XP_013179094.1_19930	PTHR39075	FAMILY NOT NAMED	4.1e-83			3.134589e-15
OG0006084	Yes	Yes	Yes	Yes	Branch10,Branch13,Branch15,Branch16,Branch17,Branch23,Branch24,Branch27,Branch31,Branch5,Branch7,Branch8	NW_013533632.1_cds_XP_013179174.1_19768	PTHR10574:SF79	LAMININ SUBUNIT GAMMA-1	0	W	Laminin N-terminal domain (domain VI)	1.510845e-14
OG0006090	Yes	Yes	No	No	Branch13	NW_013533632.1_cds_XP_013179405.1_19731	PTHR19325	COMPLEMENT COMPONENT-RELATED SUSHI DOMAIN-CONTAINING	7.3e-147	TV	C-type lectin (CTL) or carbohydrate-recognition domain (CRD)	6.11212e-22
OG0006096	No	No	No	No		NW_013533657.1_cds_XP_013179711.1_20230	PTHR10174:SF72	CLAVESIN-1	1.9e-66	I	CRAL/TRIO, N-terminal domain	2.633053e-103
OG0006097	No	No	No	No		NW_013533657.1_cds_XP_013179717.1_20163	PTHR16228	DIVALENT CATION TRANSPORTER SOLUTE CARRIER FAMILY 41	1.7e-172	P	Divalent cation transporter	2.678571e-89
OG0006098	Yes	No	No	No	Branch27	NW_013533657.1_cds_XP_013179737.1_20076	PTHR46455:SF1	SET AND MYND DOMAIN CONTAINING, ARTHROPOD-SPECIFIC, MEMBER 2	1.3e-176	B	MYND finger	2.678571e-115
OG0006099	No	No	No	No		NW_013533657.1_cds_XP_013179738.1_20157	NOHIT	NA	NA			2.547161e-61
OG0006103	Yes	Yes	No	No	Branch22	NW_013533657.1_cds_XP_013179784.1_19981	PTHR20843	STERILE ALPHA MOTIF DOMAIN CONTAINING PROTEIN 10	2.9e-33			NA
OG0006105	Yes	Yes	Yes	Yes	Branch27,Branch28,Branch30	NW_013533657.1_cds_XP_013179800.1_20311	NOHIT	NA	NA			NA
OG0006106	No	No	No	No		NW_013533657.1_cds_XP_013179856.1_20060	PTHR13264:SF5	PRE-MRNA-SPLICING FACTOR SYF2	3.6e-69	AD	SYF2 splicing factor	1.644483e-47
OG0006113	No	No	No	No		NW_013533657.1_cds_XP_013180061.1_20289	PTHR43981:SF2	ENOYL-[ACYL-CARRIER-PROTEIN] REDUCTASE, MITOCHONDRIAL	7.9e-186	CK	Alcohol dehydrogenase GroES-like domain	2.363636e-85
OG0006121	No	No	No	No		NW_013533761.1_cds_XP_013180403.1_20819	PTHR13071	MITOCHONDRIAL 28S RIBOSOMAL PROTEIN S22	4.3e-89	J	Mitochondrial 28S ribosomal protein S22	1.531535e-33
OG0006125	No	No	No	No		NW_013533761.1_cds_XP_013180579.1_20708	PTHR46466	FAMILY NOT NAMED	2.7e-140	G	Glyoxalase domain-containing protein	4.211351e-35
OG0006128	No	No	No	No		NW_013533761.1_cds_XP_013180756.1_20949	PTHR43289:SF14	LYMPHOKINE-ACTIVATED KILLER T-CELL-ORIGINATED PROTEIN KINASE	6.9e-90			NA
OG0006129	No	No	No	No		NW_013533761.1_cds_XP_013180767.1_20602	PTHR23058:SF0	PEROXISOMAL MEMBRANE PROTEIN PEX14	7.7e-23			NA
OG0006135	No	No	No	No		NW_013533994.1_cds_XP_013181044.1_21191	PTHR10276	CORE-BINDING FACTOR, BETA SUBUNIT	3.7e-77	K	Core binding factor beta subunit	3.005263e-40
OG0006136	Yes	No	Yes	Yes	Branch14	NW_013533994.1_cds_XP_013181057.1_21482	PTHR12129:SF17	HEPARAN SULFATE 2-O-SULFOTRANSFERASE 1	2.4e-138	O	Sulfotransferase family	1.642857e-48
OG0006138	Yes	Yes	Yes	Yes	Branch17,Branch19,Branch20,Branch21,Branch25,Branch27,Branch30	NW_013533994.1_cds_XP_013181188.1_21363	PTHR45846:SF1	TRNA-DIHYDROURIDINE(47) SYNTHASE [NAD(P)(+)]-LIKE	1.1e-209			NA
OG0006139	No	No	No	No		NW_013533994.1_cds_XP_013181352.1_21542	PTHR11523:SF46	SODIUM/POTASSIUM-TRANSPORTING ATPASE SUBUNIT BETA-2	2.9e-39	U,P	Lysosome-associated membrane glycoprotein (Lamp),This is the non-catalytic component of the active enzyme, which catalyzes the hydrolysis of ATP coupled with the exchange of Na( ) and K( ) ions across the plasma membrane	6.085349e-15
OG0006142	No	No	No	No		NW_013533994.1_cds_XP_013181425.1_21365	PTHR42874:SF1	URICASE	2.5e-107	Q	Catalyzes the oxidation of uric acid to 5- hydroxyisourate, which is further processed to form (S)-allantoin	3.393125e-55
OG0006144	No	No	No	No		NW_013533994.1_cds_XP_013181445.1_21207	PTHR24068:SF164	UBIQUITIN-CONJUGATING ENZYME E2 21-RELATED	6.8e-67	O	Ubiquitin associated domain	7.642893e-54
OG0006145	No	No	No	No		NW_013533994.1_cds_XP_013181447.1_21498	PTHR10900:SF109	RE16941P	3.2e-92	MW	Four repeated domains in the Fasciclin I family of proteins, present in many other contexts.	1.018182e-98
OG0006168	Yes	No	Yes	Yes	Branch14	NW_013531107.1_cds_XP_013169380.1_10803	PTHR19300:SF48	BETA4GALNACTB	8.1e-96	G	N-terminal region of glycosyl transferase group 7	3.69651e-44
OG0006170	No	No	No	No		NW_013531188.1_cds_XP_013170035.1_10905	PTHR10805	COATOMER SUBUNIT EPSILON	5.4e-88	U	The coatomer is a cytosolic protein complex that binds to dilysine motifs and reversibly associates with Golgi non- clathrin-coated vesicles, which further mediate biosynthetic protein transport from the ER, via the Golgi up to the trans Golgi network. The coatomer complex is required for budding from Golgi membranes, and is essential for the retrograde Golgi-to-ER transport of dilysine-tagged pr…	6.165744e-17
OG0006174	No	No	No	No		NW_013531716.1_cds_XP_013173259.1_14088	PTHR21035	28S RIBOSOMAL PROTEIN S26, MITOCHONDRIAL	6.1e-51	S	Mitochondrial ribosome subunit S26	1.232176e-34
OG0006176	No	No	No	No		NW_013532721.1_cds_XP_013177680.1_18213	PTHR10889:SF3	DEOXYRIBOSE-PHOSPHATE ALDOLASE	9.4e-133	F	DeoC/LacD family aldolase	5.70628e-13
OG0006178	No	No	No	No		NW_013528891.1_cds_XP_013161483.1_315	PTHR24390:SF64	PLAG1 LIKE ZINC FINGER 2	6.8e-76	K	C2H2-type zinc finger	1.563636e-34
OG0006180	No	No	No	No		NW_013528891.1_cds_XP_013170083.1_314	PTHR20648:SF12		1.1e-61	K,J,K,K	transcription elongation factor b,Found in Skp1 protein family,Belongs to the SKP1 family,Found in Skp1 protein family	1.214286e-19
OG0006182	No	No	No	No		NW_013528891.1_cds_XP_013181686.1_345	PTHR13338:SF4	NADH DEHYDROGENASE [UBIQUINONE] 1 ALPHA SUBCOMPLEX ASSEMBLY FACTOR 4	5.2e-49	S	Uncharacterised protein family (UPF0240)	1.419809e-35
OG0006183	Yes	Yes	No	No	Branch20	NW_013528989.1_cds_XP_013164089.1_598	PTHR22792:SF66	LA RIBONUCLEOPROTEIN DOMAIN FAMILY, MEMBER 6-RELATED	4.5e-67	JO	Domain in the RNA-binding Lupus La protein	4.181818e-118
OG0006189	No	No	No	No		NW_013529520.1_cds_XP_013171782.1_1131	PTHR13693:SF57	5-AMINOLEVULINATE SYNTHASE	6.4e-195	H	Cys/Met metabolism PLP-dependent enzyme	4.736842e-122
OG0006190	No	No	No	No		NW_013529520.1_cds_XP_013171880.1_1133	PTHR13861:SF2	V-TYPE PROTON ATPASE SUBUNIT F	3.5e-57			NA
OG0006191	No	No	No	No		NW_013529520.1_cds_XP_013171891.1_1122	PTHR13428	INNER NUCLEAR MEMBRANE PROTEIN MAN1 LEM DOMAIN CONTAINING PROTEIN	1.1e-125	K	Man1-Src1p-C-terminal domain	9.107143e-144
OG0006192	Yes	Yes	No	No	Branch22	NW_013529520.1_cds_XP_013172152.1_1197	PTHR18952:SF216	CARBONIC ANHYDRASE 2, ISOFORM A	9e-45	P	Eukaryotic-type carbonic anhydrase	3.214286e-25
OG0006197	No	No	No	No		NW_013529697.1_cds_XP_013177542.1_1992	NOHIT	NA	NA			3.392857e-49
OG0006200	No	No	No	No		NW_013529697.1_cds_XP_013179058.1_1930	PTHR10231:SF50	UDP-GALACTOSE TRANSPORTER SENJU	1e-118	G	Nucleotide-sugar transporter	4.444444e-14
OG0006201	No	No	No	No		NW_013529697.1_cds_XP_013180857.1_1929	PTHR13297	UNCHARACTERIZED	1.4e-160	S	Rhodanese Homology Domain	5.178571e-118
OG0006203	No	No	No	No		NW_013529697.1_cds_XP_013181577.1_1622	PTHR13546:SF14	COILED-COIL DOMAIN-CONTAINING PROTEIN 85C	1.6e-54	S	CCDC85 family	3.859649e-52
OG0006204	Yes	Yes	No	No	Branch13	NW_013529697.1_cds_XP_013181608.1_1538	PTHR24366:SF87	KEK6, ISOFORM B	2.1e-76	T	Leucine rich repeat C-terminal domain	2.857143e-93
OG0006208	No	No	No	No		NW_013529869.1_cds_XP_013182063.1_2918	PTHR22118	FAMILY NOT NAMED	8.2e-127	S	Domain of unknown function (DUF4470)	1.25e-141
OG0006209	Yes	Yes	No	No	Branch12	NW_013529869.1_cds_XP_013182146.1_2823	PTHR45909:SF1	ADP-RIBOSYLATION FACTOR-RELATED PROTEIN 1	4.8e-86	U	ARF-like small GTPases	2.001667e-23
OG0006211	Yes	Yes	No	No	Branch16	NW_013529869.1_cds_XP_013182322.1_2825	PTHR19282:SF273	TETRASPANIN	2.1e-28	S	Tetraspanin family	3.518578e-19
OG0006212	No	No	No	No		NW_013529869.1_cds_XP_013182394.1_2914	PTHR45877:SF1	E3 UBIQUITIN-PROTEIN LIGASE SIAH1	2.9e-160	O	E3 ubiquitin-protein ligase that mediates ubiquitination and subsequent proteasomal degradation of target proteins. E3 ubiquitin ligases accept ubiquitin from an E2 ubiquitin- conjugating enzyme in the form of a thioester and then directly transfers the ubiquitin to targeted substrates	3.928571e-104
OG0006213	No	No	No	No		NW_013529869.1_cds_XP_013182404.1_2483	PTHR13460	UNCHARACTERIZED	4.6e-72	T	Di-glucose binding within endoplasmic reticulum	2.678577e-52
OG0006216	No	No	No	No		NW_013530391.1_cds_XP_013161563.1_3755	PTHR31322	FAMILY NOT NAMED	7.7e-94	S	Putative transmembrane protein precursor	1.071429e-26
OG0006219	No	No	No	No		NW_013530472.1_cds_XP_013161880.1_4134	NOHIT	NA	NA			9.557415e-11
OG0006220	Yes	Yes	No	No	Branch22	NW_013530472.1_cds_XP_013161906.1_4062	PTHR12782:SF5	PROSTAGLANDIN E SYNTHASE 2	8e-101	O	electron carrier activity. It is involved in the biological process described with cell redox homeostasis	4.705883e-63
OG0006221	Yes	No	Yes	Yes	Branch25	NW_013530472.1_cds_XP_013161914.1_4058	PTHR35982	FAMILY NOT NAMED	1.2e-123			4.268314e-08
OG0006222	No	No	No	No		NW_013530472.1_cds_XP_013161977.1_4320	NOHIT	NA	NA			3.301048e-28
OG0006223	No	No	No	No		NW_013530472.1_cds_XP_013162002.1_4063	PTHR33236:SF1		1.2e-128	O	Domain first found in C1r, C1s, uEGF, and bone morphogenetic protein.	8.785894e-12
OG0006224	No	No	No	No		NW_013530472.1_cds_XP_013162104.1_3838	PTHR43128:SF16	L-LACTATE DEHYDROGENASE	5.1e-148	C	lactate/malate dehydrogenase, NAD binding domain	4.714286e-19
OG0006226	No	No	No	No		NW_013530472.1_cds_XP_013162262.1_3830	PTHR11132:SF247	UDP-GLUCURONIC ACID/UDP-N-ACETYLGALACTOSAMINE TRANSPORTER	7.1e-127	GOU	Triose-phosphate Transporter family	2.545455e-56
OG0006229	No	No	No	No		NW_013530472.1_cds_XP_013162343.1_4111	NOHIT	NA	NA			2.037037e-29
OG0006230	Yes	Yes	No	No	Branch32	NW_013530472.1_cds_XP_013162356.1_4203	PTHR22969:SF17		1.4e-160	T	Protein tyrosine kinase	1.392857e-118
OG0006234	No	No	No	No		NW_013530507.1_cds_XP_013162589.1_4437	PTHR23359:SF189	UMP-CMP KINASE 2	3.8e-69	F	Catalyzes the phosphorylation of pyrimidine nucleoside monophosphates at the expense of ATP. Plays an important role in de novo pyrimidine nucleotide biosynthesis. Has preference for UMP and CMP as phosphate acceptors	1.464286e-32
OG0006235	No	No	No	No		NW_013530507.1_cds_XP_013162617.1_4431	PTHR13605:SF4	ER MEMBRANE PROTEIN COMPLEX SUBUNIT 7	1.4e-65			NA
OG0006237	No	No	No	No		NW_013530507.1_cds_XP_013162661.1_4572	PTHR22768	UNCHARACTERIZED	1e-46	L,L	GINS complex protein,Ku70/Ku80 N-terminal alpha/beta domain	1.444444e-22
OG0006238	No	No	No	No		NW_013530507.1_cds_XP_013162803.1_4653	PTHR11257	CHEMOSENSORY PROTEIN-RELATED	1.5e-30	S	Insect pheromone-binding family, A10/OS-D	1.643222e-16
OG0006239	No	No	No	No		NW_013530507.1_cds_XP_013162841.1_4479	PTHR22855:SF13	METHYLCROTONOYL-COA CARBOXYLASE BETA CHAIN, MITOCHONDRIAL	1.7e-274	EI	Carboxyl transferase domain	7.142857e-133
OG0006241	No	No	No	No		NW_013530507.1_cds_XP_013163004.1_4481	PTHR10256:SF1	SELENIDE, WATER DIKINASE 2	3.2e-197	T	AIR synthase related protein, N-terminal domain	6.071429e-126
OG0006243	No	No	No	No		NW_013530507.1_cds_XP_013163118.1_4529	PTHR43323	FAMILY NOT NAMED	1.3e-255	I	This enzyme condenses acetyl-CoA with acetoacetyl-CoA to form HMG-CoA, which is the substrate for HMG-CoA reductase	3.035714e-143
OG0006245	Yes	Yes	Yes	No	Branch10,Branch11,Branch21,Branch8	NW_013530507.1_cds_XP_013163138.1_5044	PTHR10653:SF14	CAPPING PROTEIN (ACTIN FILAMENT) MUSCLE Z-LINE, ALPHA 1B	2.4e-129	Z	F-actin-capping proteins bind in a Ca(2 )-independent manner to the fast growing ends of actin filaments (barbed end) thereby blocking the exchange of subunits at these ends. Unlike other capping proteins (such as gelsolin and severin), these proteins do not sever actin filaments	7.5e-51
OG0006251	No	No	No	No		NW_013530872.1_cds_XP_013164472.1_6157	PTHR42923:SF3	PROTOPORPHYRINOGEN OXIDASE	5.8e-97	H	Catalyzes the 6-electron oxidation of protoporphyrinogen-IX to form protoporphyrin-IX	3.636582e-79
OG0006252	Yes	Yes	Yes	Yes	Branch1,Branch11,Branch12,Branch14,Branch17,Branch18,Branch22,Branch26,Branch28,Branch5	NW_013530872.1_cds_XP_013164486.1_6741	PTHR21297:SF0	DNA-DIRECTED RNA POLYMERASE II SUBUNIT RPB4	2.1e-52	K	DNA-directed RNA-polymerase II subunit	1.929825e-13
OG0006255	No	No	No	No		NW_013530872.1_cds_XP_013164628.1_6732	PTHR24073:SF528	INTRAFLAGELLAR TRANSPORT PROTEIN 22 HOMOLOG	6.2e-22	U	Gtr1/RagA G protein conserved region	1.449686e-18
OG0006258	No	No	No	No		NW_013530872.1_cds_XP_013164953.1_6637	PTHR10766:SF41	TRANSMEMBRANE 9 SUPERFAMILY MEMBER 3	5.1e-261	U,T	Endomembrane protein 70,Bcr-Abl oncoprotein oligomerisation domain	1.311111e-179
OG0006259	Yes	No	Yes	No	Branch1,Branch19,Branch23,Branch9	NW_013530872.1_cds_XP_013165034.1_6840	PTHR42807:SF1	GLUTARYL-COA DEHYDROGENASE, MITOCHONDRIAL	1.7e-223			NA
OG0006261	No	No	No	No		NW_013530872.1_cds_XP_013165145.1_6253	PTHR11759:SF28		4.5e-89	J	Ribosomal protein S11	2.545467e-14
OG0006263	No	No	No	No		NW_013530872.1_cds_XP_013165255.1_6190	PTHR12442:SF5	WD REPEAT-CONTAINING PROTEIN 63	1.4e-121	Z	WD40 repeats	2.280702e-160
OG0006264	No	No	No	No		NW_013530893.1_cds_XP_013165321.1_7191	PTHR12967	UNCHARACTERIZED	2.2e-138	S	SHQ1 protein	4.339623e-19
OG0006266	No	No	No	No		NW_013530893.1_cds_XP_013165332.1_7305	PTHR12403:SF11	TRAFFICKING PROTEIN PARTICLE COMPLEX SUBUNIT 2-LIKE PROTEIN	1e-42	J	Sedlin, N-terminal conserved region	3.185965e-16
OG0006268	No	No	No	No		NW_013530893.1_cds_XP_013165463.1_7161	PTHR21879:SF14	OSIRIS 8	6.6e-66	S	Protein of unknown function (DUF1676)	3.333444e-17
OG0006273	No	No	No	No		NW_013530935.1_cds_XP_013165883.1_7537	PTHR21614	SHORT COILED COIL PROTEIN	9.3e-41	S	Predicted coiled-coil protein (DUF2205)	1.268286e-25
OG0006276	No	No	No	No		NW_013530935.1_cds_XP_013166023.1_7618	PTHR15337:SF10	THIOREDOXIN DOMAIN-CONTAINING PROTEIN 12	3.1e-48	S	Thioredoxin-like	2.857209e-26
OG0006277	No	No	No	No		NW_013530935.1_cds_XP_013166047.1_7374	PTHR21016:SF4	TM2 DOMAIN-CONTAINING PROTEIN 2	3e-83	S	TM2 domain	1.964286e-32
OG0006279	No	No	No	No		NW_013530935.1_cds_XP_013166272.1_7672	PTHR12801:SF46	ZGC:152968	5.1e-135	L	ElonginA binding-protein 1	1.767857e-19
OG0006280	No	No	No	No		NW_013530935.1_cds_XP_013166278.1_7513	PTHR12898	THYROID HORMONE RECEPTOR-ASSOCIATED PROTEIN COMPLEX 100 KDA COMPONENT TRAP100 THYROID HORMONE RECEPTOR ASSOCIATED PROTEIN 4	5.5e-236	K	Mediator complex subunit 24 N-terminal	5.71429e-244
OG0006281	No	No	No	No		NW_013530935.1_cds_XP_013166296.1_7830	PTHR12335:SF7	RT03134P	3.8e-229	S	sodium channel regulator activity	4.912281e-60
OG0006282	Yes	No	No	No	Branch27	NW_013530935.1_cds_XP_013166311.1_7664	PTHR28080	FAMILY NOT NAMED	1.7e-75	MU	Peroxin-3	4.464286e-61
OG0006283	Yes	Yes	Yes	Yes	Branch12,Branch14,Branch15,Branch2,Branch20,Branch25,Branch27,Branch5	NW_013530935.1_cds_XP_013166357.1_7635	PTHR13005	CYSTEINE-RICH HYDROPHOBIC DOMAIN PROTEIN BRAIN X-LINKED PROTEIN	3.9e-87	S	Cysteine-rich hydrophobic domain 2	2.755584e-25
OG0006286	No	No	No	No		NW_013530969.1_cds_XP_013166492.1_8367	PTHR24073:SF556	RAS-RELATED PROTEIN RAB-7A	1.3e-98	U	Rab subfamily of small GTPases	6.071429e-37
OG0006287	Yes	Yes	No	No	Branch27,Branch5	NW_013530969.1_cds_XP_013166500.1_7997	PTHR11567:SF19		2.6e-99	I	Histidine phosphatase superfamily (branch 2)	3.20755e-65
OG0006288	No	No	No	No		NW_013530969.1_cds_XP_013166516.1_8616	NOHIT	NA	NA			1.745455e-59
OG0006289	No	No	No	No		NW_013530969.1_cds_XP_013166563.1_8406	PTHR47186	FAMILY NOT NAMED	5.5e-45	S	Leucine-rich repeat-containing protein	9.423077e-09
OG0006290	No	No	No	No		NW_013530969.1_cds_XP_013166583.1_8390	PTHR10993:SF7	LIPOYLTRANSFERASE 2, MITOCHONDRIAL-RELATED	4e-80	CH	Catalyzes the transfer of endogenously produced octanoic acid from octanoyl-acyl-carrier-protein onto the lipoyl domains of lipoate-dependent enzymes. Lipoyl-ACP can also act as a substrate although octanoyl-ACP is likely to be the physiological substrate	1.283019e-34
OG0006291	No	No	No	No		NW_013530969.1_cds_XP_013166664.1_8055	PTHR12447:SF0	ANKYRIN REPEAT DOMAIN-CONTAINING PROTEIN 13C	8.3e-157	S	GPCR-chaperone	1.482143e-125
OG0006295	Yes	No	Yes	Yes	Branch14	NW_013530969.1_cds_XP_013166865.1_8704	PTHR14732	UNCHARACTERIZED	2.8e-87	S	Rtr1/RPAP2 family	4.230769e-14
OG0006296	No	No	No	No		NW_013530969.1_cds_XP_013166963.1_8098	PTHR23359:SF145	GTP:AMP PHOSPHOTRANSFERASE, MITOCHONDRIAL	3.3e-85	F	Involved in maintaining the homeostasis of cellular nucleotides by catalyzing the interconversion of nucleoside phosphates. Has GTP AMP phosphotransferase and ITP AMP phosphotransferase activities	2.14286e-45
OG0006300	No	No	No	No		NW_013530970.1_cds_XP_013167376.1_9085	PTHR24276	FAMILY NOT NAMED	1.7e-32	O	Trypsin-like serine protease	1.389363e-15
OG0006302	Yes	Yes	Yes	No	Branch1,Branch2,Branch20	NW_013530970.1_cds_XP_013167444.1_9263	PTHR24388:SF53	CHORION TRANSCRIPTION FACTOR CF2-RELATED	3.7e-36	S	DNA binding	1.469388e-26
OG0006304	No	No	No	No		NW_013530970.1_cds_XP_013167485.1_9152	PTHR13678:SF18	LD45836P	3.2e-62	U	Modifier of rudimentary (Mod(r)) protein	1.563725e-22
OG0006306	Yes	No	Yes	No	Branch11	NW_013530970.1_cds_XP_013167584.1_8801	PTHR21694:SF18	COILED-COIL DOMAIN-CONTAINING PROTEIN 63	1.1e-57			3.018868e-21
OG0006307	No	No	No	No		NW_013530970.1_cds_XP_013167634.1_9326	PTHR12413:SF1	DOLICHYL PYROPHOSPHATE MAN9GLCNAC2 ALPHA-1,3-GLUCOSYLTRANSFERASE	5.7e-171	G,I	Belongs to the ALG6 ALG8 glucosyltransferase family,GHMP kinases N terminal domain	2.037059e-130
OG0006308	Yes	Yes	Yes	No	Branch19,Branch26	NW_013530970.1_cds_XP_013167703.1_9417	PTHR12899:SF3	39S RIBOSOMAL PROTEIN L18, MITOCHONDRIAL	2.5e-28			NA
OG0006312	No	No	No	No		NW_013530970.1_cds_XP_013167942.1_9333	PTHR10947:SF3	LEUCINE-RICH REPEAT-CONTAINING PROTEIN 47	6.9e-125	J	B3/4 domain	2.144395e-25
OG0006318	Yes	Yes	Yes	Yes	Branch1,Branch12,Branch14,Branch15,Branch19,Branch30	NW_013531052.1_cds_XP_013168154.1_9823	NOHIT	NA	NA			8.837235e-26
OG0006319	No	No	No	No		NW_013531052.1_cds_XP_013168170.1_9792	PTHR12682:SF11	PROTEIN ARCHEASE	5.1e-65	S	Archease protein family (MTH1598/TM1083)	2.86e-19
OG0006320	Yes	No	Yes	No	Branch19	NW_013531052.1_cds_XP_013168183.1_9795	PTHR11008:SF15		1.5e-89	S	Haemolymph juvenile hormone binding protein (JHBP)	3.308537e-11
OG0006322	Yes	Yes	No	No	Branch18	NW_013531052.1_cds_XP_013168261.1_9509	PTHR11028:SF3	V-TYPE PROTON ATPASE SUBUNIT D 1	3.2e-204	C	Subunit of the integral membrane V0 complex of vacuolar ATPase. Vacuolar ATPase is responsible for acidifying a variety of intracellular compartments in eukaryotic cells, thus providing most of the energy required for transport processes in the vacuolar system	1.327273e-72
OG0006323	Yes	No	Yes	No	Branch19	NW_013531052.1_cds_XP_013168262.1_9508	PTHR12729:SF6	TRNA(HIS) GUANYLYLTRANSFERASE-RELATED	1.3e-106			NA
OG0006325	No	No	No	No		NW_013531052.1_cds_XP_013168339.1_9706	PTHR24366:SF83	HATTIFATTENER, ISOFORM C-RELATED	9.3e-133	S	Leucine rich repeats (6 copies)	4.727273e-30
OG0006326	No	No	No	No		NW_013531052.1_cds_XP_013168351.1_9717	NOHIT	NA	NA			4.56237e-28
OG0006327	No	No	No	No		NW_013531052.1_cds_XP_013168370.1_9593	PTHR21727:SF0	PHOSPHORYLATED CTD-INTERACTING FACTOR 1	2.4e-229	A	Phosphorylated CTD interacting factor 1 WW domain	1.142857e-114
OG0006331	No	No	No	No		NW_013531052.1_cds_XP_013168405.1_9551	PTHR19315	FAMILY NOT NAMED	5e-62	S	Protein of unknown function (DUF1077)	5.280702e-17
OG0006332	Yes	No	No	No	Branch2	NW_013531052.1_cds_XP_013168408.1_9668	PTHR11360:SF168	GH22266P	6.9e-147	G	Major Facilitator Superfamily	9.464286e-68
OG0006334	No	No	No	No		NW_013531052.1_cds_XP_013168470.1_9467	PTHR10758:SF2	26S PROTEASOME NON-ATPASE REGULATORY SUBUNIT 3	7.4e-214	O	Proteasome regulatory subunit C-terminal	2.363636e-145
OG0006335	No	No	No	No		NW_013531052.1_cds_XP_013168487.1_9758	PTHR12137:SF54	CARBOHYDRATE SULFOTRANSFERASE	1.4e-86	MW	Sulfotransferase family	3.392857e-37
OG0006336	No	No	No	No		NW_013531052.1_cds_XP_013168517.1_9687	PTHR10174:SF218	SD01558P	6.2e-112	I	CRAL/TRIO, N-terminal domain	2.127273e-27
OG0006338	No	No	No	No		NW_013531079.1_cds_XP_013168852.1_10222	PTHR10285:SF158	SD05789P2	2.6e-40	F	Ribosylnicotinamide kinase activity. It is involved in the biological process described with nicotinamide nucleotide biosynthetic process	1.713825e-18
OG0006341	No	No	No	No		NW_013531107.1_cds_XP_013169032.1_10331	PTHR15898:SF13	GLUCOSE-INDUCED DEGRADATION PROTEIN 4 HOMOLOG	6.6e-78	U	Vacuolar import and degradation protein	8.727274e-28
OG0006343	Yes	Yes	No	Yes	Branch22,Branch28	NW_013531107.1_cds_XP_013169165.1_10768	PTHR20854:SF4	INOSITOL-1-MONOPHOSPHATASE	3.1e-101	G	Inositol monophosphatase family	8.703837e-38
OG0006345	Yes	Yes	Yes	Yes	Branch1,Branch20,Branch25,Branch27,Branch7	NW_013531107.1_cds_XP_013169198.1_10811	PTHR11941:SF44	ENOYL-COA HYDRATASE DOMAIN-CONTAINING PROTEIN 2, MITOCHONDRIAL	6.2e-102			NA
OG0006347	No	No	No	No		NW_013531107.1_cds_XP_013169314.1_10693	PTHR17602	RIBOSOME BIOGENESIS REGULATORY PROTEIN	5.5e-70	J	Involved in ribosomal large subunit assembly	4.444449e-32
OG0006348	No	No	No	No		NW_013531107.1_cds_XP_013169315.1_10694	PTHR13067	FAMILY NOT NAMED	3.9e-99	J	CIDE-N domain	7.321429e-41
OG0006349	Yes	No	Yes	No	Branch11,Branch30	NW_013531107.1_cds_XP_013169375.1_10650	PTHR10155:SF16		2.1e-53			NA
OG0006351	Yes	Yes	Yes	Yes	Branch11,Branch12,Branch15,Branch20,Branch21,Branch22,Branch27,Branch30,Branch8	NW_013531107.1_cds_XP_013169418.1_10333	PTHR14958:SF29	INSOMNIAC, ISOFORM B	8.9e-114	S	BTB/POZ domain	3.333334e-50
OG0006353	Yes	No	Yes	No	Branch19	NW_013531107.1_cds_XP_013169504.1_10413	PTHR43313:SF36	SHORT-CHAIN DEHYDROGENASE/REDUCTASE	3.2e-65	Q	Enoyl-(Acyl carrier protein) reductase	5.142741e-10
OG0006356	No	No	No	No		NW_013531188.1_cds_XP_013169693.1_10984	PTHR10732	40S RIBOSOMAL PROTEIN S17	2.2e-62	J	Ribosomal S17	5.854546e-10
OG0006360	No	No	No	No		NW_013531188.1_cds_XP_013169990.1_11007	PTHR23195:SF27	ENL/AF9-RELATED, ISOFORM B	2e-102	K	YEATS family	4.363773e-19
OG0006366	No	No	No	No		NW_013531514.1_cds_XP_013170200.1_11413	PTHR12701:SF18	LP10861P	1.9e-56	V	B-cell receptor-associated protein 31-like	5.614035e-23
OG0006375	No	No	No	No		NW_013531688.1_cds_XP_013171050.1_12064	PTHR11079:SF149	TRNA-SPECIFIC ADENOSINE DEAMINASE 2	5.1e-54	F,F	MafB19-like deaminase,Zinc ion binding	2.181818e-18
OG0006376	No	No	No	No		NW_013531688.1_cds_XP_013171118.1_11641	NOHIT	NA	NA			1.309091e-14
OG0006377	No	No	No	No		NW_013531700.1_cds_XP_013171363.1_12446	PTHR12117	HISTONE ACETYLTRANSFERASE COMPLEX	1.6e-59	B	Oxoglutarate and iron-dependent oxygenase degradation C-term	7.750768e-18
OG0006378	No	No	No	No		NW_013531700.1_cds_XP_013171468.1_12699	PTHR21222	UNCHARACTERIZED	9.6e-33	S	Phospholipase D-like domain at C-terminus of MIT	1.108163e-29
OG0006380	No	No	No	No		NW_013531700.1_cds_XP_013171536.1_12783	PTHR10984:SF30	ENDOPLASMIC RETICULUM-GOLGI INTERMEDIATE COMPARTMENT PROTEIN 2	1.6e-108	U	Endoplasmic Reticulum-Golgi Intermediate Compartment (ERGIC)	2.142857e-69
OG0006381	No	No	No	No		NW_013531700.1_cds_XP_013171649.1_12555	PTHR10265	CYCLIN-DEPENDENT KINASE INHIBITOR 1	1.4e-17	T	Cyclin-dependent kinase inhibitor	1.580442e-31
OG0006385	No	No	No	No		NW_013531704.1_cds_XP_013171974.1_13303	PTHR22779	UNCHARACTERIZED	1.2e-39	S	Putative transmembrane protein 170	2.45614e-36
OG0006386	No	No	No	No		NW_013531704.1_cds_XP_013172021.1_13276	PTHR45803	FAMILY NOT NAMED	4.3e-51	K	astrocyte fate commitment	2.777778e-27
OG0006388	No	No	No	No		NW_013531704.1_cds_XP_013172046.1_12993	PTHR13345:SF2	MEDIATOR OF RNA POLYMERASE II TRANSCRIPTION SUBUNIT 10	2.2e-47			NA
OG0006391	No	No	No	No		NW_013531704.1_cds_XP_013172146.1_13108	PTHR15367	DNA-DIRECTED RNA POLYMERASE III	1.5e-44	K	DNA-directed RNA polymerase III subunit Rpc31	6.071442e-30
OG0006392	No	No	No	No		NW_013531704.1_cds_XP_013172149.1_13110	PTHR11127:SF2	60S RIBOSOMAL PROTEIN L14	7.7e-48	J	Ribosomal protein L14	1.410714e-22
OG0006393	No	No	No	No		NW_013531704.1_cds_XP_013172167.1_12952	PTHR43856	FAMILY NOT NAMED	6e-40	S	PLD-like domain	1.321429e-47
OG0006394	Yes	No	Yes	No	Branch1	NW_013531704.1_cds_XP_013172195.1_13218	PTHR44188:SF1	GDAP1, ISOFORM A	4.4e-89	O	Glutathione S-transferase, N-terminal domain	4.716981e-15
OG0006397	Yes	Yes	No	No	Branch26	NW_013531704.1_cds_XP_013172360.1_13234	PTHR19288:SF69	GLYCEROL-3-PHOSPHATE PHOSPHATASE	1.4e-89	P	Haloacid dehalogenase-like hydrolase	2.857143e-43
OG0006398	Yes	No	Yes	No	Branch10,Branch19,Branch2	NW_013531704.1_cds_XP_013172437.1_12914	PTHR34753	FAMILY NOT NAMED	3.5e-25	S	5'-3' exonuclease activity	1.043489e-08
OG0006399	No	No	No	No		NW_013531704.1_cds_XP_013172473.1_13629	NOHIT	NA	NA			4.456604e-53
OG0006400	No	No	No	No		NW_013531704.1_cds_XP_013172536.1_13284	PTHR24068:SF169	HCG2044781-RELATED	8.1e-64	O	Ubiquitin-conjugating enzyme	9.826964e-16
OG0006404	No	No	No	No		NW_013531711.1_cds_XP_013172759.1_13794	PTHR11671	V-TYPE ATP SYNTHASE SUBUNIT D	3.1e-105	C	ATP synthase subunit D	3.505565e-19
OG0006405	No	No	No	No		NW_013531711.1_cds_XP_013172766.1_13728	PTHR22957:SF2	RUN DOMAIN-CONTAINING PROTEIN 1	3.1e-130	T	RUN	2.909091e-125
OG0006406	No	No	No	No		NW_013531711.1_cds_XP_013172774.1_13855	PTHR34441	FAMILY NOT NAMED	7.2e-64	U,U	MSP (Major sperm protein) domain,Nitrogen Permease regulator of amino acid transport activity 3	3.846154e-21
OG0006407	Yes	No	Yes	No	Branch23,Branch30	NW_013531711.1_cds_XP_013172787.1_13953	PTHR14217:SF25	INOSITOL-TETRAKISPHOSPHATE 1-KINASE	8.3e-87	F	Inositol 1, 3, 4-trisphosphate 5/6-kinase	1.141621e-07
OG0006409	No	No	No	No		NW_013531711.1_cds_XP_013172911.1_13956	PTHR46808	FAMILY NOT NAMED	7.2e-52	K	sequence-specific DNA binding. It is involved in the biological process described with regulation of transcription, DNA-templated	4.339962e-30
OG0006410	No	No	No	No		NW_013531711.1_cds_XP_013172931.1_13975	PTHR13864:SF10	NESCIENT HELIX LOOP HELIX 2	4.1e-51	K	helix loop helix domain	5.187327e-18
OG0006411	No	No	No	No		NW_013531711.1_cds_XP_013172944.1_13890	PTHR44313	FAMILY NOT NAMED	8.8e-93	O	DnaJ molecular chaperone homology domain	5.278204e-39
OG0006412	No	No	No	No		NW_013531711.1_cds_XP_013172972.1_13970	PTHR14413:SF16	39S RIBOSOMAL PROTEIN L17, MITOCHONDRIAL	5.6e-37	J	Ribosomal protein L17	3.571446e-22
OG0006413	No	No	No	No		NW_013531711.1_cds_XP_013172995.1_13933	PTHR24346:SF37		4e-248	T	protein serine threonine kinase activity. It is involved in the biological process described with protein phosphorylation	9.642857e-153
OG0006415	No	No	No	No		NW_013531711.1_cds_XP_013173012.1_13923	PTHR45806:SF1	SYNAPTOBREVIN HOMOLOG YKT6	4.2e-80	U	Regulated-SNARE-like domain	7.37007e-43
OG0006416	Yes	Yes	Yes	Yes	Branch10,Branch13,Branch15,Branch17,Branch2,Branch23,Branch25,Branch28,Branch31,Branch32	NW_013531711.1_cds_XP_013173013.1_13863	PTHR28664:SF4		1.2e-68			NA
OG0006419	No	No	No	No		NW_013531716.1_cds_XP_013173232.1_14086	PTHR12841	FAMILY NOT NAMED	1.6e-89	S	UNC-50 family	3.207811e-15
OG0006420	No	No	No	No		NW_013531716.1_cds_XP_013173258.1_14347	PTHR13082:SF1	HISTONE DEACETYLASE COMPLEX SUBUNIT SAP18	9e-60	K	Sin3 associated polypeptide p18 (SAP18)	7.321429e-31
OG0006421	No	No	No	No		NW_013531716.1_cds_XP_013173307.1_14108	PTHR12335:SF4	TIPE HOMOLOG 1, ISOFORM B	1.7e-62	S	Na+ channel auxiliary subunit TipE	9.818182e-41
OG0006423	No	No	No	No		NW_013531716.1_cds_XP_013173586.1_14257	PTHR43517:SF2	DIHYDROOROTATE DEHYDROGENASE (QUINONE), MITOCHONDRIAL	2.9e-143	F	Dihydroorotate dehydrogenase	6.607143e-57
OG0006424	No	No	No	No		NW_013531716.1_cds_XP_013173587.1_14256	PTHR13382:SF10	ATP SYNTHASE SUBUNIT S, MITOCHONDRIAL	1.1e-47	S,S	ATP synthase subunit S,mitochondrial respiratory chain complex I assembly	1.421429e-17
OG0006425	No	No	No	No		NW_013531716.1_cds_XP_013173622.1_14457	PTHR12867	GLYCOSYL TRANSFERASE-RELATED	3.4e-55	S	Glycosyltransferase family 28 C-terminal domain	3.454548e-29
OG0006426	No	No	No	No		NW_013531726.1_cds_XP_013173766.1_14979	PTHR45672:SF3	THIOREDOXIN DOMAIN-CONTAINING PROTEIN 5	3.3e-88	O	Thioredoxin	3.755125e-33
OG0006429	Yes	Yes	No	Yes	Branch28	NW_013531726.1_cds_XP_013173967.1_14714	PTHR22100	FAMILY NOT NAMED	2.8e-153	D	Wings apart-like protein regulation of heterochromatin	6.153846e-76
OG0006435	No	No	No	No		NW_013531873.1_cds_XP_013174300.1_15232	PTHR23338:SF18	SMALL NUCLEAR RIBONUCLEOPROTEIN SM D1	1.6e-47	A	snRNP Sm proteins	8.619643e-12
OG0006436	No	No	No	No		NW_013531873.1_cds_XP_013174301.1_15110	PTHR22811:SF59	OPOSSUM, ISOFORM A	8.6e-71	U	emp24/gp25L/p24 family/GOLD	1.664468e-14
OG0006439	No	No	No	No		NW_013532277.1_cds_XP_013174629.1_15402	PTHR10894:SF0	NUCLEOLAR PROTEIN 56	2.5e-164	AJ	NOP5NT (NUC127) domain	6.122824e-31
OG0006441	Yes	Yes	Yes	No	Branch13,Branch30	NW_013532490.1_cds_XP_013174808.1_15562	PTHR24381:SF254	ZINC FINGER PROTEIN 384	1.4e-110	K	Metal ion binding	4.561404e-32
OG0006442	Yes	No	No	No	Branch2	NW_013532534.1_cds_XP_013174892.1_15645	NOHIT	NA	NA			6.000001e-10
OG0006446	No	No	No	No		NW_013532534.1_cds_XP_013174973.1_15685	PTHR43429:SF2	PYRIDINE NUCLEOTIDE-DISULFIDE OXIDOREDUCTASE DOMAIN-CONTAINING PROTEIN 1	4e-174	S	L-lysine 6-monooxygenase (NADPH-requiring)	1.678571e-43
OG0006448	No	No	No	No		NW_013532534.1_cds_XP_013175056.1_16053	PTHR12383:SF16	MITOCHONDRIAL INNER MEMBRANE PROTEASE SUBUNIT 1	1.8e-59			NA
OG0006449	No	No	No	No		NW_013532534.1_cds_XP_013175067.1_15977	PTHR13935:SF83	ACHAETE-SCUTE COMPLEX PROTEIN T3-RELATED	2.2e-43	K	helix loop helix domain	7.037037e-48
OG0006452	No	No	No	No		NW_013532534.1_cds_XP_013175143.1_16046	PTHR13286:SF7	HISTONE DEACETYLASE COMPLEX SUBUNIT SAP30	1.5e-70	K	SAP30 zinc-finger	8.181818e-35
OG0006453	No	No	No	No		NW_013532534.1_cds_XP_013175189.1_15960	PTHR21689:SF2	PROTEIN LIN-9 HOMOLOG	5.2e-118	BDT	DIRP	1.642857e-61
OG0006454	No	No	No	No		NW_013532534.1_cds_XP_013175276.1_16031	PTHR12186:SF2	FGFR1 ONCOGENE PARTNER 2 HOMOLOG	3.8e-61	S	SIKE family	1.929825e-12
OG0006457	Yes	No	Yes	No	Branch11	NW_013532534.1_cds_XP_013175411.1_15672	PTHR28607:SF4		5.5e-13			1.210773e-13
OG0006458	No	No	No	No		NW_013532703.1_cds_XP_013175722.1_16887	PTHR24327:SF35	BRAIN-SPECIFIC HOMEOBOX PROTEIN HOMOLOG	1.8e-48	K	Homeodomain	1.599286e-10
OG0006459	Yes	Yes	Yes	Yes	Branch1,Branch13,Branch15,Branch16,Branch18,Branch19,Branch21,Branch22,Branch23,Branch24,Branch25,Branch28,Branch30,Branch6,Branch7	NW_013532703.1_cds_XP_013175774.1_17887	PTHR31432	FAMILY NOT NAMED	5.1e-102			NA
OG0006461	Yes	Yes	Yes	No	Branch13,Branch30	NW_013532703.1_cds_XP_013175821.1_17794	PTHR45842:SF11		2.4e-38			NA
OG0006462	No	No	No	No		NW_013532703.1_cds_XP_013175951.1_17245	PTHR23407:SF9	FI01416P	2.7e-34			NA
OG0006464	Yes	Yes	Yes	No	Branch19,Branch2,Branch22,Branch23,Branch26,Branch5	NW_013532703.1_cds_XP_013176181.1_17715	NOHIT	NA	NA			8.125e-15
OG0006467	No	No	No	No		NW_013532703.1_cds_XP_013176437.1_17540	PTHR11377:SF14	GLYCYLPEPTIDE N-TETRADECANOYLTRANSFERASE 2	7.1e-223	I	Adds a myristoyl group to the N-terminal glycine residue of certain cellular proteins	1.017544e-170
OG0006469	No	No	No	No		NW_013532703.1_cds_XP_013176615.1_17168	PTHR12386:SF26	ATP SYNTHASE SUBUNIT G 2, MITOCHONDRIAL-RELATED	7.7e-28	C	Mitochondrial ATP synthase g subunit	1.919848e-16
OG0006472	No	No	No	No		NW_013532703.1_cds_XP_013176895.1_17746	PTHR13035	UNCHARACTERIZED	3.6e-87	S	N-terminal glutamine amidase	1.036364e-40
OG0006477	No	No	No	No		NW_013532703.1_cds_XP_013177187.1_17950	PTHR10680:SF31	PEPTIDYL-ALPHA-HYDROXYGLYCINE ALPHA-AMIDATING LYASE 1	4.5e-123	O	It is involved in the biological process described with peptide metabolic process	4.255325e-11
OG0006480	Yes	No	Yes	No	Branch30	NW_013532703.1_cds_XP_013177302.1_17631	PTHR10556:SF28	SC2	4e-110			NA
OG0006481	No	No	No	No		NW_013532703.1_cds_XP_013177347.1_17852	PTHR23136:SF7	TAX1-BINDING PROTEIN 3	3e-40	M	PDZ domain	6.683333e-16
OG0006483	Yes	Yes	Yes	No	Branch1,Branch13,Branch19,Branch2,Branch20,Branch21,Branch22,Branch23,Branch27,Branch31,Branch7,Branch9	NW_013532703.1_cds_XP_013177430.1_16586	PTHR24253:SF37		7.1e-220			NA
OG0006484	No	No	No	No		NW_013532703.1_cds_XP_013177455.1_16521	PTHR11304:SF29	EPHRIN	2.5e-88	T	Ephrin	2.326625e-66
OG0006487	No	No	No	No		NW_013532721.1_cds_XP_013177585.1_18292	PTHR24343:SF304		1.7e-138	T	protein serine threonine kinase activity. It is involved in the biological process described with protein phosphorylation	4.354757e-24
OG0006489	No	No	No	No		NW_013532721.1_cds_XP_013177642.1_18738	PTHR12844:SF42	CONNECTOR ENHANCER OF KSR PROTEIN CNK	1.4e-82	F	Sterile alpha motif.	2.668375e-15
OG0006491	No	No	No	No		NW_013532721.1_cds_XP_013177677.1_18074	PTHR10986	39S RIBOSOMAL PROTEIN L20	8.1e-39	J	Ribosomal protein L20	1.818182e-23
OG0006492	No	No	No	No		NW_013532721.1_cds_XP_013177685.1_18532	NOHIT	NA	NA	O	Pex2 / Pex12 amino terminal region	1e-18
OG0006497	Yes	No	Yes	No	Branch19,Branch23	NW_013532721.1_cds_XP_013177929.1_18231	PTHR13622:SF10	SI:DKEY-6N6.2	1e-94	F	Domain of unknown function (DUF4743)	9.37501e-60
OG0006501	Yes	No	No	No	Branch2	NW_013532721.1_cds_XP_013178094.1_18493	PTHR13452	THUMP DOMAIN CONTAINING PROTEIN 1-RELATED	8.7e-72	S	THUMP	2.289825e-48
OG0006502	No	No	No	No		NW_013532721.1_cds_XP_013178117.1_18188	PTHR11690:SF247	PICKPOCKET 23, ISOFORM C	1.8e-185	P	Amiloride-sensitive sodium channel	3.662888e-10
OG0006505	No	No	No	No		NW_013532721.1_cds_XP_013178157.1_18186	PTHR23280:SF25	LD33734P	9.2e-221	F	FERM adjacent (FA)	2.142857e-144
OG0006508	No	No	No	No		NW_013532791.1_cds_XP_013178354.1_18767	PTHR24203:SF7	ANKYRIN REPEAT DOMAIN-CONTAINING PROTEIN 6	3.9e-106	S	Ankyrin repeats (many copies)	3.636364e-151
OG0006513	No	No	No	No		NW_013533294.1_cds_XP_013178967.1_19305	PTHR15451:SF19	ERGOSTEROL BIOSYNTHETIC PROTEIN 28-RELATED	1.5e-21	S	ergosterol biosynthetic process	7.867584e-13
OG0006515	No	No	No	No		NW_013533632.1_cds_XP_013179057.1_19823	PTHR13768:SF2	GAMMA-SOLUBLE NSF ATTACHMENT PROTEIN	9.1e-73	U	Soluble NSF attachment protein, SNAP	1.161054e-22
OG0006518	No	No	No	No		NW_013533632.1_cds_XP_013179285.1_19931	PTHR12302:SF13	STAPHYLOCOCCAL NUCLEASE DOMAIN-CONTAINING PROTEIN 1	9.8e-293	K	Staphylococcal nuclease homologues	2.307692e-156
OG0006520	Yes	No	No	No	Branch27	NW_013533632.1_cds_XP_013179341.1_19944	PTHR22897	QUIESCIN Q6-RELATED SULFHYDRYL OXIDASE	4.1e-133	D	Erv1 / Alr family	9.473684e-82
OG0006521	No	No	No	No		NW_013533632.1_cds_XP_013179414.1_19880	PTHR13906:SF14	LYSOPHOSPHOLIPID ACYLTRANSFERASE 5	1.6e-149	S	MBOAT, membrane-bound O-acyltransferase family	4.4e-21
OG0006524	Yes	No	Yes	Yes	Branch10,Branch11,Branch14,Branch19,Branch23,Branch27,Branch30	NW_013533632.1_cds_XP_013179527.1_19484	PTHR23075:SF5	ATPASE FAMILY AAA DOMAIN-CONTAINING PROTEIN 3A	1.8e-239	O	Domain of unknown function (DUF3523)	1.5e-06
OG0006525	No	No	No	No		NW_013533632.1_cds_XP_013179536.1_19593	PTHR46145:SF4		3.5e-123	S	Glycosyl hydrolase family 79, N-terminal domain	1.350877e-74
OG0006527	Yes	Yes	Yes	Yes	Branch14,Branch19,Branch20,Branch27	NW_013533632.1_cds_XP_013179573.1_19784	PTHR23257:SF804	MITOGEN-ACTIVATED PROTEIN KINASE KINASE KINASE	6.2e-146			NA
OG0006528	No	No	No	No		NW_013533632.1_cds_XP_013179585.1_19805	PTHR46165	FAMILY NOT NAMED	1.9e-134	B	SET and MYND	4.423077e-10
OG0006534	Yes	Yes	No	No	Branch22	NW_013533657.1_cds_XP_013179716.1_20072	PTHR13267	ZINC FINGER PROTEIN 277	1.1e-123	K	C2H2 type zinc-finger (2 copies)	2.678571e-61
OG0006536	No	No	No	No		NW_013533657.1_cds_XP_013179743.1_20069	PTHR13093	ZINC FINGER HIT DOMAIN CONTAINING PROTEIN 1	1.2e-48	S	Zinc finger HIT domain-containing protein	5.925926e-21
OG0006539	Yes	No	Yes	No	Branch19	NW_013533657.1_cds_XP_013179828.1_20206	NOHIT	NA	NA			NA
OG0006541	No	No	No	No		NW_013533657.1_cds_XP_013180127.1_20051	PTHR45624:SF32	SOLUTE CARRIER FAMILY 25 (CARNITINE/ACYLCARNITINE TRANSLOCASE), MEMBER 20	1.5e-132	C	Mitochondrial carrier protein	4.074074e-55
OG0006542	No	No	No	No		NW_013533657.1_cds_XP_013180141.1_20156	PTHR45843	FAMILY NOT NAMED	7.4e-174	A	Cyclophilin type peptidyl-prolyl cis-trans isomerase/CLD	2.830189e-58
OG0006543	No	No	No	No		NW_013533657.1_cds_XP_013180148.1_20020	PTHR44085:SF2	SEPIAPTERIN REDUCTASE	2.3e-74	Q	Enoyl-(Acyl carrier protein) reductase	6.250084e-55
OG0006544	No	No	No	No		NW_013533657.1_cds_XP_013180246.1_20182	PTHR23274:SF11	ATP-DEPENDENT DNA HELICASE PIF1	9.4e-137	L	DNA-dependent ATPase and 5'-3' DNA helicase required for the maintenance of both mitochondrial and nuclear genome stability	1.660714e-63
OG0006548	No	No	No	No		NW_013533761.1_cds_XP_013180600.1_20715	PTHR12221	PESCADILLO - RELATED	1.2e-188	A	Pescadillo N-terminus	2.807018e-78
OG0006554	No	No	No	No		NW_013533994.1_cds_XP_013181035.1_21280	PTHR12620:SF4	ZINC FINGER (CCCH TYPE), RNA-BINDING MOTIF AND SERINE/ARGININE RICH 2	1.1e-82	A	Metal ion binding	1.38052e-28
OG0006557	No	No	No	No		NW_013533994.1_cds_XP_013181081.1_21154	PTHR11817:SF3	AT14039P-RELATED	1.2e-89	G	Pyruvate kinase, alpha/beta domain	3.75e-105
OG0006558	No	No	No	No		NW_013533994.1_cds_XP_013181095.1_21489	PTHR23359	NUCLEOTIDE KINASE	8.5e-20	FK,F	Homeobox KN domain,cytidylate kinase activity	2.116517e-30
OG0006559	No	No	No	No		NW_013533994.1_cds_XP_013181120.1_21141	PTHR10129:SF32	TRAFFIC JAM, ISOFORM C	2.8e-64	K	bZIP Maf transcription factor	3.214286e-74
OG0006560	No	No	No	No		NW_013533994.1_cds_XP_013181156.1_21121	PTHR11129:SF2	GERANYLGERANYL TRANSFERASE TYPE-2 SUBUNIT ALPHA	1.2e-102	O	Protein prenyltransferase alpha subunit repeat	3.235793e-21
OG0006561	Yes	Yes	Yes	Yes	Branch1,Branch17,Branch19,Branch2,Branch20,Branch22,Branch29,Branch30	NW_013533994.1_cds_XP_013181179.1_21513	PTHR18034:SF3	PRE-MRNA-SPLICING FACTOR CWC22 HOMOLOG	0			NA
OG0006565	Yes	Yes	Yes	Yes	Branch16,Branch17	NW_013533994.1_cds_XP_013181363.1_21386	PTHR11067	INOSINE TRIPHOSPHATE PYROPHOSPHATASE/HAM1 PROTEIN	3.7e-84	F	Pyrophosphatase that hydrolyzes non-canonical purine nucleotides such as inosine triphosphate (ITP), deoxyinosine triphosphate (dITP) or xanthosine 5'-triphosphate (XTP) to their respective monophosphate derivatives. The enzyme does not distinguish between the deoxy- and ribose forms. Probably excludes non-canonical purines from RNA and DNA precursor pools, thus preventing their incorporation int…	2.407533e-28
OG0006566	No	No	No	No		NW_013533994.1_cds_XP_013181376.1_21209	NOHIT	NA	NA	O	B domain of TMEM189, localisation domain	4.545455e-36
OG0006568	No	No	No	No		NW_013533994.1_cds_XP_013181452.1_21526	PTHR13342:SF2	RAGULATOR COMPLEX PROTEIN LAMTOR5	2.8e-27	S	Ragulator complex protein LAMTOR5	7.119365e-17
OG0006569	No	No	No	No		NW_013533994.1_cds_XP_013181461.1_21288	PTHR11247:SF1	DOLICHYLDIPHOSPHATASE 1	3.2e-64	I	Acid phosphatase homologues	6.428572e-21
OG0006570	No	No	No	No		NW_013534126.1_cds_XP_013181508.1_21601	PTHR31728	FAMILY NOT NAMED	2.1e-42	S	family with sequence similarity 175, member A	3.148148e-50
OG0006571	No	No	No	No		NW_013529697.1_cds_XP_013177985.1_1510	NOHIT	NA	NA			6.000001e-10
OG0006587	Yes	No	Yes	No	Branch1	NW_013530507.1_cds_XP_013162493.1_4582	PTHR15180:SF1	GENERAL TRANSCRIPTION FACTOR 3C POLYPEPTIDE 1	2.3e-82	K	General transcription factor 3C polypeptide	1.020408e-16
OG0006595	Yes	Yes	No	No	Branch16,Branch27	NW_013531079.1_cds_XP_013168609.1_10026	PTHR22576	MUCOSA ASSOCIATED LYMPHOID TISSUE LYMPHOMA TRANSLOCATION PROTEIN 1/PARACASPASE	4.6e-43			NA
OG0006604	Yes	Yes	No	No	Branch5	NW_013532534.1_cds_XP_013175399.1_15965	PTHR23050:SF233	CALMODULIN-LIKE PROTEIN	5.2e-14	T	EF-hand, calcium binding motif	6.727273e-20
OG0006606	No	No	No	No		NW_013532703.1_cds_XP_013176207.1_17428	PTHR10489	CELL ADHESION MOLECULE	6.6e-17	S	7 transmembrane receptor (rhodopsin family)	4.642857e-26
OG0006608	Yes	Yes	Yes	Yes	Branch19,Branch28,Branch30	NW_013532721.1_cds_XP_013177573.1_18134	PTHR11082:SF31	TRNA-DIHYDROURIDINE(20A/20B) SYNTHASE [NAD(P)+]-LIKE	6.9e-130			NA
OG0006615	No	No	No	No		NW_013528891.1_cds_XP_013179161.1_242	PTHR15371:SF0	MITOCHONDRIAL IMPORT INNER MEMBRANE TRANSLOCASE SUBUNIT TIM23-RELATED	1.1e-38	U	Tim17/Tim22/Tim23/Pmp24 family	1.604113e-13
OG0006618	Yes	Yes	Yes	Yes	Branch12,Branch13,Branch19,Branch22,Branch25,Branch29,Branch30,Branch31,Branch32,Branch7	NW_013528976.1_cds_XP_013162716.1_506	NOHIT	NA	NA			NA
OG0006619	No	No	No	No		NW_013529082.1_cds_XP_013166687.1_898	PTHR12760	TETRATRICOPEPTIDE REPEAT PROTEIN	1.9e-88	S	ER membrane protein complex subunit 2-like	3.193304e-15
OG0006621	No	No	No	No		NW_013529384.1_cds_XP_013169998.1_1088	PTHR31394	FAMILY NOT NAMED	3e-53	S,S	UBA domain,Endoplasmic reticulum-based factor for assembly of V-ATPase	6.183857e-30
OG0006626	No	No	No	No		NW_013529697.1_cds_XP_013178259.1_1617	PTHR21236:SF1	PROTEIN YIPF6	5.5e-63	U	Yip1 domain	1.826051e-16
OG0006628	Yes	No	Yes	No	Branch30	NW_013529697.1_cds_XP_013179875.1_1840	PTHR10658	PHOSPHATIDYLINOSITOL TRANSFER PROTEIN	0	IT	DDHD	0
OG0006629	No	No	No	No		NW_013529697.1_cds_XP_013181381.1_2052	PTHR12771:SF16	ENGULFMENT AND CELL MOTILITY PROTEIN 3	4.4e-226	T	Domain of unknown function (DUF3361)	3.928571e-176
OG0006635	Yes	No	Yes	Yes	Branch25	NW_013529869.1_cds_XP_013182420.1_2967	PTHR12788:SF10	PROTEIN-TYROSINE SULFOTRANSFERASE	6.5e-150	O	Sulfotransferase family	2.963945e-61
OG0006639	No	No	No	No		NW_013530391.1_cds_XP_013161717.1_3603	PTHR15893	RIBOSOMAL PROTEIN L27	4.6e-31	J	Ribosomal L27 protein	4.009648e-22
OG0006642	No	No	No	No		NW_013530472.1_cds_XP_013162038.1_3925	PTHR19277:SF157	B6	1.9e-58	S	Pentaxin family	4.490569e-11
OG0006649	No	No	No	No		NW_013530872.1_cds_XP_013164558.1_6548	PTHR24366	FAMILY NOT NAMED	3.6e-66	S	Leucine-rich repeats, typical (most populated) subfamily	1.211538e-50
OG0006652	No	No	No	No		NW_013530872.1_cds_XP_013165031.1_6316	PTHR13723:SF262		1.6e-31			NA
OG0006653	No	No	No	No		NW_013530872.1_cds_XP_013165072.1_6689	PTHR13117	ENDOPLASMIC RETICULUM MULTISPAN TRANSMEMBRANE PROTEIN-RELATED	3e-132	D	Rft protein	6.037736e-69
OG0006657	No	No	No	No		NW_013530893.1_cds_XP_013165359.1_7321	PTHR12937:SF0	VACUOLAR PROTEIN SORTING-ASSOCIATED PROTEIN 28 HOMOLOG	2e-90	U,U	VPS28 protein,protein transport to vacuole involved in ubiquitin-dependent protein catabolic process via the multivesicular body sorting pathway	6.331635e-16
OG0006658	Yes	Yes	Yes	No	Branch19,Branch26,Branch29,Branch7	NW_013530893.1_cds_XP_013165476.1_7201	PTHR24409:SF357		2.4e-80			NA
OG0006659	No	No	No	No		NW_013530893.1_cds_XP_013165542.1_7030	PTHR13274	MITOCHONDRIAL RIBOSOMAL PROTEIN S25	4e-64	J	Mitochondrial ribosomal protein L51 / S25 / CI-B8 domain	7.818182e-31
OG0006662	No	No	No	No		NW_013530935.1_cds_XP_013165985.1_7524	NOHIT	NA	NA			7.749225e-14
OG0006666	No	No	No	No		NW_013530935.1_cds_XP_013166223.1_7531	PTHR45918:SF1	ALPHA-1,3/1,6-MANNOSYLTRANSFERASE ALG2	2e-166	M	activity. It is involved in the biological process described with biosynthetic process	2.857143e-132
OG0006667	No	No	No	No		NW_013530935.1_cds_XP_013166343.1_7383	PTHR43329:SF2	EPOXIDE HYDROLASE 4	3.2e-23	I	Alpha/beta hydrolase family	2.545748e-22
OG0006668	No	No	No	No		NW_013530935.1_cds_XP_013166352.1_7598	PTHR12388:SF0	MITOCHONDRIAL IMPORT INNER MEMBRANE TRANSLOCASE SUBUNIT TIM16	3e-40	S	Pam16	2.181818e-11
OG0006674	Yes	Yes	Yes	Yes	Branch25,Branch28,Branch7	NW_013530969.1_cds_XP_013166649.1_8374	PTHR11938:SF91	NADPH:ADRENODOXIN OXIDOREDUCTASE, MITOCHONDRIAL	6.1e-144			NA
OG0006675	No	No	No	No		NW_013530969.1_cds_XP_013166686.1_8072	PTHR12081:SF7	E2F-LIKE (MAMMALIAN TRANSCRIPTION FACTOR)	9.6e-58	K	E2F/DP family winged-helix DNA-binding domain	7.5e-48
OG0006677	No	No	No	No		NW_013530969.1_cds_XP_013167045.1_8037	PTHR12326:SF12		7.8e-179	T	DUF4206	3.636364e-129
OG0006681	No	No	No	No		NW_013530969.1_cds_XP_013167211.1_8609	PTHR28366	UNCHARACTERIZED	2.9e-29	S	Domain of unknown function (DUF4602)	5.483364e-12
OG0006686	No	No	No	No		NW_013530970.1_cds_XP_013167459.1_9207	PTHR15336	UBIQUINOL-CYTOCHROME C REDUCTASE COMPLEX 7.8 KDA PROTEIN	7.6e-22	C	This is a component of the ubiquinol-cytochrome c reductase complex (complex III or cytochrome b-c1 complex), which is part of the mitochondrial respiratory chain. This protein may mediate formation of the complex between cytochromes c and c1	5.632989e-15
OG0006687	No	No	No	No		NW_013530970.1_cds_XP_013167511.1_8958	PTHR13381:SF1	MEDIATOR OF RNA POLYMERASE II TRANSCRIPTION SUBUNIT 21	7e-47	K	Subunit 21 of Mediator complex	2.222685e-23
OG0006688	No	No	No	No		NW_013530970.1_cds_XP_013167548.1_9059	PTHR22629	ARP2/3 COMPLEX 20 KD SUBUNIT	1.7e-90	Z	ARP2/3 complex 20 kDa subunit (ARPC4)	3.336481e-28
OG0006690	No	No	No	No		NW_013530970.1_cds_XP_013167893.1_9364	NOHIT	NA	NA			8.214286e-17
OG0006691	No	No	No	No		NW_013530970.1_cds_XP_013167979.1_9383	PTHR46041:SF2	MITOCHONDRIAL INNER MEMBRANE PROTEASE SUBUNIT 2	4.4e-65	OU	Peptidase S24-like	1.482143e-24
OG0006692	No	No	No	No		NW_013530970.1_cds_XP_013168030.1_9068	PTHR10174:SF222		4.7e-90	I	CRAL/TRIO domain	1.563636e-74
OG0006695	No	No	No	No		NW_013531052.1_cds_XP_013168160.1_9686	PTHR45704:SF4		1.1e-69	S	Ras family	7.636764e-12
OG0006696	No	No	No	No		NW_013531052.1_cds_XP_013168259.1_9507	PTHR21506	COMPONENT OF OLIGOMERIC GOLGI COMPLEX 6	2.7e-136	S	Conserved oligomeric complex COG6	8.148148e-74
OG0006697	No	No	No	No		NW_013531052.1_cds_XP_013168358.1_9663	PTHR20842:SF2	SI:DKEY-69O16.5	2.1e-98	E	Peptidase family S51	1.109091e-23
OG0006698	Yes	Yes	No	No	Branch13	NW_013531052.1_cds_XP_013168414.1_9510	PTHR28524	FAMILY NOT NAMED	6.2e-25			NA
OG0006699	No	No	No	No		NW_013531052.1_cds_XP_013168444.1_9818	PTHR22957:SF296	SMALL G PROTEIN SIGNALING MODULATOR 3	2.8e-99	T	RUN	1e-216
OG0006700	No	No	No	No		NW_013531052.1_cds_XP_013168449.1_9677	PTHR31684	FAMILY NOT NAMED	7.9e-58	S	Coiled-coil domain-containing protein	1.268006e-11
OG0006701	Yes	Yes	Yes	Yes	Branch23,Branch25,Branch5,Branch7	NW_013531052.1_cds_XP_013168450.1_9461	PTHR47330	FAMILY NOT NAMED	1.1e-222	A	RNA recognition motif	1.715385e-21
OG0006702	No	No	No	No		NW_013531052.1_cds_XP_013168486.1_9597	PTHR23107:SF0	GRF1-INTERACTING FACTOR 2-RELATED	5.2e-30	K	SSXT protein (N-terminal region)	6.482834e-09
OG0006708	Yes	No	Yes	No	Branch27,Branch30,Branch7	NW_013531107.1_cds_XP_013169091.1_10295	NOHIT	NA	NA			NA
OG0006709	No	No	No	No		NW_013531107.1_cds_XP_013169096.1_10548	PTHR15654:SF1	COILED-COIL DOMAIN-CONTAINING PROTEIN 96	5.4e-59	S	Domain of unknown function (DUF4201)	3.037473e-18
OG0006713	No	No	No	No		NW_013531514.1_cds_XP_013170117.1_11353	NOHIT	NA	NA			9.455308e-22
OG0006714	No	No	No	No		NW_013531514.1_cds_XP_013170223.1_11372	PTHR21321:SF1	EXOSOME COMPLEX COMPONENT RRP40	1.2e-77	J	KH domain	4.464329e-55
OG0006715	No	No	No	No		NW_013531514.1_cds_XP_013170263.1_11400	PTHR14359:SF6	PHOSPHOPANTOTHENOYLCYSTEINE DECARBOXYLASE	2.5e-77	DP,DP	Flavoprotein,decarboxylase	1.703704e-20
OG0006717	No	No	No	No		NW_013531688.1_cds_XP_013170591.1_11670	PTHR47771:SF3	HDC01644	3.3e-25			8.172481e-08
OG0006720	No	No	No	No		NW_013531688.1_cds_XP_013170923.1_12062	PTHR12817:SF5	TRAFFICKING PROTEIN PARTICLE COMPLEX 6B	1.8e-67	S,L	ER to Golgi vesicle-mediated transport,May play an essential role at the early stage of chromosomal DNA replication by coupling the polymerase alpha primase complex to the cellular replication machinery	1.643036e-18
OG0006721	Yes	Yes	Yes	Yes	Branch1,Branch11,Branch17,Branch19,Branch20,Branch29,Branch30,Branch8	NW_013531688.1_cds_XP_013170996.1_11807	NOHIT	NA	NA			4.525963e-07
OG0006722	No	No	No	No		NW_013531688.1_cds_XP_013171049.1_12063	PTHR13469:SF8	HEXAMETHYLENE BISACETAMIDE INDUCIBLE 1	2.3e-43	K	Hexamethylene bis-acetamide-inducible protein	1.796296e-14
OG0006723	No	No	No	No		NW_013531688.1_cds_XP_013171070.1_11752	PTHR12707	PINN	1.4e-49	Z	pinin/SDK/memA/ protein conserved region	1.098133e-10
OG0006726	No	No	No	No		NW_013531700.1_cds_XP_013171663.1_12540	PTHR19960:SF25	TEKTIN-1	1.2e-117	K,PTZ	cilium movement involved in cell motility,Ion transport protein	1.382143e-65
OG0006729	No	No	No	No		NW_013531704.1_cds_XP_013172013.1_13315	PTHR45774	FAMILY NOT NAMED	3.2e-47	S	BTB And C-terminal Kelch	1.381958e-63
OG0006730	No	No	No	No		NW_013531704.1_cds_XP_013172033.1_13635	PTHR13385:SF0	UBIQUITIN-LIKE PROTEIN ATG12	1.4e-35	O	Ubiquitin-like protein involved in autophagic vesicle formation	1.509804e-17
OG0006733	No	No	No	No		NW_013531704.1_cds_XP_013172273.1_13217	PTHR12357:SF3	YTH DOMAIN-CONTAINING PROTEIN 1	1.9e-91	AT	YT521-B-like domain	6.981132e-78
OG0006737	No	No	No	No		NW_013531704.1_cds_XP_013172416.1_12911	PTHR12645:SF0	FAD-LINKED SULFHYDRYL OXIDASE ALR	2.1e-66	O	Erv1 / Alr family	1.074873e-21
OG0006739	No	No	No	No		NW_013531704.1_cds_XP_013172560.1_13519	PTHR23105:SF117		1.4e-69	AJ,A	Ribosomal protein L7Ae/L30e/S12e/Gadd45 family,Zinc finger C-x8-C-x5-C-x3-H type (and similar)	1.224829e-45
OG0006744	No	No	No	No		NW_013531716.1_cds_XP_013173183.1_14339	PTHR12409	PREFOLDIN SUBUNIT 3	5.6e-71	O	Prefoldin subunit	2.834496e-17
OG0006745	No	No	No	No		NW_013531716.1_cds_XP_013173233.1_14346	PTHR10300	CALCIPRESSIN	1.2e-61	T	Calcipressin	7.49912e-47
OG0006746	Yes	Yes	Yes	Yes	Branch1,Branch10,Branch14,Branch19,Branch20,Branch23,Branch29,Branch30,Branch7	NW_013531716.1_cds_XP_013173269.1_14172	NOHIT	NA	NA			NA
OG0006749	No	No	No	No		NW_013531716.1_cds_XP_013173367.1_14330	PTHR31921	FAMILY NOT NAMED	2.2e-68	S	DPCD protein family	1.098153e-23
OG0006750	No	No	No	No		NW_013531716.1_cds_XP_013173385.1_14252	PTHR24390:SF65	KRUEPPEL HOMOLOG 1-RELATED	2.4e-47	S	C2H2-type zinc finger	2.909091e-59
OG0006752	No	No	No	No		NW_013531716.1_cds_XP_013173648.1_14519	PTHR46030	FAMILY NOT NAMED	1.4e-78	O,S	Cytosol aminopeptidase family, N-terminal domain,oxidoreductase activity, acting on paired donors, with incorporation or reduction of molecular oxygen, 2-oxoglutarate as one donor, and incorporation of one atom each of oxygen into both donors. It is involved in the biological process described with oxidation-reduction process	1.547221e-08
OG0006753	No	No	No	No		NW_013531726.1_cds_XP_013173697.1_14574	PTHR21500:SF0	TUBULIN-SPECIFIC CHAPERONE A	3.4e-37	Z	Tubulin binding cofactor A	6.545473e-12
OG0006754	No	No	No	No		NW_013531726.1_cds_XP_013173771.1_14996	PTHR34094	FAMILY NOT NAMED	1.5e-45	S	Family with sequence similarity 185, member A	8.909091e-95
OG0006755	No	No	No	No		NW_013531726.1_cds_XP_013173796.1_14740	PTHR14614:SF44	PROTEIN-LYSINE METHYLTRANSFERASE METTL21D	7.3e-64	A	Lysine methyltransferase	2.145954e-16
OG0006756	No	No	No	No		NW_013531726.1_cds_XP_013174072.1_14763	PTHR21236:SF2	PROTEIN YIPF	3.3e-68	U	Yip1 domain	5.226786e-74
OG0006757	No	No	No	No		NW_013531726.1_cds_XP_013174075.1_14762	PTHR22811:SF117	PROTEIN TMED7-TICAM2-RELATED	1.3e-87	U	emp24/gp25L/p24 family/GOLD	4.201767e-10
OG0006758	No	No	No	No		NW_013531873.1_cds_XP_013174318.1_15143	PTHR38332:SF1	RE49668P	5.5e-77			8.14894e-15
OG0006759	No	No	No	No		NW_013531873.1_cds_XP_013174430.1_15210	PTHR46014	FAMILY NOT NAMED	7.7e-72	S	Tetratricopeptide repeat	5.473274e-16
OG0006760	Yes	No	Yes	No	Branch1	NW_013531873.1_cds_XP_013174505.1_15282	PTHR46738	FAMILY NOT NAMED	8.9e-49	S	Ubiquitin associated domain	1.398296e-19
OG0006765	Yes	No	Yes	Yes	Branch17,Branch19,Branch23	NW_013532534.1_cds_XP_013175017.1_16039	PTHR19282:SF163	CD9 ANTIGEN	5.7e-23			NA
OG0006766	Yes	Yes	Yes	No	Branch19,Branch20	NW_013532534.1_cds_XP_013175018.1_16058	PTHR12892:SF17	POST-GPI ATTACHMENT TO PROTEINS FACTOR 2-LIKE	3.7e-95			NA
OG0006770	No	No	No	No		NW_013532534.1_cds_XP_013175441.1_16001	PTHR43220:SF7	TRANSMEMBRANE PROTEIN 41B	8.7e-110	S	SNARE associated Golgi protein	1.264151e-32
OG0006771	No	No	No	No		NW_013532534.1_cds_XP_013175452.1_16021	PTHR23423:SF10	TRANSMEMBRANE PROTEIN 184C	1.6e-132	T	Organic solute transporter Ostalpha	1.264151e-26
OG0006772	No	No	No	No		NW_013532703.1_cds_XP_013175710.1_16662	NOHIT	NA	NA			NA
OG0006778	No	No	No	No		NW_013532703.1_cds_XP_013175952.1_17545	PTHR12785:SF7	SPLICING FACTOR 3B SUBUNIT 6-LIKE PROTEIN	1e-58	A	RNA recognition motif	5e-17
OG0006779	No	No	No	No		NW_013532703.1_cds_XP_013175995.1_17180	PTHR21588:SF18	LETHAL (3) 03670	1.7e-25	K	Component of the MICOS complex, a large protein complex of the mitochondrial inner membrane that plays crucial roles in the maintenance of crista junctions, inner membrane architecture, and formation of contact sites to the outer membrane	1.238244e-14
OG0006782	Yes	No	No	No	Branch2	NW_013532703.1_cds_XP_013176086.1_16503	NOHIT	NA	NA	S	zinc finger	1.323519e-21
OG0006785	No	No	No	No		NW_013532703.1_cds_XP_013176467.1_17643	PTHR13138	PROTEIN LIN1	4.7e-65	S	GYF domain	9.4e-27
OG0006788	No	No	No	No		NW_013532703.1_cds_XP_013176926.1_17851	PTHR12653	NADH-UBIQUINONE OXIDOREDUCTASE 13 KD-B SUBUNIT	4.3e-45	C	ETC complex I subunit conserved region	7.5e-10
OG0006789	No	No	No	No		NW_013532703.1_cds_XP_013177052.1_17446	PTHR15746:SF23	RAB11 INTERACTING PROTEIN, ISOFORM A	1.3e-101	S	Protein kinase C conserved region 2 (CalB)	2.407407e-61
OG0006791	No	No	No	No		NW_013532703.1_cds_XP_013177181.1_17116	PTHR12374:SF43	TRANSCRIPTIONAL ADAPTER 2-ALPHA	6.2e-125	K	Myb-like DNA-binding domain	4.181818e-91
OG0006796	No	No	No	No		NW_013532721.1_cds_XP_013177562.1_18082	PTHR15976:SF16		2.5e-208	S	RNA binding	4.230769e-64
OG0006798	No	No	No	No		NW_013532721.1_cds_XP_013177673.1_18435	PTHR13028	RRNA PROCESSING PROTEIN EBNA1-BINDING PROTEIN-RELATED	1.2e-68	A	Eukaryotic rRNA processing protein EBP2	9.251732e-39
OG0006799	No	No	No	No		NW_013532721.1_cds_XP_013177749.1_18240	PTHR10072:SF56	IRON-SULFUR CLUSTER ASSEMBLY 1 HOMOLOG, MITOCHONDRIAL	1.9e-56	P	Iron-sulphur cluster biosynthesis	1.734107e-14
OG0006804	No	No	No	No		NW_013532721.1_cds_XP_013178027.1_18663	PTHR23010	MIDNOLIN	6.4e-126	S	Ubiquitin homologues	4.62963e-112
OG0006812	No	No	No	No		NW_013532866.1_cds_XP_013178479.1_18866	NOHIT	NA	NA			6.111537e-36
OG0006813	No	No	No	No		NW_013532866.1_cds_XP_013178522.1_18938	NOHIT	NA	NA			1.181818e-42
OG0006814	No	No	No	No		NW_013532866.1_cds_XP_013178524.1_18968	PTHR12233:SF4	VACUOLAR PROTEIN SORTING-ASSOCIATED PROTEIN 26A	7e-161	U	Vacuolar protein sorting-associated protein 26	2.592593e-106
OG0006815	No	No	No	No		NW_013532866.1_cds_XP_013178535.1_19024	PTHR11913:SF12	COFILIN/ACTIN-DEPOLYMERIZING FACTOR HOMOLOG	2.9e-52	Z,O	Actin depolymerisation factor/cofilin -like domains,actin filament depolymerization	1.296296e-15
OG0006816	No	No	No	No		NW_013532866.1_cds_XP_013178574.1_19079	PTHR46172	DNA polymerase epsilon subunit 3	1.7e-38	K	Histone-like transcription factor (CBF/NF-Y) and archaeal histone	1.430455e-16
OG0006817	No	No	No	No		NW_013532866.1_cds_XP_013178681.1_19019	PTHR12768:SF6	BECLIN-1	5.3e-145	T	Autophagy protein Apg6	4.181818e-78
OG0006820	No	No	No	No		NW_013532897.1_cds_XP_013178761.1_19160	PTHR11125:SF7	TRANSCRIPTION ELONGATION FACTOR SPT5	7.2e-302	K	In Spt5p, this domain may confer affinity for Spt4p. It possesses a RNP-like fold.	7.090911e-256
OG0006821	No	No	No	No		NW_013533294.1_cds_XP_013178842.1_19302	PTHR10067:SF6	PHOSPHATIDYLSERINE DECARBOXYLASE PROENZYME, MITOCHONDRIAL	8.1e-132	I	Phosphatidylserine decarboxylase	5.272727e-127
OG0006822	Yes	No	Yes	No	Branch7	NW_013533294.1_cds_XP_013178851.1_19333	PTHR13387	FAMILY NOT NAMED	1.9e-51	S	Domain of unknown function (DUF384)	5.727273e-48
OG0006824	No	No	No	No		NW_013533632.1_cds_XP_013179095.1_19697	PTHR45704:SF10		5e-76	S	Ras family	6.4125e-25
OG0006827	Yes	Yes	Yes	No	Branch10,Branch11,Branch16,Branch19,Branch21,Branch23,Branch29,Branch7	NW_013533632.1_cds_XP_013179347.1_19671	PTHR11177:SF235	CHITINASE-LIKE PROTEIN IDGF1-RELATED	1.3e-116			NA
OG0006829	No	No	No	No		NW_013533632.1_cds_XP_013179435.1_19821	PTHR24404:SF49	KLUMPFUSS RELATED	1.5e-43	S	Zinc finger, C2H2 type	2.722479e-13
OG0006830	No	No	No	No		NW_013533632.1_cds_XP_013179595.1_19786	PTHR46321	FAMILY NOT NAMED	1.5e-48	S	KIF-1 binding protein C terminal	8.611111e-59
OG0006831	No	No	No	No		NW_013533632.1_cds_XP_013179625.1_19859	PTHR23055:SF69	NEURONAL CALCIUM SENSOR 2	1e-103	T,T	EF hand,EF-hand domain	8.113208e-27
OG0006832	No	No	No	No		NW_013533657.1_cds_XP_013179701.1_20444	NOHIT	NA	NA			3.045504e-08
OG0006834	No	No	No	No		NW_013533657.1_cds_XP_013179753.1_20068	PTHR19290:SF102	PROTEIN ATONAL HOMOLOG 8	5e-54	K	helix loop helix domain	3.618191e-29
OG0006836	Yes	No	Yes	Yes	Branch25	NW_013533657.1_cds_XP_013179762.1_20502	NOHIT	NA	NA			NA
OG0006837	No	No	No	No		NW_013533657.1_cds_XP_013179779.1_20416	PTHR21338	MITOCHONDRIAL RIBOSOMAL PROTEIN L41	2.2e-26	J	Mitochondrial ribosomal protein L27	7.321429e-19
OG0006840	No	No	No	No		NW_013533657.1_cds_XP_013180085.1_20283	PTHR23322:SF72	FAS-ASSOCIATED FACTOR 2	4.7e-102	T	UAS	1.592593e-35
OG0006843	Yes	No	Yes	Yes	Branch25	NW_013533657.1_cds_XP_013180271.1_20238	PTHR24260:SF99		1.7e-22			NA
OG0006846	No	No	No	No		NW_013533761.1_cds_XP_013180444.1_20590	PTHR31796:SF2	SUZ DOMAIN-CONTAINING PROTEIN 1	2.6e-29	S	SUZ domain	1.054546e-29
OG0006851	Yes	No	Yes	Yes	Branch15	NW_013533994.1_cds_XP_013181032.1_21343	PTHR22624:SF39	CYSTEINE PROTEASE ATG4B	1.8e-122	UZ	Cysteine protease required for the cytoplasm to vacuole transport (Cvt) and autophagy	6.156923e-22
OG0006853	No	No	No	No		NW_013533994.1_cds_XP_013181054.1_21322	PTHR23429:SF0	GLUCOSE-6-PHOSPHATE 1-DEHYDROGENASE	2e-208	G	Catalyzes the rate-limiting step of the oxidative pentose-phosphate pathway, which represents a route for the dissimilation of carbohydrates besides glycolysis	9.458e-162
OG0006854	No	No	No	No		NW_013533994.1_cds_XP_013181065.1_21334	PTHR21043:SF0	MITOCHONDRIAL ASSEMBLY OF RIBOSOMAL LARGE SUBUNIT PROTEIN 1	5e-44	S	Ribosomal silencing factor during starvation	3.461538e-23
OG0006860	No	No	No	No		NW_013533994.1_cds_XP_013181322.1_21360	PTHR13578:SF20	POLYCOMB PROTEIN ASX	1.5e-118	S	Asx homology domain	1.415094e-58
OG0006877	No	No	No	No		NW_013529697.1_cds_XP_013175849.1_2070	PTHR11240:SF22	RIBONUCLEASE T2	4.4e-59	A	Ribonuclease T2 family	8.113208e-24
OG0006884	No	No	No	No		NW_013530872.1_cds_XP_013164509.1_6543	PTHR31905	FAMILY NOT NAMED	4.7e-50	D	Caffeine-induced death protein 2	2.589494e-14
OG0006886	No	No	No	No		NW_013530872.1_cds_XP_013164863.1_6817	PTHR13989:SF16	REPLICATION PROTEIN A2	7.4e-43	L	DNA metabolic process	6.046038e-27
OG0006897	No	No	No	No		NW_013531688.1_cds_XP_013170772.1_11847	PTHR13046	PROTEASE U48 CAAX PRENYL PROTEASE RCE1	2.5e-88	O	CAAX protease self-immunity	3.390651e-36
OG0006903	No	No	No	No		NW_013531726.1_cds_XP_013173790.1_14685	PTHR10293:SF40	GLUTAREDOXIN-3	1.1e-77	O	Glutaredoxin	2.14286e-30
OG0006909	No	No	No	No		NW_013533657.1_cds_XP_013180169.1_20394	PTHR46165:SF3		3.2e-101	B	SET (Su(var)3-9, Enhancer-of-zeste, Trithorax) domain	1.74026e-68
OG0006914	No	No	No	No		NW_013528891.1_cds_XP_013170421.1_247	PTHR23334:SF20	CCAAT/ENHANCER-BINDING PROTEIN GAMMA	3.3e-28	K	basic region leucin zipper	1.877557e-15
OG0006915	No	No	No	No		NW_013528891.1_cds_XP_013175863.1_66	PTHR13276:SF0	GUANINE NUCLEOTIDE EXCHANGE FACTOR MSS4	4.2e-40	TU	Mss4 protein	3.888889e-13
OG0006917	No	No	No	No		NW_013529082.1_cds_XP_013166976.1_861	PTHR19290:SF82	PROTEIN ATONAL HOMOLOG 1	5.3e-35	K	helix loop helix domain	1.527273e-34
OG0006920	No	No	No	No		NW_013529520.1_cds_XP_013171463.1_1213	PTHR13072	DYNACTIN 6	1.1e-56	UZ	Dynactin	1.698123e-16
OG0006922	No	No	No	No		NW_013529697.1_cds_XP_013175490.1_2009	NOHIT	NA	NA			8.867925e-20
OG0006924	No	No	No	No		NW_013529697.1_cds_XP_013179621.1_1535	PTHR46680	FAMILY NOT NAMED	1e-56	S	Ankyrin repeat	2.047115e-26
OG0006927	No	No	No	No		NW_013529869.1_cds_XP_013182047.1_2729	PTHR21505:SF5	RE30687P	2.3e-30	K	Alcohol dehydrogenase transcription factor Myb/SANT-like	2.778144e-09
OG0006928	No	No	No	No		NW_013529869.1_cds_XP_013182455.1_2774	PTHR11972	NADPH OXIDASE	5.6e-102	I	FAD-binding domain	3.67849e-14
OG0006930	No	No	No	No		NW_013530391.1_cds_XP_013161660.1_3731	PTHR10263:SF5	V-TYPE PROTON ATPASE 16 KDA PROTEOLIPID SUBUNIT	3.2e-77	C,P,C	Proton-conducting pore forming subunit of the membrane integral V0 complex of vacuolar ATPase. V-ATPase is responsible for acidifying a variety of intracellular compartments in eukaryotic cells,Proton-conducting pore forming subunit of the membrane integral V0 complex of vacuolar ATPase. V-ATPase is responsible for acidifying a variety of intracellular compartments in eukaryotic cells,lysosomal l…	1.254597e-18
OG0006936	No	No	No	No		NW_013530472.1_cds_XP_013162146.1_3831	PTHR24416:SF173	EPHRIN TYPE-B RECEPTOR 1	5.4e-294	T	Sterile alpha motif.	1.333333e-141
OG0006937	No	No	No	No		NW_013530472.1_cds_XP_013162263.1_4199	PTHR11203:SF37	INTEGRATOR COMPLEX SUBUNIT 11	2.5e-268	A	Beta-lactamase superfamily domain	5e-213
OG0006939	No	No	No	No		NW_013530507.1_cds_XP_013162660.1_4419	PTHR11005:SF100	LIPASE	2.4e-112	I	Partial alpha/beta-hydrolase lipase region	3.773586e-105
OG0006941	No	No	No	No		NW_013530507.1_cds_XP_013163028.1_4435	PTHR11462:SF7	TRANSCRIPTION FACTOR JUN-D	1e-62	K	bZIP Maf transcription factor	1.685185e-35
OG0006942	Yes	Yes	Yes	Yes	Branch1,Branch13,Branch25	NW_013530507.1_cds_XP_013163139.1_4696	PTHR45620:SF10	DIURETIC HORMONE 44 RECEPTOR 1	4.7e-121	T	7 transmembrane receptor (Secretin family)	6.070376e-08
OG0006943	No	No	No	No		NW_013530507.1_cds_XP_013163176.1_4733	PTHR13503	NEGATIVE ELONGATION FACTOR COMPLEX MEMBER B	2.2e-228	J	Cofactor of BRCA1 (COBRA1)	2.962963e-205
OG0006944	No	No	No	No		NW_013530507.1_cds_XP_013163252.1_4907	PTHR10891	EF-HAND CALCIUM-BINDING DOMAIN CONTAINING PROTEIN	4.1e-11	S	calcium ion binding	2.008899e-16
OG0006946	No	No	No	No		NW_013530612.1_cds_XP_013163413.1_5305	PTHR15416:SF3		3.6e-17	G	cAMP-dependent protein kinase inhibitor	4.816459e-15
OG0006952	Yes	No	Yes	No	Branch1	NW_013530872.1_cds_XP_013164503.1_6758	PTHR11009:SF5	DERLIN-2	2e-114			NA
OG0006954	No	No	No	No		NW_013530872.1_cds_XP_013164591.1_6558	PTHR11138:SF0	METHIONYL-TRNA FORMYLTRANSFERASE, MITOCHONDRIAL	8.5e-82	J	Formyl transferase, C-terminal domain	3.600006e-38
OG0006958	No	No	No	No		NW_013530872.1_cds_XP_013164875.1_6672	PTHR19965	RNA AND EXPORT FACTOR BINDING PROTEIN	1.8e-51	A	C-terminal duplication domain of Friend of PRMT1	1.722222e-22
OG0006963	No	No	No	No		NW_013530893.1_cds_XP_013165354.1_6979	PTHR13334	MITOCHONDRIAL 28S RIBOSOMAL PROTEIN S10	6.8e-58	J	Ribosomal protein S10p/S20e	9.245288e-25
OG0006968	No	No	No	No		NW_013530935.1_cds_XP_013165870.1_7624	PTHR11594	40S RIBOSOMAL PROTEIN S27	1.8e-71	J,J	Ribosomal protein S27,40S ribosomal protein S27	1.549636e-13
OG0006970	No	No	No	No		NW_013530935.1_cds_XP_013165909.1_7665	PTHR12970	TUMOR NECROSIS FACTOR SUPERFAMILY, MEMBER 5-INDUCED PROTEIN 1 CLAST3	2.3e-66	O	PAC2 family	3.586e-23
OG0006971	No	No	No	No		NW_013530935.1_cds_XP_013165915.1_7623	PTHR47227	FAMILY NOT NAMED	2.2e-52			NA
OG0006975	No	No	No	No		NW_013530969.1_cds_XP_013166486.1_7969	PTHR21230:SF62	VESICLE TRANSPORT THROUGH INTERACTION WITH T-SNARES HOMOLOG 1A	2.2e-57			NA
OG0006978	No	No	No	No		NW_013530969.1_cds_XP_013167109.1_8469	PTHR30037:SF4	DNA-3-METHYLADENINE GLYCOSYLASE 1	2.7e-84			NA
OG0006979	No	No	No	No		NW_013530969.1_cds_XP_013167230.1_7988	PTHR12763:SF8	MITOCHONDRIAL IMPORT INNER MEMBRANE TRANSLOCASE SUBUNIT TIM14	1e-47	O	DnaJ molecular chaperone homology domain	4.074109e-14
OG0006980	No	No	No	No		NW_013530969.1_cds_XP_013167233.1_8574	PTHR21255:SF7	TCTEX1 DOMAIN-CONTAINING PROTEIN 2	4.5e-35	N	Tctex-1 family	9.056609e-13
OG0006981	No	No	No	No		NW_013530969.1_cds_XP_013167296.1_8287	PTHR11035	PTPLA DOMAIN PROTEIN	4.7e-72	I	Catalyzes the third of the four reactions of the long- chain fatty acids elongation cycle. This endoplasmic reticulum- bound enzymatic process, allows the addition of two carbons to the chain of long- and very long-chain fatty acids VLCFAs per cycle. This enzyme catalyzes the dehydration of the 3-hydroxyacyl-CoA intermediate into trans-2,3-enoyl-CoA, within each cycle of fatty acid elongation. Th…	2e-16
OG0006982	No	No	No	No		NW_013530970.1_cds_XP_013167412.1_8901	PTHR11157:SF21	ELONGATION OF VERY LONG CHAIN FATTY ACIDS PROTEIN	3.3e-94	I	GNS1/SUR4 family	9.623668e-15
OG0006986	Yes	No	Yes	No	Branch7	NW_013530970.1_cds_XP_013167863.1_8806	PTHR46814:SF1	EGALITARIAN, ISOFORM B	3e-123	L	3'-5' exonuclease	5.09434e-168
OG0006989	No	No	No	No		NW_013530970.1_cds_XP_013167975.1_8832	PTHR21141:SF5	60S ACIDIC RIBOSOMAL PROTEIN P2	2.4e-46	J,J	Structural constituent of ribosome. It is involved in the biological process described with translational elongation,60s Acidic ribosomal protein	1.01986e-14
OG0006990	No	No	No	No		NW_013530970.1_cds_XP_013167981.1_9175	PTHR21426:SF12	EXOCYST COMPLEX COMPONENT 8	7e-97	U	Exocyst component 84 C-terminal	1.444444e-128
OG0006992	No	No	No	No		NW_013531052.1_cds_XP_013168164.1_9791	PTHR28360	FAMILY NOT NAMED	9.5e-21	S	Dynactin subunit p22	3.648704e-10
OG0006994	No	No	No	No		NW_013531052.1_cds_XP_013168283.1_9477	PTHR24073:SF382	RABX6, ISOFORM B	8e-78	U	Gtr1/RagA G protein conserved region	2.363636e-27
OG0006995	No	No	No	No		NW_013531052.1_cds_XP_013168382.1_9661	PTHR11246:SF5	PRE-MRNA-SPLICING FACTOR SYF1	0	A	HAT (Half-A-TPR) repeats	4.909091e-168
OG0006996	No	No	No	No		NW_013531079.1_cds_XP_013168858.1_10168	PTHR12377:SF2	MIP18 FAMILY PROTEIN FAM96A	1.3e-60	S	Pfam:DUF59	7.818182e-17
OG0006997	No	No	No	No		NW_013531107.1_cds_XP_013169090.1_10744	PTHR12243	FAMILY NOT NAMED	1.3e-38	K	BESS motif	4.318519e-19
OG0006998	No	No	No	No		NW_013531107.1_cds_XP_013169117.1_10754	PTHR21193	FAMILY NOT NAMED	8e-14	S	Oxidoreductase-like protein, N-terminal	3.91297e-16
OG0006999	No	No	No	No		NW_013531107.1_cds_XP_013169308.1_10510	PTHR13323:SF4	RAGULATOR COMPLEX PROTEIN LAMTOR2	4e-45	DZ,T	SDA1,Roadblock/LC7 domain	1.927355e-18
OG0007008	No	No	No	No		NW_013531688.1_cds_XP_013170727.1_11982	PTHR15681	FAMILY NOT NAMED	5.3e-34			3.461538e-14
OG0007011	Yes	Yes	Yes	No	Branch1,Branch11,Branch19,Branch20,Branch30,Branch7	NW_013531688.1_cds_XP_013170982.1_11911	PTHR22624:SF52	CYSTEINE PROTEASE	4.1e-177			NA
OG0007013	No	No	No	No		NW_013531700.1_cds_XP_013171429.1_12719	PTHR18763:SF0	WD REPEAT-CONTAINING PROTEIN 18	2.8e-84	K,K	rRNA processing,gonadal mesoderm development	6.666667e-51
OG0007016	No	No	No	No		NW_013531700.1_cds_XP_013171537.1_12784	PTHR13401	RAGULATOR COMPLEX PROTEIN LAMTOR1	8.6e-34	S	It is involved in the biological process described with	1.762207e-12
OG0007017	No	No	No	No		NW_013531700.1_cds_XP_013171556.1_12660	PTHR10528:SF17	AF4/FMR2 FAMILY MEMBER 4	6.1e-57	K	AF-4 proto-oncoprotein	1.354389e-19
OG0007022	No	No	No	No		NW_013531704.1_cds_XP_013172194.1_13220	PTHR23129:SF0	FIT FAMILY PROTEIN CG10671	2e-90	I	Inositol phospholipid synthesis and fat-storage-inducing TM	2.545455e-41
OG0007023	No	No	No	No		NW_013531704.1_cds_XP_013172233.1_13167	PTHR12773:SF0	MULTIFUNCTIONAL METHYLTRANSFERASE SUBUNIT TRM112-LIKE PROTEIN	2e-47	S	Trm112p-like protein	6.000001e-21
OG0007025	Yes	Yes	Yes	No	Branch32,Branch7	NW_013531704.1_cds_XP_013172556.1_13302	PTHR23159:SF30	CENTROSOMAL PROTEIN 135KDA, ISOFORM B	1.1e-69	S	Centrosomal protein	2.653061e-35
OG0007026	No	No	No	No		NW_013531704.1_cds_XP_013172641.1_13011	PTHR13551:SF1	BRAIN PROTEIN I3	6.9e-34	S	Uncharacterized conserved protein (DUF2367)	3.636379e-18
OG0007028	Yes	No	Yes	Yes	Branch15	NW_013531711.1_cds_XP_013172772.1_13930	PTHR13568:SF6	TRANSMEMBRANE PROTEIN 185-LIKE	9.9e-152	S	Transmembrane Fragile-X-F protein	3.600022e-10
OG0007029	No	No	No	No		NW_013531711.1_cds_XP_013172883.1_13881	PTHR10380:SF160	CUTICULAR PROTEIN 100A	8.2e-59	S	Insect cuticle protein	3.703704e-24
OG0007030	No	No	No	No		NW_013531711.1_cds_XP_013173025.1_13931	PTHR10953:SF29	NEDD8-ACTIVATING ENZYME E1 REGULATORY SUBUNIT	1.5e-132	O	ThiF family	3.703704e-80
OG0007031	No	No	No	No		NW_013531716.1_cds_XP_013173205.1_14065	PTHR10026:SF8	CYCLIN-H	2e-72	DKL	Cyclin C-terminal domain	1.853704e-78
OG0007032	No	No	No	No		NW_013531716.1_cds_XP_013173316.1_14051	NOHIT	NA	NA			1.108315e-15
OG0007036	Yes	No	Yes	Yes	Branch14,Branch21	NW_013531716.1_cds_XP_013173572.1_14487	PTHR13096	MINA53 MYC INDUCED NUCLEAR ANTIGEN	6.5e-82			NA
OG0007037	Yes	Yes	Yes	Yes	Branch20,Branch23,Branch25	NW_013531716.1_cds_XP_013173581.1_14208	PTHR11362	PHOSPHATIDYLETHANOLAMINE-BINDING PROTEIN	1.9e-24			NA
OG0007041	Yes	No	Yes	No	Branch23	NW_013531726.1_cds_XP_013174098.1_14861	NOHIT	NA	NA			NA
OG0007042	No	No	No	No		NW_013531873.1_cds_XP_013174468.1_15236	PTHR10388:SF51	EUKARYOTIC TRANSLATION INITIATION FACTOR 1B	1.1e-50	J	Translation initiation factor activity. It is involved in the biological process described with translational initiation	1.352031e-33
OG0007045	No	No	No	No		NW_013532534.1_cds_XP_013174979.1_15801	PTHR23050:SF305	CENTRIN-2	4.9e-80	T	EF-hand domain	1.333333e-26
OG0007046	Yes	Yes	No	No	Branch6	NW_013532534.1_cds_XP_013174993.1_15903	PTHR46590	FAMILY NOT NAMED	2.1e-46	I	Domain in homologues of a S. cerevisiae phosphatidylinositol transfer protein (Sec14p)	6.814653e-34
OG0007047	No	No	No	No		NW_013532534.1_cds_XP_013175078.1_15942	NOHIT	NA	NA			1.55488e-09
OG0007049	Yes	Yes	No	Yes	Branch28	NW_013532534.1_cds_XP_013175386.1_16097	PTHR11787:SF3	RAB GDP DISSOCIATION INHIBITOR ALPHA	1.1e-219	O	Regulates the GDP GTP exchange reaction of most RAB proteins by inhibiting the dissociation of GDP from them, and the subsequent binding of GTP	2.452831e-173
OG0007050	No	No	No	No		NW_013532534.1_cds_XP_013175436.1_15670	PTHR12231:SF242	ROUNDABOUT HOMOLOG 2	3.1e-187	T	Fibronectin type 3 domain	9.259259e-254
OG0007056	No	No	No	No		NW_013532703.1_cds_XP_013176239.1_16830	PTHR16133	SOLUTE CARRIER FAMILY 39 ZINC TRANSPORTER , MEMBER 9-RELATED	1.3e-108	U	Metal ion transmembrane transporter activity. It is involved in the biological process described with metal ion transport	6.654052e-15
OG0007057	Yes	Yes	Yes	Yes	Branch14,Branch16	NW_013532703.1_cds_XP_013176240.1_16832	PTHR24260:SF118	AT07769P-RELATED	2.7e-21	E	Trypsin-like serine protease	2e-29
OG0007058	No	No	No	No		NW_013532703.1_cds_XP_013176241.1_17339	PTHR45617:SF84	GP150, ISOFORM D	5.3e-110	S	Leucine-rich repeats, typical (most populated) subfamily	4.444444e-87
OG0007066	No	No	No	No		NW_013532703.1_cds_XP_013177247.1_17371	PTHR24373:SF281	FISH-LIPS, ISOFORM C-RELATED	1.5e-89	T	Leucine rich repeat C-terminal domain	3.518519e-41
OG0007072	No	No	No	No		NW_013532721.1_cds_XP_013177742.1_18670	NOHIT	NA	NA			3.518523e-20
OG0007075	Yes	No	Yes	No	Branch23,Branch7	NW_013532721.1_cds_XP_013177951.1_18397	PTHR23245:SF36	TRNA (GUANINE(37)-N1)-METHYLTRANSFERASE	6.7e-139			NA
OG0007076	No	No	No	No		NW_013532721.1_cds_XP_013178102.1_18661	NOHIT	NA	NA			8.18182e-23
OG0007077	Yes	Yes	Yes	Yes	Branch1,Branch13,Branch19,Branch20,Branch25,Branch28,Branch7	NW_013532721.1_cds_XP_013178162.1_18374	NOHIT	NA	NA			NA
OG0007078	No	No	No	No		NW_013532721.1_cds_XP_013178248.1_18309	PTHR13163:SF0	TRANSMEMBRANE PROTEIN 35A	1.4e-58	C,S	Oxidoreductase-like protein, N-terminal,DoxX-like family	2.974291e-15
OG0007079	No	No	No	No		NW_013532721.1_cds_XP_013178258.1_18083	PTHR24070:SF178	GTP-BINDING PROTEIN DI-RAS2	8.7e-105	S	Ras subfamily of RAS small GTPases	3.148148e-17
OG0007081	No	No	No	No		NW_013532791.1_cds_XP_013178355.1_18751	PTHR23147:SF100	ZGC:77262	2.2e-58	A	Zinc knuckle	1.605453e-48
OG0007082	No	No	No	No		NW_013532866.1_cds_XP_013178525.1_18967	PTHR12886	PIG-M MANNOSYLTRANSFERASE	1.6e-126	G	Mannosyltransferase (PIG-M)	2.777778e-54
OG0007084	Yes	Yes	Yes	Yes	Branch25,Branch5	NW_013532897.1_cds_XP_013178757.1_19144	PTHR13247:SF0	MITOCHONDRIAL FISSION 1 PROTEIN	3e-42	M	Involved in the fragmentation of the mitochondrial network and its perinuclear clustering	3.333391e-16
OG0007086	No	No	No	No		NW_013533632.1_cds_XP_013179065.1_19884	PTHR43503:SF11	PEROXIREDOXIN-6	9.3e-94	O	Redoxin	7.090952e-18
OG0007088	Yes	No	Yes	No	Branch23	NW_013533632.1_cds_XP_013179248.1_19667	PTHR12737	DIMETHYLARGININE DIMETHYLAMINOHYDROLASE	1.4e-75	E	dimethylaminohydrolase 1	5.539978e-19
OG0007092	No	No	No	No		NW_013533657.1_cds_XP_013179794.1_20392	NOHIT	NA	NA			1.377359e-14
OG0007093	Yes	No	Yes	No	Branch23	NW_013533657.1_cds_XP_013179829.1_20169	PTHR46917	FAMILY NOT NAMED	2.1e-21			NA
OG0007096	No	No	No	No		NW_013533657.1_cds_XP_013180092.1_20161	PTHR46716	FAMILY NOT NAMED	8.5e-176	T	Protein tyrosine kinase	2.264151e-98
OG0007100	No	No	No	No		NW_013533761.1_cds_XP_013180401.1_20952	PTHR24229:SF51	ALLATOSTATIN C RECEPTOR 1-RELATED	4e-149	T	Serpentine type 7TM GPCR chemoreceptor Srx	2.037052e-93
OG0007101	No	No	No	No		NW_013533761.1_cds_XP_013180555.1_20945	PTHR12487:SF7	PROTEIN TEASHIRT-RELATED	0	K	C2H2 type zinc-finger (2 copies)	4.90566e-168
OG0007102	No	No	No	No		NW_013533761.1_cds_XP_013180580.1_20915	PTHR23065:SF15	AT02057P	1.8e-299	D	Muniscin C-terminal mu homology domain	1.407407e-221
OG0007104	No	No	No	No		NW_013533761.1_cds_XP_013180623.1_20803	PTHR24115:SF467	KINESIN-LIKE PROTEIN KIF23	7.2e-87	Z	Arf6-interacting domain of mitotic kinesin-like protein 1	2.264151e-164
OG0007106	No	No	No	No		NW_013533994.1_cds_XP_013181019.1_21217	PTHR19861:SF0	WD REPEAT-CONTAINING PROTEIN 82	1.1e-143	ABO	WD domain, G-beta repeat	2.727273e-85
OG0007107	No	No	No	No		NW_013533994.1_cds_XP_013181034.1_21492	PTHR13160	FAMILY NOT NAMED	3.8e-94	S	OST3 / OST6 family, transporter family	3.148149e-18
OG0007108	No	No	No	No		NW_013533994.1_cds_XP_013181088.1_21352	PTHR33963:SF2	MKRN2 OPPOSITE STRAND PROTEIN	3.6e-69	S	Domain of unknown function (DUF4796)	1.403849e-30
OG0007110	Yes	Yes	Yes	No	Branch1,Branch10,Branch11,Branch13,Branch16,Branch19,Branch2,Branch23,Branch27,Branch29,Branch30,Branch7	NW_013533994.1_cds_XP_013181142.1_21229	PTHR11254:SF66	E3 UBIQUITIN-PROTEIN LIGASE ITCHY HOMOLOG	0			NA
OG0007111	Yes	No	Yes	No	Branch10,Branch7	NW_013533994.1_cds_XP_013181148.1_21234	PTHR13068:SF3	TRANSCRIPTION TERMINATION FACTOR 3, MITOCHONDRIAL	1.6e-30			NA
OG0007112	No	No	No	No		NW_013533994.1_cds_XP_013181285.1_21240	PTHR28608	FAMILY NOT NAMED	0	S	Integrator complex subunit 2	1.509091e-190
OG0007113	No	No	No	No		NW_013533994.1_cds_XP_013181311.1_21190	PTHR24067:SF294	PROTEIN CROSSBRONX-RELATED	7.1e-66			NA
OG0007117	No	No	No	No		NW_013530970.1_cds_XP_013167925.1_9382	PTHR15117:SF24		8.9e-47	B	SCA7, zinc-binding domain	2.54902e-51
OG0007118	Yes	No	Yes	Yes	Branch17	NW_013531188.1_cds_XP_013169664.1_11205	PTHR24394:SF12	CENTROSOME-ASSOCIATED ZINC FINGER PROTEIN CP190	4.5e-70	S	Metal ion binding	4e-26
OG0007122	No	No	No	No		NW_013532703.1_cds_XP_013176098.1_16933	PTHR11849:SF187	ETS-DOMAIN LACKING	3.6e-24	S	SAM / Pointed domain	5.221952e-10
OG0007126	Yes	Yes	No	No	Branch13	NW_013528989.1_cds_XP_013164546.1_697	PTHR12471:SF7	LD09158P	2.6e-65	C	Vacuolar ATP synthase subunit S1 (ATP6S1)	8.301887e-13
OG0007127	No	No	No	No		NW_013529082.1_cds_XP_013166709.1_821	PTHR14256:SF1	GEO09626P1	5.6e-35	P,P	NADH ubiquinone dehydrogenase,NADH-ubiquinone reductase complex 1 MLRQ subunit	7.638588e-11
OG0007134	No	No	No	No		NW_013530472.1_cds_XP_013161966.1_4141	PTHR31206:SF1		1.1e-35	S	FAM177 family	2.909091e-16
OG0007155	No	No	No	No		NW_013532703.1_cds_XP_013176258.1_17490	PTHR16056:SF16		1.4e-76	S	cellular calcium ion homeostasis	6.153846e-29
OG0007158	Yes	Yes	Yes	No	Branch26,Branch32,Branch7	NW_013532866.1_cds_XP_013178586.1_19038	PTHR24379	FAMILY NOT NAMED	2.2e-65	S	Zinc finger, C2H2 type	2.45283e-41
OG0007160	Yes	Yes	No	No	Branch6	NW_013533632.1_cds_XP_013179086.1_19613	NOHIT	NA	NA			5.200002e-28
OG0007167	No	No	No	No		NW_013528641.1_cds_XP_013161251.1_20	PTHR12236:SF18	CUTICULAR PROTEIN 66D	3.6e-59	S,O	Insect cuticle protein,Insect cuticle protein	6.166882e-19
OG0007168	No	No	No	No		NW_013528891.1_cds_XP_013182342.1_250	PTHR16294	DYSTROBREVIN BINDING PROTEIN 1 DYSBINDIN	3.8e-28	S	dystrobrevin binding protein 1	1.153962e-18
OG0007173	Yes	Yes	No	No	Branch26	NW_013529697.1_cds_XP_013176576.1_1798	PTHR13473	MITOCHONDRIAL RIBOSOMAL PROTEIN L48	4e-40	J	ribosomal protein, L48	2.505892e-13
OG0007174	No	No	No	No		NW_013529697.1_cds_XP_013176944.1_1674	PTHR13215:SF0	ACTIVATED RNA POLYMERASE II TRANSCRIPTIONAL COACTIVATOR P15	2.6e-29	K	Transcriptional Coactivator p15 (PC4)	8.186326e-16
OG0007175	No	No	No	No		NW_013529697.1_cds_XP_013177483.1_1772	PTHR31129	FAMILY NOT NAMED	6.7e-25			NA
OG0007176	No	No	No	No		NW_013529697.1_cds_XP_013178125.1_1794	PTHR31195:SF2	ZGC:77056	3.2e-26	S	Domain of unknown function (DUF4604)	5.384615e-13
OG0007177	No	No	No	No		NW_013529697.1_cds_XP_013179486.1_1924	PTHR21261:SF2	RE31221P	9.2e-67			3.404267e-15
OG0007179	No	No	No	No		NW_013529869.1_cds_XP_013182064.1_2873	PTHR11886:SF2	DYNEIN LIGHT CHAIN	3.1e-44	Z	Dynein light chain type 1	2.211538e-17
OG0007181	Yes	Yes	No	No	Branch24	NW_013529869.1_cds_XP_013182208.1_2493	PTHR19965:SF35	POLYMERASE DELTA-INTERACTING PROTEIN 3	7.2e-31			NA
OG0007184	No	No	No	No		NW_013530064.1_cds_XP_013161274.1_3289	PTHR22776:SF49		2.1e-31			NA
OG0007189	No	No	No	No		NW_013530472.1_cds_XP_013162207.1_3982	NOHIT	NA	NA			2.45283e-18
OG0007191	No	No	No	No		NW_013530472.1_cds_XP_013162370.1_3888	PTHR22950:SF638		2.1e-85	E	Transmembrane amino acid transporter protein	1.960784e-24
OG0007192	Yes	Yes	Yes	Yes	Branch20,Branch25	NW_013530507.1_cds_XP_013162529.1_5072	PTHR12332	FAMILY NOT NAMED	3e-43			NA
OG0007193	Yes	No	No	No	Branch2	NW_013530507.1_cds_XP_013163091.1_5089	PTHR10075:SF65		1e-42	S	Immunoglobulin	4.50138e-17
OG0007194	No	No	No	No		NW_013530507.1_cds_XP_013163171.1_4718	PTHR24073:SF653	RAS-RELATED PROTEIN RAB-43	1.2e-71	U	Rab subfamily of small GTPases	1.490584e-25
OG0007195	No	No	No	No		NW_013530507.1_cds_XP_013163199.1_4541	NOHIT	NA	NA			3.403021e-14
OG0007196	No	No	No	No		NW_013530612.1_cds_XP_013163321.1_5214	PTHR24408	FAMILY NOT NAMED	1.1e-23	S	Zinc finger, C2H2 type	2.68717e-15
OG0007200	No	No	No	No		NW_013530779.1_cds_XP_013164108.1_5821	PTHR12920	RYBP AND YAF2-RELATED	1.8e-42	K	Yaf2/RYBP C-terminal binding motif	5.11963e-19
OG0007201	No	No	No	No		NW_013530779.1_cds_XP_013164112.1_5753	PTHR10485:SF2	MITOCHONDRIAL IMPORT INNER MEMBRANE TRANSLOCASE SUBUNIT TIM17-B	7.7e-74	U,U	Tim17/Tim22/Tim23/Pmp24 family,Mitochondrial import inner membrane translocase subunit	8.493965e-22
OG0007203	No	No	No	No		NW_013530784.1_cds_XP_013164137.1_5864	PTHR24092:SF91	PHOSPHOLIPID-TRANSPORTING ATPASE	7.5e-131	P	Phospholipid-translocating P-type ATPase C-terminal	2.836538e-51
OG0007204	No	No	No	No		NW_013530860.1_cds_XP_013164360.1_6074	PTHR12236:SF76	CUTICULAR PROTEIN 56F	8.3e-22	S,S	Insect cuticle protein,Sperm tail	8.249247e-15
OG0007205	No	No	No	No		NW_013530872.1_cds_XP_013164626.1_6824	NOHIT	NA	NA			2.374444e-15
OG0007209	No	No	No	No		NW_013530893.1_cds_XP_013165671.1_7271	PTHR42753:SF9	39S RIBOSOMAL PROTEIN L39, MITOCHONDRIAL	1.3e-111	J	Threonyl and Alanyl tRNA synthetase second additional domain	5.104168e-26
OG0007212	No	No	No	No		NW_013530935.1_cds_XP_013165959.1_7835	PTHR37161:SF2	AT11648P-RELATED	4.1e-43	S	Protein of unknown function (DUF745)	4.490357e-15
OG0007215	No	No	No	No		NW_013530935.1_cds_XP_013166020.1_7606	PTHR22933:SF30	FI18455P1	4.8e-45	S	Chitin-binding domain type 2	2.115573e-29
OG0007216	Yes	No	No	No	Branch27	NW_013530935.1_cds_XP_013166285.1_7621	PTHR13651	UNCHARACTERIZED	4.2e-50	E,S	Glycine cleavage T-protein C-terminal barrel domain,Glycine cleavage H-protein	6.298491e-16
OG0007218	Yes	No	Yes	No	Branch11	NW_013530935.1_cds_XP_013166310.1_7372	PTHR45963:SF3	SORTING NEXIN-12	4.8e-93	U	PhoX homologous domain, present in p47phox and p40phox.	1.686275e-09
OG0007220	No	No	No	No		NW_013530969.1_cds_XP_013166524.1_8594	PTHR43856:SF1	MITOCHONDRIAL CARDIOLIPIN HYDROLASE	1.5e-41	G	PLD-like domain	1.211829e-25
OG0007221	No	No	No	No		NW_013530969.1_cds_XP_013166550.1_8500	PTHR13906:SF12	PROTEIN-SERINE O-PALMITOLEOYLTRANSFERASE PORCUPINE	4.7e-123	S	Protein-serine O-palmitoleoyltransferase that acts as a key regulator of the Wnt signaling pathway by mediating the attachment of palmitoleate, a 16-carbon monounsaturated fatty acid (C16 1), to Wnt proteins. Serine palmitoleylation of Wnt proteins is required for efficient binding to frizzled receptors	4.716981e-74
OG0007223	No	No	No	No		NW_013530969.1_cds_XP_013166734.1_8461	PTHR10245:SF15	ENDOTHELIAL DIFFERENTIATION-RELATED FACTOR 1	3e-60	K	Helix-turn-helix XRE-family like proteins	2.222236e-27
OG0007225	Yes	No	Yes	Yes	Branch17,Branch23,Branch25	NW_013530970.1_cds_XP_013167578.1_9086	PTHR14021:SF15	IRON-SULFUR CLUSTER CO-CHAPERONE PROTEIN HSCB, MITOCHONDRIAL	5.7e-65			NA
OG0007226	No	No	No	No		NW_013530970.1_cds_XP_013167687.1_8884	PTHR23236:SF11	EUKARYOTIC TRANSLATION INITIATION FACTOR 4H	4.2e-40			NA
OG0007227	No	No	No	No		NW_013530970.1_cds_XP_013167824.1_9245	PTHR23003:SF27	NUCLEOLAR PROTEIN 3	5.5e-88	A	RNA recognition motif	1.286865e-17
OG0007229	No	No	No	No		NW_013530970.1_cds_XP_013167909.1_9262	PTHR23338:SF17	SMALL NUCLEAR RIBONUCLEOPROTEIN SM D3	5.2e-50	A,A	Small nuclear ribonucleoprotein SM,snRNP Sm proteins	6.296296e-16
OG0007230	Yes	Yes	Yes	No	Branch1,Branch10,Branch11,Branch13,Branch16,Branch18,Branch20,Branch23,Branch6,Branch7,Branch8	NW_013530970.1_cds_XP_013168040.1_9211	PTHR13439:SF56	BCDNA.GH12326	2.9e-80			NA
OG0007231	No	No	No	No		NW_013530970.1_cds_XP_013168050.1_9230	PTHR11008:SF38	RE08075P	5.9e-81	S	Haemolymph juvenile hormone binding protein (JHBP)	6.488558e-16
OG0007236	No	No	No	No		NW_013531079.1_cds_XP_013168657.1_10144	PTHR22761:SF4	CHARGED MULTIVESICULAR BODY PROTEIN 4B	4.5e-80	U,U,U	Belongs to the SNF7 family,posttranslational protein targeting to endoplasmic reticulum membrane,Snf7	5.285714e-09
OG0007237	No	No	No	No		NW_013531079.1_cds_XP_013168851.1_10221	PTHR23199:SF7	RE45222P	4.2e-114			1.849057e-10
OG0007238	No	No	No	No		NW_013531079.1_cds_XP_013168854.1_10224	PTHR10395	URICASE AND TRANSTHYRETIN-RELATED	7.2e-40	I	HIUase/Transthyretin family	1.221167e-15
OG0007239	No	No	No	No		NW_013531107.1_cds_XP_013169236.1_10272	NOHIT	NA	NA			1.037736e-18
OG0007240	No	No	No	No		NW_013531107.1_cds_XP_013169515.1_10418	PTHR21016:SF1	TM2 DOMAIN-CONTAINING PROTEIN 1	2.6e-61	S	TM2 domain	4.179545e-22
OG0007242	No	No	No	No		NW_013531188.1_cds_XP_013169758.1_11221	PTHR19269:SF45	TROPOMYOSIN-1, ISOFORMS 33/34	1.3e-106	,Z	,Tropomyosin like	1.509848e-37
OG0007243	No	No	No	No		NW_013531688.1_cds_XP_013170621.1_11829	PTHR13359:SF2	39S RIBOSOMAL PROTEIN L40, MITOCHONDRIAL	7.6e-39	J	Mitochondrial ribosomal protein L28	8.637718e-17
OG0007249	No	No	No	No		NW_013531700.1_cds_XP_013171723.1_12665	PTHR10544:SF0	60S RIBOSOMAL PROTEIN L28	2.5e-42	J	Ribosomal L28e protein family	2.615094e-15
OG0007250	No	No	No	No		NW_013531704.1_cds_XP_013171896.1_13297	PTHR11360:SF238	MONOCARBOXYLATE TRANSPORTER FAMILY	2.8e-19	G	It is involved in the biological process described with transmembrane transport	8.113208e-38
OG0007255	No	No	No	No		NW_013531704.1_cds_XP_013172386.1_13249	PTHR22093	LEUKOCYTE RECEPTOR CLUSTER LRC MEMBER 1	2.9e-57	S	N-terminal domain of CBF1 interacting co-repressor CIR	3.277402e-08
OG0007256	No	No	No	No		NW_013531704.1_cds_XP_013172415.1_13190	NOHIT	NA	NA			1.851855e-12
OG0007257	No	No	No	No		NW_013531704.1_cds_XP_013172500.1_13286	PTHR12290:SF19	PROTEIN CORNICHON HOMOLOG 4	3.1e-63	OTU,OTU	It is involved in the biological process described with intracellular signal transduction,Cornichon protein	3.01887e-14
OG0007263	No	No	No	No		NW_013531716.1_cds_XP_013173398.1_14249	PTHR43353:SF5	SUCCINATE-SEMIALDEHYDE DEHYDROGENASE, MITOCHONDRIAL	4.3e-209	TU,C	Munc13 (mammalian uncoordinated) homology domain,Succinate-semialdehyde dehydrogenase NAD(P) activity. It is involved in the biological process described with	3.584906e-91
OG0007265	No	No	No	No		NW_013531716.1_cds_XP_013173561.1_14189	NOHIT	NA	NA			NA
OG0007269	No	No	No	No		NW_013532534.1_cds_XP_013175087.1_15828	PTHR13077:SF6	SELENOPROTEIN F	9.4e-48	S	Sep15/SelM redox domain	4.62963e-25
OG0007271	No	No	No	No		NW_013532534.1_cds_XP_013175322.1_16111	PTHR10859:SF91	DOLICHYL-PHOSPHATE BETA-GLUCOSYLTRANSFERASE	5.7e-113	M	Glycosyltransferase like family 2	5.833516e-38
OG0007273	No	No	No	No		NW_013532703.1_cds_XP_013175664.1_16617	NOHIT	NA	NA			1.407711e-13
OG0007274	Yes	No	Yes	Yes	Branch17	NW_013532703.1_cds_XP_013175797.1_17163	PTHR13621	FAMILY NOT NAMED	6e-59			NA
OG0007275	No	No	No	No		NW_013532703.1_cds_XP_013175967.1_17688	PTHR13447	MITOCHONDRIAL 28S RIBOSOMAL PROTEIN S28	3e-57			NA
OG0007276	Yes	Yes	No	Yes	Branch28	NW_013532703.1_cds_XP_013176288.1_17404	PTHR23200:SF48	METALLO-BETA-LACTAMASE DOMAIN-CONTAINING PROTEIN 1	3.6e-72	S	Metallo-beta-lactamase superfamily	1.786043e-16
OG0007279	No	No	No	No		NW_013532703.1_cds_XP_013176495.1_16711	PTHR33562	FAMILY NOT NAMED	6.4e-11	U	Required for homeostatic regulation of sleep under normal conditions and after sleep deprivation. Important regulator of the Sh K( ) channel, acting as a signaling molecule that connects sleep drive to lowered membrane excitability, possibly by enhancing K( ) channel activity and thus reducing neuronal excitability	7.557045e-20
OG0007281	No	No	No	No		NW_013532703.1_cds_XP_013177043.1_16614	PTHR15654:SF2	COILED-COIL DOMAIN-CONTAINING PROTEIN 113	1.5e-67	S	Domain of unknown function (DUF4201)	1.08e-56
OG0007282	Yes	No	Yes	Yes	Branch21,Branch25	NW_013532703.1_cds_XP_013177057.1_18044	PTHR10696:SF33	GAMMA-BUTYROBETAINE DIOXYGENASE	2.2e-115	I,O	Taurine catabolism dioxygenase TauD, TfdA family,Tripeptidyl peptidase II	2.222227e-39
OG0007284	No	No	No	No		NW_013532703.1_cds_XP_013177101.1_17162	PTHR21680:SF0	COILED-COIL DOMAIN-CONTAINING PROTEIN 124	5.5e-61			NA
OG0007290	No	No	No	No		NW_013532721.1_cds_XP_013178052.1_18497	PTHR11266:SF81	GH12661P	1.2e-69	S	Mpv17 / PMP22 family	4.359003e-19
OG0007293	No	No	No	No		NW_013532791.1_cds_XP_013178327.1_18765	PTHR16523	FAMILY NOT NAMED	5.6e-40	S	PEST, proteolytic signal-containing nuclear protein family	1.066872e-15
OG0007298	No	No	No	No		NW_013533632.1_cds_XP_013179226.1_19591	PTHR46222	FAMILY NOT NAMED	1.6e-75			NA
OG0007299	No	No	No	No		NW_013533657.1_cds_XP_013179725.1_20097	PTHR13929:SF0	UBIA PRENYLTRANSFERASE DOMAIN-CONTAINING PROTEIN 1	3e-107	H	UbiA prenyltransferase family	1.584906e-60
OG0007300	No	No	No	No		NW_013533657.1_cds_XP_013179842.1_19991	NOHIT	NA	NA			9.607843e-34
OG0007303	Yes	No	Yes	No	Branch1	NW_013533657.1_cds_XP_013180058.1_20285	PTHR14523	UNCHARACTERIZED PROTEIN C17ORF53 HOMOLOG	8e-19			NA
OG0007304	No	No	No	No		NW_013533657.1_cds_XP_013180072.1_20401	PTHR46597	FAMILY NOT NAMED	1.6e-46			NA
OG0007307	No	No	No	No		NW_013533994.1_cds_XP_013181021.1_21333	PTHR14248:SF33	CYCLIN-Y	8.3e-140	S	Cyclin	2.452832e-100
OG0007308	No	No	No	No		NW_013533994.1_cds_XP_013181079.1_21136	PTHR22890:SF2	MEDIATOR OF RNA POLYMERASE II TRANSCRIPTION SUBUNIT 11	2.9e-30	K	Mediator complex protein	1.339623e-16
OG0007316	Yes	No	Yes	No	Branch19	NW_013532866.1_cds_XP_013178424.1_18809	PTHR23226:SF250	MCG112779-RELATED	7.8e-68			NA
OG0007324	No	No	No	No		NW_013529697.1_cds_XP_013176073.1_1625	PTHR13798:SF6	RNA BINDING MOTIF PROTEIN HOMOLOG	1.2e-38	A	RNA recognition motif	2.887323e-29
OG0007332	No	No	No	No		NW_013530872.1_cds_XP_013164892.1_6770	PTHR22807:SF34	METHYLTRANSFERASE NSUN6-RELATED	7.5e-114	A	16S rRNA methyltransferase RsmB/F	3.783784e-18
OG0007333	Yes	No	Yes	No	Branch19	NW_013530893.1_cds_XP_013165385.1_7003	PTHR12686	3'-5' EXORIBONUCLEASE CSL4-RELATED	3e-58			NA
OG0007338	Yes	Yes	No	No	Branch27,Branch32,Branch5	NW_013530969.1_cds_XP_013166598.1_8417	PTHR13409	MITOCHONDRIAL 39S RIBOSOMAL PROTEIN L51	1.7e-41	J	Mitochondrial ribosomal subunit	1.99398e-19
OG0007344	No	No	No	No		NW_013531107.1_cds_XP_013169050.1_10356	NOHIT	NA	NA			1.09434e-13
OG0007347	No	No	No	No		NW_013531514.1_cds_XP_013170218.1_11460	PTHR13479:SF46	28S RIBOSOMAL PROTEIN S18A, MITOCHONDRIAL	6.9e-44	J	Ribosomal protein S18	3.800005e-22
OG0007351	Yes	No	Yes	No	Branch11	NW_013531704.1_cds_XP_013172594.1_13274	PTHR12486:SF4	APRATAXIN	2.9e-60			NA
OG0007352	Yes	Yes	Yes	No	Branch19,Branch20,Branch23,Branch30,Branch32	NW_013531704.1_cds_XP_013172626.1_13405	PTHR46098	FAMILY NOT NAMED	1.4e-110			NA
OG0007362	No	No	No	No		NW_013532721.1_cds_XP_013178227.1_18530	PTHR15644	OSTEOPETROSIS ASSOCIATED TRANSMEMBRANE PROTEIN 1	2.7e-57	S	Osteopetrosis-associated transmembrane protein 1 precursor	1.372093e-08
OG0007366	Yes	No	Yes	Yes	Branch14,Branch7	NW_013533994.1_cds_XP_013181292.1_21144	PTHR11071:SF11	PEPTIDYL-PROLYL CIS-TRANS ISOMERASE C	8.5e-71	O	PPIases accelerate the folding of proteins. It catalyzes the cis-trans isomerization of proline imidic peptide bonds in oligopeptides	1.742179e-19
OG0007373	No	No	No	No		NW_013529082.1_cds_XP_013167215.1_834	PTHR13866:SF14	BM-40	1.9e-101	W	Follistatin/Osteonectin-like EGF domain	6e-35
OG0007375	No	No	No	No		NW_013529697.1_cds_XP_013179193.1_1695	PTHR11579:SF19	PROTEIN-L-ISOASPARTATE O-METHYLTRANSFERASE	4.9e-102	O	Protein-L-isoaspartate(D-aspartate) O-methyltransferase (PCMT)	1.307716e-18
OG0007379	No	No	No	No		NW_013529869.1_cds_XP_013182407.1_2511	PTHR21668:SF4	EUKARYOTIC TRANSLATION INITIATION FACTOR 1A, X-CHROMOSOMAL	6.2e-74	J	Seems to be required for maximal rate of protein biosynthesis. Enhances ribosome dissociation into subunits and stabilizes the binding of the initiator Met-tRNA(I) to 40 S ribosomal subunits	2.550235e-15
OG0007385	No	No	No	No		NW_013530507.1_cds_XP_013162788.1_4687	PTHR13143	TETRATRICOPEPTIDE REPEAT PROTEIN 19	2.4e-46	C,Z	determination of stomach left/right asymmetry,Tetratricopeptide repeat protein 19 homolog	2.352941e-28
OG0007387	No	No	No	No		NW_013530872.1_cds_XP_013164572.1_6589	PTHR13568:SF9	TRANSMEMBRANE PROTEIN 203	1.2e-31	Z	Transmembrane Fragile-X-F protein	1.72549e-15
OG0007393	No	No	No	No		NW_013530935.1_cds_XP_013165855.1_7914	NOHIT	NA	NA			1.41602e-12
OG0007395	No	No	No	No		NW_013530935.1_cds_XP_013166192.1_7625	PTHR22749:SF6	RIBOFLAVIN KINASE	1.7e-66	H,H	Riboflavin kinase,Riboflavin kinase activity. It is involved in the biological process described with riboflavin biosynthetic process	8.511285e-12
OG0007396	No	No	No	No		NW_013530969.1_cds_XP_013166415.1_7965	PTHR10615:SF73	HISTONE ACETYLTRANSFERASE KAT6B	7.8e-46	B	Belongs to the MYST (SAS MOZ) family	2.887692e-39
OG0007397	No	No	No	No		NW_013530969.1_cds_XP_013166502.1_8755	PTHR13952:SF6	U11/U12 SMALL NUCLEAR RIBONUCLEOPROTEIN 35 KDA PROTEIN	3.9e-78			NA
OG0007400	No	No	No	No		NW_013530969.1_cds_XP_013166584.1_8537	PTHR15892	MITOCHONDRIAL RIBOSOMAL PROTEIN L30	4e-32	J	ribosomal protein, L30	3.431374e-19
OG0007401	No	No	No	No		NW_013530969.1_cds_XP_013166594.1_8399	NOHIT	NA	NA			4.921226e-19
OG0007403	No	No	No	No		NW_013530969.1_cds_XP_013166856.1_8274	PTHR22876	FAMILY NOT NAMED	7.7e-59	S	Uncharacterized conserved protein (DUF2039)	1.827108e-12
OG0007404	No	No	No	No		NW_013530970.1_cds_XP_013167454.1_9024	PTHR13610:SF9		2.6e-66	Q	positive regulation of sensory perception of pain	9.065925e-27
OG0007406	No	No	No	No		NW_013530970.1_cds_XP_013167560.1_9217	PTHR13349	UNCHARACTERIZED	1.4e-52	S	Translation machinery-associated protein 16	3.656731e-29
OG0007412	No	No	No	No		NW_013531052.1_cds_XP_013168142.1_9748	PTHR13085	MICROSOMAL SIGNAL PEPTIDASE 25 KDA SUBUNIT	2.1e-56	U	Microsomal signal peptidase 25 kDa subunit (SPC25)	9.988162e-20
OG0007414	No	No	No	No		NW_013531052.1_cds_XP_013168195.1_9468	PTHR21083	TWISTER	2.6e-40			NA
OG0007415	No	No	No	No		NW_013531052.1_cds_XP_013168342.1_9703	PTHR19424:SF3	HEAT SHOCK FACTOR-BINDING PROTEIN 1	9.3e-32			NA
OG0007417	No	No	No	No		NW_013531107.1_cds_XP_013168992.1_10773	PTHR13463	FAMILY NOT NAMED	1.3e-35	G	Galactosyltransferase	4.175e-12
OG0007418	No	No	No	No		NW_013531107.1_cds_XP_013169104.1_10657	NOHIT	NA	NA			4.852767e-08
OG0007420	No	No	No	No		NW_013531514.1_cds_XP_013170092.1_11324	PTHR23110:SF89	BROAD-COMPLEX CORE PROTEIN ISOFORM 6	1.7e-13	S	Drought induced 19 protein (Di19), zinc-binding	1.75e-36
OG0007423	No	No	No	No		NW_013531688.1_cds_XP_013170815.1_12251	PTHR22811:SF134	TRANSMEMBRANE EMP24 DOMAIN-CONTAINING PROTEIN 10	2.2e-54	U	emp24/gp25L/p24 family/GOLD	3.835117e-14
OG0007425	Yes	No	No	No	Branch10	NW_013531700.1_cds_XP_013171482.1_12633	PTHR12243	FAMILY NOT NAMED	1.3e-13	K	Alcohol dehydrogenase transcription factor Myb/SANT-like	6.315098e-19
OG0007426	No	No	No	No		NW_013531704.1_cds_XP_013172259.1_13059	PTHR22306	UNCHARACTERIZED	9.8e-30	J,S	component of the eukaryotic translation initiation factor 3 (eIF-3) complex, which is involved in protein synthesis of a specialized repertoire of mRNAs and, together with other initiation factors, stimulates binding of mRNA and methionyl-tRNAi to the 40S ribosome. The eIF-3 complex specifically targets and initiates translation of a subset of mRNAs involved in cell proliferation,Uncharacterised …	3.462176e-18
OG0007429	No	No	No	No		NW_013531704.1_cds_XP_013172598.1_12979	PTHR11021:SF0	SMALL NUCLEAR RIBONUCLEOPROTEIN POLYPEPTIDE F	4.7e-44	A	Associated with the spliceosome snRNP U1, U2, U4 U6 and U5	5.376e-10
OG0007436	Yes	No	Yes	No	Branch7	NW_013531726.1_cds_XP_013173911.1_14734	PTHR13351	RENIN RECEPTOR	1.9e-67			NA
OG0007437	No	No	No	No		NW_013532329.1_cds_XP_013174633.1_15406	PTHR22968	PROTEIN KINASE C, MU	6.8e-84	T,T	Lipopolysaccharide kinase (Kdo/WaaP) family,belongs to the protein kinase superfamily. CAMK Ser Thr protein kinase family	1.020003e-17
OG0007439	No	No	No	No		NW_013532534.1_cds_XP_013175320.1_16102	PTHR11721:SF13	60S RIBOSOMAL PROTEIN L27A	3e-74	J	Pfam:Ribosomal_L18e	4.536726e-17
OG0007441	Yes	Yes	No	No	Branch26	NW_013532703.1_cds_XP_013175779.1_17940	PTHR19139:SF268	NEUROGENIC PROTEIN BIG BRAIN	4.3e-37	G	Belongs to the MIP aquaporin (TC 1.A.8) family	1.692733e-14
OG0007442	No	No	No	No		NW_013532703.1_cds_XP_013175798.1_17164	PTHR11759:SF3	28S RIBOSOMAL PROTEIN S11, MITOCHONDRIAL	7.8e-41	J	Ribosomal protein S11	1.301887e-10
OG0007443	No	No	No	No		NW_013532703.1_cds_XP_013175987.1_17941	PTHR19139:SF268	NEUROGENIC PROTEIN BIG BRAIN	6.9e-65	G	Major intrinsic protein	1.1598e-13
OG0007444	No	No	No	No		NW_013532703.1_cds_XP_013175999.1_17100	NOHIT	NA	NA			2.761599e-17
OG0007445	No	No	No	No		NW_013532703.1_cds_XP_013176431.1_16958	PTHR20905:SF1	EG:BACR25B3.5 PROTEIN	1e-29	S	Conserved hypothetical protein	4.576516e-08
OG0007446	No	No	No	No		NW_013532703.1_cds_XP_013176505.1_17901	PTHR23339:SF65	PROTEIN TYROSINE PHOSPHATASE TYPE IVA 2	1.6e-65	T	Protein tyrosine serine threonine phosphatase activity. It is involved in the biological process described with protein dephosphorylation	1.740492e-15
OG0007450	No	No	No	No		NW_013532721.1_cds_XP_013177578.1_18228	NOHIT	NA	NA			1.583258e-18
OG0007457	No	No	No	No		NW_013532721.1_cds_XP_013178164.1_18373	PTHR13021	FAMILY NOT NAMED	7.6e-105	A,A,A	pre-mRNA-splicing factor ISY1,Isy1-like splicing family,Protein of unknown function (DUF4497)	2.30787e-14
OG0007458	Yes	No	Yes	Yes	Branch14	NW_013532721.1_cds_XP_013178217.1_18066	PTHR20905	N-ACETYLTRANSFERASE-RELATED	4.1e-18			2.444444e-15
OG0007461	Yes	No	Yes	No	Branch1	NW_013532866.1_cds_XP_013178653.1_18882	PTHR31531	FAMILY NOT NAMED	1.1e-22	S	HECT-like Ubiquitin-conjugating enzyme (E2)-binding	1.5e-33
OG0007462	Yes	Yes	Yes	Yes	Branch17,Branch20	NW_013532897.1_cds_XP_013178728.1_19170	PTHR45929	FAMILY NOT NAMED	3.7e-109			NA
OG0007467	No	No	No	No		NW_013533994.1_cds_XP_013181009.1_21173	PTHR16055	UNCHARACTERIZED	2e-106	S	It is involved in the biological process described with snRNA processing	6.538462e-119
OG0007469	Yes	Yes	Yes	Yes	Branch12,Branch14,Branch16,Branch17,Branch18,Branch2,Branch24,Branch8	NW_013533994.1_cds_XP_013181113.1_21279	NOHIT	NA	NA			NA
OG0007471	No	No	No	No		NW_013533994.1_cds_XP_013181215.1_21202	PTHR12644:SF1	ACTIN-RELATED PROTEIN 2/3 COMPLEX SUBUNIT 5	4.7e-49	Z	Functions as component of the Arp2 3 complex which is involved in regulation of actin polymerization and together with an activating nucleation-promoting factor (NPF) mediates the formation of branched actin networks	4.723825e-11
OG0007472	No	No	No	No		NW_013533994.1_cds_XP_013181327.1_21393	NOHIT	NA	NA			1.133189e-17
OG0007473	Yes	No	Yes	No	Branch19,Branch30	NW_013533994.1_cds_XP_013181362.1_21387	PTHR10540:SF12	26S PROTEASOME NON-ATPASE REGULATORY SUBUNIT 7	6.2e-172			NA
OG0007476	Yes	Yes	No	No	Branch20	NW_013529869.1_cds_XP_013182005.1_2856	PTHR46377	FAMILY NOT NAMED	8e-42	A,V	nucleic acid binding,Dual specificity phosphatase, catalytic domain	6.183674e-10
OG0007477	No	No	No	No		NW_013530507.1_cds_XP_013163029.1_4928	PTHR16515:SF29	GROWTH FACTOR-INDEPENDENT 1B TRANSCRIPTION REPRESSOR-RELATED	2.5e-83	K,S,S,S	erythrocyte differentiation,Zinc finger, C2H2 type,C2H2-type zinc finger,Zinc finger protein	2.237143e-07
OG0007483	Yes	Yes	Yes	No	Branch13,Branch2,Branch30,Branch7	NW_013532866.1_cds_XP_013178523.1_18964	PTHR23226:SF226		5.1e-62			NA
OG0007485	No	No	No	No		NW_013528976.1_cds_XP_013162707.1_517	PTHR14440	FAMILY NOT NAMED	1.9e-44	K	A49-like RNA polymerase I associated factor	8.235294e-31
OG0007486	No	No	No	No		NW_013529520.1_cds_XP_013170673.1_1286	PTHR17453:SF1	SIGNAL RECOGNITION PARTICLE 19 KDA PROTEIN	2.4e-43	U	SRP19 protein	6.411321e-14
OG0007487	No	No	No	No		NW_013529520.1_cds_XP_013172489.1_1305	NOHIT	NA	NA	J,	RNA splicing,	2.54902e-35
OG0007492	No	No	No	No		NW_013530872.1_cds_XP_013164907.1_6660	PTHR45712	FAMILY NOT NAMED	6.2e-26			NA
OG0007494	No	No	No	No		NW_013530893.1_cds_XP_013165429.1_7092	PTHR24340:SF41	SCARECROW, ISOFORM A	8.3e-41	K	Homeodomain	1.77906e-16
OG0007495	Yes	No	No	No	Branch27	NW_013530893.1_cds_XP_013165595.1_7065	PTHR12227	GLYCERATE KINASE	6.5e-155	G	Domain of unknown function (DUF4147)	2.6e-42
OG0007498	No	No	No	No		NW_013530969.1_cds_XP_013166626.1_8187	NOHIT	NA	NA			NA
OG0007517	No	No	No	No		NW_013532866.1_cds_XP_013178583.1_18810	PTHR24376:SF138	ZGC:66474	1.4e-68	S	Zinc finger, C2H2 type	4.583333e-11
OG0007520	No	No	No	No		NW_013533632.1_cds_XP_013179159.1_19534	NOHIT	NA	NA			1.173865e-16
OG0007521	No	No	No	No		NW_013533657.1_cds_XP_013180034.1_20262	PTHR21227:SF0	TRNA-SPLICING ENDONUCLEASE SUBUNIT SEN2	2.1e-58	J	tRNA intron endonuclease, N-terminal domain	1.771649e-14
OG0007522	No	No	No	No		NW_013533657.1_cds_XP_013180035.1_20263	PTHR22977:SF5	COX ASSEMBLY MITOCHONDRIAL PROTEIN HOMOLOG	7.1e-30			NA
OG0007531	No	No	No	No		NW_013531052.1_cds_XP_013168484.1_9816	PTHR19836:SF19	28S RIBOSOMAL PROTEIN S14, MITOCHONDRIAL	1.3e-38	J	Ribosomal protein S14p/S29e	7.735947e-16
OG0007537	No	No	No	No		NW_013528891.1_cds_XP_013172575.1_232	NOHIT	NA	NA	W	Four-disulfide core domains	2.050734e-13
OG0007539	No	No	No	No		NW_013528989.1_cds_XP_013163998.1_620	PTHR11021:SF4		6e-46	A,A,A	LSM domain,Associated with the spliceosome snRNP U1, U2, U4 U6 and U5,maturation of SSU-rRNA	2.692411e-11
OG0007541	No	No	No	No		NW_013529520.1_cds_XP_013172166.1_1196	PTHR16821:SF2	FRATAXIN, MITOCHONDRIAL	2.5e-47	P,P	metal incorporation into metallo-sulfur cluster,It is involved in the biological process described with iron-sulfur cluster assembly	4.183675e-21
OG0007544	No	No	No	No		NW_013529697.1_cds_XP_013178340.1_1527	PTHR21109:SF13	28S RIBOSOMAL PROTEIN S21, MITOCHONDRIAL	3.4e-27	J	Ribosomal protein S21	9.305603e-15
OG0007548	Yes	No	Yes	No	Branch11	NW_013530391.1_cds_XP_013161666.1_3767	PTHR46420	FAMILY NOT NAMED	2.1e-17			NA
OG0007549	No	No	No	No		NW_013530391.1_cds_XP_013161746.1_3777	PTHR20905:SF5	ARYLALKYLAMINE N-ACYLTRANSFERASE-LIKE 2, ISOFORM A-RELATED	1.5e-22			2.601241e-18
OG0007552	No	No	No	No		NW_013530472.1_cds_XP_013162015.1_4079	PTHR23349:SF97	48 RELATED 2, ISOFORM D	4.7e-62			NA
OG0007553	Yes	Yes	Yes	No	Branch13,Branch27,Branch30	NW_013530507.1_cds_XP_013162482.1_4402	PTHR43142	FAMILY NOT NAMED	8.5e-74			NA
OG0007555	No	No	No	No		NW_013530570.1_cds_XP_013163269.1_5095	PTHR47633:SF4		6e-52	T	Immunoglobulin	3.533725e-09
OG0007559	No	No	No	No		NW_013530872.1_cds_XP_013164588.1_6651	PTHR13507	UNCHARACTERIZED	4.5e-61	S	Protein of unknown function (DUF1168)	1.81167e-17
OG0007564	No	No	No	No		NW_013530969.1_cds_XP_013166531.1_8398	PTHR15431:SF9	FGFR1 ONCOGENE PARTNER	6.3e-30	S	FOP N terminal dimerisation domain	9.000002e-22
OG0007566	No	No	No	No		NW_013530970.1_cds_XP_013167474.1_8988	PTHR16246	FAMILY NOT NAMED	4.1e-13			1.098039e-10
OG0007567	No	No	No	No		NW_013530970.1_cds_XP_013167598.1_9293	NOHIT	NA	NA			7.217995e-09
OG0007568	No	No	No	No		NW_013530970.1_cds_XP_013167625.1_8785	NOHIT	NA	NA			3.90764e-14
OG0007569	No	No	No	No		NW_013531052.1_cds_XP_013168196.1_9517	NOHIT	NA	NA	S	Possible plasma membrane-binding motif in junctophilins, PIP-5-kinases and protein kinases.	2.976166e-08
OG0007573	Yes	No	No	No	Branch27	NW_013531107.1_cds_XP_013169392.1_10517	PTHR15004:SF1	GLUTAMYL-TRNA(GLN) AMIDOTRANSFERASE SUBUNIT C, MITOCHONDRIAL	2.5e-47			NA
OG0007575	No	No	No	No		NW_013531688.1_cds_XP_013170496.1_11962	PTHR10075:SF51	DOWN SYNDROME CELL ADHESION MOLECULE	2.7e-42	T	Immunoglobulin C-2 Type	1.744428e-19
OG0007577	Yes	Yes	Yes	Yes	Branch14,Branch16,Branch17,Branch19,Branch23,Branch30,Branch7	NW_013531688.1_cds_XP_013170688.1_11978	PTHR16277:SF7	RE12330P	1.6e-36			NA
OG0007580	No	No	No	No		NW_013531688.1_cds_XP_013171191.1_11669	PTHR46712	Phosphatidylglycerophosphatase and protein-tyrosine phosphatase 1	3.6e-98	V	phosphatase activity. It is involved in the biological process described with protein dephosphorylation	1.818473e-15
OG0007584	No	No	No	No		NW_013531700.1_cds_XP_013171617.1_12474	PTHR15825:SF1	UBIQUITIN-FOLD MODIFIER 1	1.4e-51	S,S	Ubiquitin-like modifier protein which binds to a number of as yet unidentified target proteins,protein polyufmylation	3.156062e-13
OG0007585	Yes	No	Yes	No	Branch19,Branch23,Branch30	NW_013531704.1_cds_XP_013171892.1_13244	PTHR16514	FAMILY NOT NAMED	1e-12			NA
OG0007587	No	No	No	No		NW_013531711.1_cds_XP_013173057.1_13974	PTHR38338	FAMILY NOT NAMED	2.6e-24			9.029863e-15
OG0007591	Yes	Yes	Yes	No	Branch12,Branch29	NW_013532534.1_cds_XP_013175238.1_16099	PTHR24092:SF91	PHOSPHOLIPID-TRANSPORTING ATPASE	5.1e-171	P	Phospholipid-translocating P-type ATPase C-terminal	1.020408e-45
OG0007592	No	No	No	No		NW_013532534.1_cds_XP_013175400.1_15963	NOHIT	NA	NA			NA
OG0007597	No	No	No	No		NW_013532721.1_cds_XP_013177935.1_18325	PTHR28448	FAMILY NOT NAMED	7.7e-15			2.577316e-11
OG0007603	No	No	No	No		NW_013533632.1_cds_XP_013179147.1_19549	PTHR14499:SF67	MIP18912P	2e-64	S,S	It is involved in the biological process described with protein homooligomerization,BTB/POZ domain	1.982881e-17
OG0007604	No	No	No	No		NW_013533632.1_cds_XP_013179502.1_19632	NOHIT	NA	NA			6.721096e-15
OG0007606	No	No	No	No		NW_013533657.1_cds_XP_013179838.1_20007	PTHR33562:SF14	ATILLA, ISOFORM B	2.8e-37			NA
OG0007612	No	No	No	No		NW_013533994.1_cds_XP_013181011.1_21175	PTHR20948:SF2	TRANSMEMBRANE PROTEIN 164	2.4e-96	W,S	C-terminal tandem repeated domain in type 4 procollagens,TMEM164 family	1.17125e-21
OG0007613	No	No	No	No		NW_013533994.1_cds_XP_013181202.1_21265	PTHR20917	PNAS-RELATED	7.3e-80	P	Calcium-selective channel required to prevent calcium stores from overfilling	5.525106e-21
OG0007615	No	No	No	No		NW_013533994.1_cds_XP_013181312.1_21189	PTHR31449:SF3	UPF0598 PROTEIN C8ORF82	3.1e-83	S	Domain of unknown function (DUF4505)	7.90005e-25
OG0007616	Yes	Yes	No	No	Branch16	NW_013533994.1_cds_XP_013181396.1_21389	PTHR46674	FAMILY NOT NAMED	2.1e-57	Z,O	Domain in Myosin and Kinesin Tails,FK506 binding	1.170732e-65
OG0007625	Yes	Yes	No	No	Branch24,Branch27	NW_013529697.1_cds_XP_013181596.1_1800	NOHIT	NA	NA			1.469388e-39
OG0007628	No	No	No	No		NW_013530507.1_cds_XP_013163254.1_4483	NOHIT	NA	NA			5.882416e-52
OG0007632	Yes	No	Yes	Yes	Branch15,Branch30	NW_013530860.1_cds_XP_013164421.1_6084	NOHIT	NA	NA			1.284792e-10
OG0007633	No	No	No	No		NW_013530872.1_cds_XP_013164997.1_6276	PTHR31816:SF4	MICOS COMPLEX SUBUNIT MIC13-RELATED	4.4e-28	S	Component of the MICOS complex, a large protein complex of the mitochondrial inner membrane that plays crucial roles in the maintenance of crista junctions, inner membrane architecture, and formation of contact sites to the outer membrane	2.166538e-12
OG0007634	No	No	No	No		NW_013530893.1_cds_XP_013165443.1_7322	NOHIT	NA	NA	S,P	XK-related protein,Ion channel	2.567069e-16
OG0007636	Yes	Yes	Yes	Yes	Branch17,Branch23,Branch28	NW_013530969.1_cds_XP_013166750.1_8353	PTHR16083:SF5	E3 UBIQUITIN-PROTEIN LIGASE LRSAM1	2.7e-60	O	Zinc finger, C3HC4 type (RING finger)	1.087033e-09
OG0007638	Yes	No	No	No	Branch27	NW_013530969.1_cds_XP_013167336.1_8632	PTHR15599:SF1	RADIAL SPOKE HEAD 14 HOMOLOG	5.8e-21	S	ubiquitin-protein transferase activity	3.2e-33
OG0007639	No	No	No	No		NW_013530970.1_cds_XP_013167361.1_8941	NOHIT	NA	NA			NA
OG0007640	No	No	No	No		NW_013530970.1_cds_XP_013167478.1_9065	PTHR12211:SF0	ENDOPLASMIC RETICULUM RESIDENT PROTEIN 29	9e-77	O	Endoplasmic reticulum protein ERp29, C-terminal domain	8.444447e-37
OG0007645	No	No	No	No		NW_013531107.1_cds_XP_013169127.1_10757	NOHIT	NA	NA	S	Putative cyclase	4.648128e-13
OG0007655	No	No	No	No		NW_013532534.1_cds_XP_013175117.1_16139	NOHIT	NA	NA			5.129788e-10
OG0007667	Yes	Yes	Yes	No	Branch19,Branch32	NW_013531688.1_cds_XP_013170604.1_12055	PTHR12013	SIGNAL RECOGNITION PARTICLE 14 KD PROTEIN	7.5e-34			NA
OG0007674	No	No	No	No		NW_013529697.1_cds_XP_013177050.1_1639	PTHR34174	FAMILY NOT NAMED	1.1e-21			NA
OG0007679	No	No	No	No		NW_013530612.1_cds_XP_013163311.1_5333	PTHR13561	DNA REPLICATION REGULATOR DPB11-RELATED	2.2e-27	L,G	twin BRCT domain,protein localization to site of double-strand break	1.204189e-13
OG0007682	No	No	No	No		NW_013530872.1_cds_XP_013164641.1_6249	NOHIT	NA	NA			5.084357e-10
OG0007684	No	No	No	No		NW_013530893.1_cds_XP_013165270.1_6949	PTHR24355:SF28	G PROTEIN-COUPLED RECEPTOR KINASE 2	7.4e-147	T,T,T	G protein-coupled receptor kinase,Extension to Ser/Thr-type protein kinases,Belongs to the protein kinase superfamily. AGC Ser Thr protein kinase family. GPRK subfamily	1.492017e-19
OG0007688	Yes	Yes	No	No	Branch5	NW_013530969.1_cds_XP_013166554.1_8415	PTHR14369	SURFEIT LOCUS PROTEIN 6	6e-38			NA
OG0007689	No	No	No	No		NW_013530969.1_cds_XP_013166617.1_8089	NOHIT	NA	NA			3.339534e-17
OG0007690	No	No	No	No		NW_013530969.1_cds_XP_013166703.1_8290	PTHR21162:SF0	P53 AND DNA DAMAGE-REGULATED PROTEIN 1	1.5e-27	S	Prefoldin subunit	8.627452e-11
OG0007693	No	No	No	No		NW_013530969.1_cds_XP_013167128.1_8336	PTHR14274	FAMILY NOT NAMED	2.1e-31	S	Domain of unknown function (DUF4500)	2.859831e-17
OG0007694	No	No	No	No		NW_013530969.1_cds_XP_013167176.1_8040	NOHIT	NA	NA			7.507869e-21
OG0007697	No	No	No	No		NW_013531052.1_cds_XP_013168464.1_9490	PTHR45774:SF3	BTB (POZ) DOMAIN-CONTAINING 2B	5e-61	S	Broad-Complex, Tramtrack and Bric a brac	3.2e-28
OG0007698	No	No	No	No		NW_013531107.1_cds_XP_013169102.1_10731	PTHR28348	FAMILY NOT NAMED	6.8e-32	S	Uncharacterised protein family (UPF0193)	3.451737e-12
OG0007700	Yes	No	No	No	Branch27	NW_013531107.1_cds_XP_013169179.1_10350	PTHR23235:SF91		2.8e-44	S,S	C2H2-type zinc-finger domain,Zinc-finger associated domain (zf-AD)	3.116667e-08
OG0007701	Yes	No	No	No	Branch27	NW_013531107.1_cds_XP_013169567.1_10616	PTHR46780:SF5	SI:CH73-335M24.2	9.1e-51	S,O	carbohydrate binding,carbohydrate binding	2.901254e-08
OG0007708	No	No	No	No		NW_013531716.1_cds_XP_013173288.1_14281	NOHIT	NA	NA	H	O-methyltransferase that catalyzes the 2 O-methylation steps in the ubiquinone biosynthetic pathway	3.561823e-14
OG0007712	No	No	No	No		NW_013532016.1_cds_XP_013174574.1_15353	PTHR10807:SF109	SET DOMAIN BINDING FACTOR, ISOFORM A	5.4e-73	T	Myotubularin protein	2.420941e-14
OG0007714	Yes	No	Yes	No	Branch23	NW_013532534.1_cds_XP_013175013.1_15966	PTHR33562:SF17	CRIMPLED-RELATED	1.1e-23			NA
OG0007716	No	No	No	No		NW_013532703.1_cds_XP_013175990.1_17156	PTHR12258	JANUS-A/JANUS-B	1.1e-45			NA
OG0007717	No	No	No	No		NW_013532703.1_cds_XP_013176022.1_17954	PTHR10252:SF54	CHROMATIN ACCESSIBILITY COMPLEX PROTEIN 1	6e-32	K	Histone-like transcription factor (CBF/NF-Y) and archaeal histone	2.111702e-18
OG0007719	No	No	No	No		NW_013532703.1_cds_XP_013176603.1_17765	PTHR12756:SF24	CYTOSOLIC CARBOXYPEPTIDASE 1	1.8e-26	E	protein side chain deglutamylation	5.927668e-18
OG0007723	No	No	No	No		NW_013532721.1_cds_XP_013177764.1_18127	NOHIT	NA	NA			5.098045e-12
OG0007726	No	No	No	No		NW_013533632.1_cds_XP_013179092.1_19609	PTHR21050	FAMILY NOT NAMED	1.8e-48	S,S	growth factor activity,PTN/MK heparin-binding protein family, C-terminal domain	9.549797e-09
OG0007727	No	No	No	No		NW_013533632.1_cds_XP_013179099.1_19759	PTHR13137	DC11 ACN9 HOMOLOG	2.2e-33	S,T	Complex1_LYR-like,Protein tyrosine kinase	1.918661e-12
OG0007729	Yes	No	Yes	No	Branch1	NW_013533632.1_cds_XP_013179378.1_19861	PTHR24388:SF38	KAHULI	4.8e-69	S	Zinc-finger double-stranded RNA-binding	2.44898e-142
OG0007730	Yes	No	Yes	No	Branch1,Branch19,Branch23	NW_013533657.1_cds_XP_013179995.1_20419	PTHR42650	FAMILY NOT NAMED	1.9e-24			NA
OG0007732	No	No	No	No		NW_013533734.1_cds_XP_013180323.1_20543	NOHIT	NA	NA	T	It is involved in the biological process described with homophilic cell adhesion via plasma membrane adhesion molecules	1.938937e-15
OG0007733	No	No	No	No		NW_013533761.1_cds_XP_013180469.1_20571	PTHR21104:SF1		1e-17	S	Domain of unknown function (DUF4808)	1.234023e-11
OG0007734	No	No	No	No		NW_013533761.1_cds_XP_013180495.1_20868	PTHR31180	UNCHARACTERIZED	3.3e-14			NA
OG0007740	No	No	No	No		NW_013531107.1_cds_XP_013168990.1_10753	PTHR11920:SF469	GUANYLATE CYCLASE 32E	1.8e-44	T,T,T	Adenylyl- / guanylyl cyclase, catalytic domain,Receptor family ligand binding region,It is involved in the biological process described with	6.686473e-18
OG0007746	Yes	No	Yes	Yes	Branch11,Branch17,Branch19,Branch25	NW_013531873.1_cds_XP_013174331.1_15112	PTHR23235:SF91		2.4e-36			NA
OG0007747	No	No	No	No		NW_013532534.1_cds_XP_013175250.1_15644	PTHR10380:SF196		2.6e-20	S	Structural constituent of cuticle	4.450617e-14
OG0007757	No	No	No	No		NW_013529697.1_cds_XP_013175291.1_1774	PTHR13236	DYNEIN 2 LIGHT INTERMEDIATE CHAIN, ISOFORM 2	1.8e-59	S	2, light intermediate chain 1	1.020002e-28
OG0007758	Yes	No	Yes	No	Branch7	NW_013529697.1_cds_XP_013179406.1_1802	PTHR31840	FAMILY NOT NAMED	1.2e-58	S	Coiled-coil domain containing protein (DUF2052)	3.478279e-10
OG0007759	Yes	Yes	Yes	Yes	Branch1,Branch11,Branch13,Branch19,Branch2,Branch20,Branch23,Branch24,Branch25,Branch27,Branch28,Branch30,Branch9	NW_013529697.1_cds_XP_013181580.1_1974	NOHIT	NA	NA			NA
OG0007761	No	No	No	No		NW_013530391.1_cds_XP_013161657.1_3554	PTHR23236:SF36		2.2e-39	A	translation Initiation Factor	1.095879e-15
OG0007765	Yes	No	Yes	No	Branch30	NW_013530507.1_cds_XP_013162861.1_4395	PTHR22889	UNCHARACTERIZED	1.5e-61			NA
OG0007768	Yes	No	Yes	No	Branch11,Branch21,Branch7	NW_013530935.1_cds_XP_013166255.1_7848	NOHIT	NA	NA			1.27819e-07
OG0007771	No	No	No	No		NW_013530970.1_cds_XP_013167849.1_8936	PTHR28498	FAMILY NOT NAMED	4.8e-27	DL,S	Repair protein Rad1/Rec1/Rad17,recombinational repair	2.569578e-09
OG0007772	No	No	No	No		NW_013531079.1_cds_XP_013168715.1_9969	PTHR23248	PHOSPHOLIPID SCRAMBLASE-RELATED	1.8e-43	M	May mediate accelerated ATP-independent bidirectional transbilayer migration of phospholipids upon binding calcium ions that results in a loss of phospholipid asymmetry in the plasma membrane	6.959826e-08
OG0007773	No	No	No	No		NW_013531107.1_cds_XP_013169181.1_10354	NOHIT	NA	NA			NA
OG0007776	No	No	No	No		NW_013531688.1_cds_XP_013170585.1_11798	PTHR13527	UNCHARACTERIZED	5.3e-31	S	Uncharacterized conserved domain (SAYSvFN)	1.569451e-13
OG0007779	No	No	No	No		NW_013531700.1_cds_XP_013171477.1_12493	PTHR11705:SF95	RE13502P	8.1e-81	O	Carboxypeptidase activation peptide	1.291667e-30
OG0007781	Yes	Yes	Yes	No	Branch19,Branch2,Branch20,Branch7	NW_013531704.1_cds_XP_013172186.1_13248	PTHR43684:SF1	3,2-TRANS-ENOYL-COA ISOMERASE-RELATED	9.8e-30	I	Enoyl-CoA hydratase/isomerase	6.640856e-07
OG0007785	Yes	Yes	No	No	Branch20	NW_013531711.1_cds_XP_013173073.1_14020	NOHIT	NA	NA			2.914e-27
OG0007788	No	No	No	No		NW_013532534.1_cds_XP_013174942.1_16130	PTHR31761	FAMILY NOT NAMED	1e-50	VW	Growth arrest and DNA-damage-inducible proteins-interacting protein 1	6.296842e-24
OG0007791	Yes	Yes	Yes	Yes	Branch11,Branch13,Branch2,Branch20,Branch21,Branch25,Branch30,Branch7,Branch9	NW_013532721.1_cds_XP_013177727.1_18707	PTHR14995	AMNIONLESS	3.4e-61			NA
OG0007795	Yes	Yes	Yes	Yes	Branch16,Branch23,Branch25,Branch28	NW_013533657.1_cds_XP_013179993.1_20418	PTHR13369:SF0	GLUTATHIONE S-TRANSFERASE C-TERMINAL DOMAIN-CONTAINING PROTEIN	2.9e-134			NA
OG0007804	No	No	No	No		NW_013528989.1_cds_XP_013164154.1_756	PTHR12989	ALPHA-1,2-GLUCOSYLTRANSFERASE ALG10	5.2e-102	IKOT	DIE2/ALG10 family	4.571429e-38
OG0007809	No	No	No	No		NW_013530507.1_cds_XP_013162955.1_4933	PTHR31305	FAMILY NOT NAMED	2.9e-31	S,J	Snapin/Pallidin,protein methyltransferase activity	7.02077e-13
OG0007810	No	No	No	No		NW_013530860.1_cds_XP_013164419.1_5985	NOHIT	NA	NA	T	Belongs to the sodium neurotransmitter symporter (SNF) (TC 2.A.22) family	1.107664e-21
OG0007812	Yes	No	Yes	Yes	Branch25	NW_013530893.1_cds_XP_013165356.1_7005	PTHR10476:SF1	CHARGED MULTIVESICULAR BODY PROTEIN 3	6.1e-86			NA
OG0007820	No	No	No	No		NW_013531079.1_cds_XP_013168645.1_9913	PTHR14191:SF22		2e-57	S	PDZ domain	5.416667e-14
OG0007821	No	No	No	No		NW_013531107.1_cds_XP_013169363.1_10345	NOHIT	NA	NA			1.513994e-14
OG0007828	No	No	No	No		NW_013531700.1_cds_XP_013171655.1_12460	PTHR13214	FAMILY NOT NAMED	4.7e-147	S,S	NOA36 protein,Zinc ion binding	6.222222e-12
OG0007829	No	No	No	No		NW_013531726.1_cds_XP_013173769.1_14687	PTHR12674:SF2	PREFOLDIN SUBUNIT 5	1.7e-52	O	Prefoldin subunit	1.404257e-16
OG0007833	No	No	No	No		NW_013531873.1_cds_XP_013174349.1_15168	PTHR10380:SF160	CUTICULAR PROTEIN 100A	5.1e-22	S	Insect cuticle protein	4.16718e-15
OG0007840	No	No	No	No		NW_013532703.1_cds_XP_013177363.1_17356	PTHR36299:SF1	RE68446P	4.2e-47	S,S	Mak10 subunit, NatC N(alpha)-terminal acetyltransferase,Domain of unknown function (DUF4773)	7.509289e-11
OG0007843	No	No	No	No		NW_013532721.1_cds_XP_013177829.1_18176	PTHR10380:SF197	CUTICLE PROTEIN DCP2-RELATED	3.8e-20	S	Insect cuticle protein	8.748601e-14
OG0007845	No	No	No	No		NW_013532721.1_cds_XP_013178210.1_18179	PTHR10380:SF119	PROTEIN LETHAL(3)MALIGNANT BLOOD NEOPLASM 1	1.7e-41	S	Structural constituent of cuticle	1.555398e-26
OG0007848	No	No	No	No		NW_013533632.1_cds_XP_013179066.1_19675	NOHIT	NA	NA			3.553192e-17
OG0007853	No	No	No	No		NW_013533994.1_cds_XP_013181294.1_21143	PTHR12514:SF1	TRANSCRIPTION AND MRNA EXPORT FACTOR ENY2	3e-32	K	Transcription factor e(y)2	2.765694e-19
OG0007855	No	No	No	No		NW_013530472.1_cds_XP_013161897.1_4319	NOHIT	NA	NA	S	structural constituent of cell wall	1.077892e-08
OG0007856	No	No	No	No		NW_013530872.1_cds_XP_013164966.1_6855	NOHIT	NA	NA	S	PMP-22/EMP/MP20/Claudin family	5.625073e-23
OG0007860	Yes	No	Yes	No	Branch31	NW_013532490.1_cds_XP_013174656.1_15468	PTHR15201	CRSP70	6.7e-46	K,K	TFIIS helical bundle-like domain,DNA binding. It is involved in the biological process described with transcription, DNA-templated	1.547929e-13
OG0007861	No	No	No	No		NW_013533761.1_cds_XP_013180438.1_20794	NOHIT	NA	NA	S,	Sulfotransferase domain,	5.618517e-12
OG0007875	Yes	Yes	Yes	No	Branch1,Branch16,Branch19,Branch2,Branch21,Branch22,Branch27,Branch30,Branch31,Branch6,Branch7	NW_013530969.1_cds_XP_013166573.1_8527	PTHR41967	FAMILY NOT NAMED	5.6e-33			NA
OG0007880	No	No	No	No		NW_013531700.1_cds_XP_013171680.1_12813	PTHR43671:SF57	SERINE/THREONINE-PROTEIN KINASE NEK2	2.5e-15	D	protein serine/threonine kinase activity	2.4e-50
OG0007885	No	No	No	No		NW_013531716.1_cds_XP_013173580.1_14210	PTHR14964:SF2	NUCLEAR RECEPTOR-BINDING FACTOR 2	1.6e-36	S	MIT domain of nuclear receptor-binding factor 2	2.062503e-26
OG0007890	Yes	Yes	Yes	No	Branch18,Branch22,Branch23,Branch31,Branch7	NW_013532703.1_cds_XP_013176334.1_17585	NOHIT	NA	NA			NA
OG0007893	No	No	No	No		NW_013532866.1_cds_XP_013178432.1_18920	NOHIT	NA	NA	S	cornified envelope assembly	5.853659e-17
OG0007894	No	No	No	No		NW_013532866.1_cds_XP_013178458.1_18840	NOHIT	NA	NA			NA
OG0007903	No	No	No	No		NW_013530860.1_cds_XP_013164323.1_6002	PTHR43243:SF60	LD37241P	1.7e-197	E	C-terminus of AA_permease	1.673913e-16
OG0007912	No	No	No	No		NW_013528891.1_cds_XP_013181878.1_154	NOHIT	NA	NA			1.607617e-08
OG0007914	Yes	No	Yes	No	Branch19	NW_013529520.1_cds_XP_013170402.1_1280	PTHR45842	FAMILY NOT NAMED	3.6e-42			NA
OG0007916	No	No	No	No		NW_013529697.1_cds_XP_013180997.1_1619	PTHR23356	DPY30-RELATED	3.9e-27			NA
OG0007918	No	No	No	No		NW_013529869.1_cds_XP_013182150.1_2947	PTHR13077:SF7	SELENOPROTEIN M	2.2e-33	S	Sep15/SelM redox domain	2.669524e-15
OG0007920	No	No	No	No		NW_013530893.1_cds_XP_013165460.1_7157	PTHR21879:SF1	FI01546P	4.2e-30	S	Protein of unknown function (DUF1676)	1.068183e-12
OG0007925	No	No	No	No		NW_013530970.1_cds_XP_013167882.1_8982	PTHR13348	RIBONUCLEASE P SUBUNIT P29	5.4e-52			NA
OG0007926	Yes	No	Yes	No	Branch1	NW_013531079.1_cds_XP_013168924.1_10212	PTHR21580:SF9	OUTER DENSE FIBER PROTEIN 3-B	1.4e-23	S	Sperm-tail PG-rich repeat	4.795e-07
OG0007928	No	No	No	No		NW_013531514.1_cds_XP_013170122.1_11336	PTHR31336	FAMILY NOT NAMED	1.4e-33	,S	,It is involved in the biological process described with cell cycle	2.176878e-16
OG0007933	Yes	No	Yes	Yes	Branch14	NW_013531704.1_cds_XP_013172608.1_12934	PTHR15486:SF0	ANCIENT UBIQUITOUS PROTEIN 1	5.5e-29			NA
OG0007935	No	No	No	No		NW_013531822.1_cds_XP_013174259.1_15067	PTHR46070	FAMILY NOT NAMED	5e-44	T	PLAT/LH2 domain	2.244947e-15
OG0007936	No	No	No	No		NW_013532534.1_cds_XP_013174997.1_15813	PTHR13568:SF4	TRANSMEMBRANE PROTEIN 60	5.1e-42	S	Transmembrane Fragile-X-F protein	1.188123e-20
OG0007937	No	No	No	No		NW_013532534.1_cds_XP_013175457.1_15892	PTHR43466	FAMILY NOT NAMED	1.5e-47	K,K	Ureidoimidazoline (2-oxo-4-hydroxy-4-carboxy-5-) decarboxylase,OHCU decarboxylase	1.333525e-08
OG0007939	No	No	No	No		NW_013532897.1_cds_XP_013178741.1_19119	NOHIT	NA	NA			NA
OG0007941	No	No	No	No		NW_013533657.1_cds_XP_013180248.1_20180	PTHR46600	FAMILY NOT NAMED	1.5e-15	U	Transport protein Trs120 or TRAPPC9, TRAPP II complex subunit	6.762286e-10
OG0007943	Yes	Yes	Yes	Yes	Branch20,Branch21,Branch25,Branch26,Branch5,Branch7	NW_013533761.1_cds_XP_013180720.1_20954	PTHR13844:SF1	SWI/SNF-RELATED MATRIX-ASSOCIATED ACTIN-DEPENDENT REGULATOR OF CHROMATIN SUBFAMILY D MEMBER 1	7.7e-203	BK	SWI complex, BAF60b domains	4.979217e-67
OG0007944	No	No	No	No		NW_013533994.1_cds_XP_013181082.1_21292	PTHR13049:SF2	COILED-COIL DOMAIN-CONTAINING PROTEIN 25	1e-96	S	Domain of unknown function (DUF814)	1.489133e-19
OG0007945	No	No	No	No		NW_013530872.1_cds_XP_013164457.1_6614	PTHR42643	FAMILY NOT NAMED	1.3e-58	T	Protein tyrosine kinase	4.474127e-16
OG0007946	No	No	No	No		NW_013531107.1_cds_XP_013168984.1_10719	NOHIT	NA	NA			3.449621e-15
OG0007948	No	No	No	No		NW_013531688.1_cds_XP_013170958.1_11693	PTHR24320:SF142		1.3e-122	Q	KR domain	2.224225e-15
OG0007952	Yes	No	Yes	No	Branch11	NW_013529082.1_cds_XP_013167115.1_877	PTHR24379:SF67	BLOODY FINGERS-RELATED	4.7e-96	S	zinc finger	9.195899e-28
OG0007954	No	No	No	No		NW_013529697.1_cds_XP_013176226.1_1547	PTHR16296:SF2	TRANSMEMBRANE PROTEIN 126A	9.1e-53	S	Transmembrane protein 126	2.170843e-12
OG0007955	Yes	No	Yes	No	Branch7	NW_013529697.1_cds_XP_013176442.1_1675	PTHR34761	FAMILY NOT NAMED	2.7e-43	S	Domain of unknown function (DUF4477)	4.062983e-07
OG0007957	No	No	No	No		NW_013530507.1_cds_XP_013162580.1_4642	NOHIT	NA	NA			NA
OG0007958	No	No	No	No		NW_013530507.1_cds_XP_013162900.1_4753	PTHR33962	FAMILY NOT NAMED	2.9e-14	S	RecQ-mediated genome instability protein 2	9.58368e-09
OG0007960	Yes	No	Yes	No	Branch31	NW_013530612.1_cds_XP_013163279.1_5168	NOHIT	NA	NA			3.155294e-08
OG0007964	No	No	No	No		NW_013530935.1_cds_XP_013165937.1_7662	PTHR31996	FAMILY NOT NAMED	1.2e-25	S	lysosomal protein catabolic process	1.416735e-19
OG0007969	Yes	Yes	No	No	Branch5	NW_013530970.1_cds_XP_013167661.1_9267	NOHIT	NA	NA			NA
OG0007972	No	No	No	No		NW_013531107.1_cds_XP_013169354.1_10537	PTHR16184	FAMILY NOT NAMED	1.6e-28	S	Elongation complex protein 6	5.593449e-17
OG0007974	No	No	No	No		NW_013531107.1_cds_XP_013169455.1_10404	PTHR12154	GLYCOSYL TRANSFERASE-RELATED	2.9e-71			NA
OG0007987	Yes	Yes	Yes	No	Branch16,Branch30	NW_013532703.1_cds_XP_013177438.1_17608	PTHR13986:SF8		1.9e-85			NA
OG0007990	No	No	No	No		NW_013532721.1_cds_XP_013177683.1_18561	PTHR12236:SF48		3.2e-33	S	Insect cuticle protein	1.2e-15
OG0008000	No	No	No	No		NW_013530507.1_cds_XP_013162888.1_4755	PTHR21082	FAMILY NOT NAMED	1e-23	S	regulation of smoothened signaling pathway	2.682526e-16
OG0008001	No	No	No	No		NW_013530970.1_cds_XP_013167859.1_8917	PTHR13557	UNCHARACTERIZED	5.1e-35	S	Cgr1 family	1.062515e-09
OG0008008	No	No	No	No		NW_013528850.1_cds_XP_013164912.1_49	NOHIT	NA	NA	P	Ion channel	3.247391e-10
OG0008011	No	No	No	No		NW_013530307.1_cds_XP_013161506.1_3499	PTHR43778	FAMILY NOT NAMED	2.7e-39	C	Conserved carboxylase domain	3.759119e-16
OG0008013	No	No	No	No		NW_013530472.1_cds_XP_013161881.1_4137	PTHR31893:SF4	TRANSMEMBRANE PROTEIN 151B	2.5e-81	S	TMEM151 family	5.370562e-11
OG0008014	No	No	No	No		NW_013530507.1_cds_XP_013162476.1_4383	NOHIT	NA	NA			4.893617e-16
OG0008015	No	No	No	No		NW_013530612.1_cds_XP_013163334.1_5099	PTHR23055:SF169		3.6e-88	T	EF-hand domain pair	5.754754e-14
OG0008021	No	No	No	No		NW_013531052.1_cds_XP_013168258.1_9537	PTHR11604:SF0	PROFILIN	3.8e-43	Z	Binds to actin and affects the structure of the cytoskeleton. At high concentrations, profilin prevents the polymerization of actin, whereas it enhances it at low concentrations	2.08537e-16
OG0008022	No	No	No	No		NW_013531052.1_cds_XP_013168527.1_9568	PTHR14605	CHST5 PROTEIN	6.3e-71	S	Transmembrane protein 231	2.080556e-07
OG0008023	No	No	No	No		NW_013531107.1_cds_XP_013169066.1_10721	NOHIT	NA	NA			2.875611e-15
OG0008031	No	No	No	No		NW_013532866.1_cds_XP_013178463.1_18857	PTHR23426:SF25	FERREDOXIN-2, MITOCHONDRIAL	2.4e-62			NA
OG0008032	Yes	No	Yes	No	Branch11	NA	NOHIT	NA	NA	Z	Actin	4.565218e-11
OG0008035	No	No	No	No		NW_013533657.1_cds_XP_013180128.1_20050	PTHR23098:SF4		7.5e-11			1.058654e-18
OG0008036	Yes	Yes	Yes	No	Branch23,Branch8	NW_013533761.1_cds_XP_013180762.1_20877	PTHR15561	CALCITONIN GENE-RELATED PEPTIDE-RECEPTOR COMPONENT PROTEIN	5.5e-38			NA
OG0008040	No	No	No	No		NW_013530872.1_cds_XP_013165057.1_6250	NOHIT	NA	NA	E,	Zinc carboxypeptidase,	2.825349e-17
OG0008046	Yes	Yes	No	No	Branch13,Branch6	NW_013530507.1_cds_XP_013162508.1_4861	PTHR22933:SF33	LP10131P-RELATED	4.2e-42			NA
OG0008052	No	No	No	No		NW_013530860.1_cds_XP_013164324.1_6003	NOHIT	NA	NA			NA
OG0008058	No	No	No	No		NW_013530935.1_cds_XP_013165910.1_7656	PTHR21008:SF0	S-ADENOSYLMETHIONINE SENSOR UPSTREAM OF MTORC1	5e-79	H	25S rRNA (adenine(2142)-N(1))-methyltransferase, Bmt2	3.3125e-39
OG0008062	Yes	No	Yes	No	Branch1	NW_013531079.1_cds_XP_013168739.1_10133	NOHIT	NA	NA			1.69867e-09
OG0008073	No	No	No	No		NW_013531726.1_cds_XP_013174097.1_14961	PTHR14938	FAMILY NOT NAMED	3.1e-19			9.347826e-15
OG0008076	No	No	No	No		NW_013532703.1_cds_XP_013175815.1_17196	NOHIT	NA	NA			3.976814e-09
OG0008077	Yes	Yes	Yes	No	Branch11,Branch13,Branch2,Branch23,Branch6	NW_013532703.1_cds_XP_013175898.1_17752	NOHIT	NA	NA			NA
OG0008078	No	No	No	No		NW_013532703.1_cds_XP_013176468.1_17641	PTHR21847	FAMILY NOT NAMED	2.8e-21			1.696436e-13
OG0008086	No	No	No	No		NW_013533994.1_cds_XP_013180988.1_21463	PTHR23424:SF4	PROTEIN SAAL1	9.9e-47			1.405213e-60
OG0008087	Yes	No	No	No	Branch2	NW_013533994.1_cds_XP_013181416.1_21215	PTHR10881:SF46	GOLGIN SUBFAMILY A MEMBER 2	3e-65	S	Putative golgin subfamily A member 2-like protein 5	1.206205e-36
OG0008098	No	No	No	No		NW_013529520.1_cds_XP_013170392.1_1279	PTHR45617	FAMILY NOT NAMED	1.8e-29			NA
OG0008100	No	No	No	No		NW_013530779.1_cds_XP_013164062.1_5749	PTHR23137:SF6	VESICLE TRANSPORT PROTEIN SFT2C	7e-53	U	Got1/Sft2-like family	4.348726e-14
OG0008102	No	No	No	No		NW_013530893.1_cds_XP_013165272.1_6962	PTHR10894:SF0	NUCLEOLAR PROTEIN 56	7e-66	AJ,AJ,J	NOSIC (NUC001) domain,NOP5NT (NUC127) domain,Nucleolar protein NOP56	8.711505e-14
OG0008103	No	No	No	No		NW_013531079.1_cds_XP_013168682.1_9972	PTHR10553:SF20	SMALL NUCLEAR RIBONUCLEOPROTEIN G-RELATED	3.5e-43	A	snRNP Sm proteins	4.798711e-16
OG0008109	No	No	No	No		NW_013531716.1_cds_XP_013173115.1_14194	PTHR21105:SF0	GH16255P	1.7e-49			7.872346e-19
OG0008110	No	No	No	No		NW_013532703.1_cds_XP_013177078.1_16849	PTHR10442:SF12		4.2e-36			NA
OG0008111	No	No	No	No		NW_013532703.1_cds_XP_013177344.1_17853	PTHR32470	FAMILY NOT NAMED	2.6e-27	S	NADH ubiquinone oxidoreductase subunit NDUFA12	1.155285e-17
OG0008112	No	No	No	No		NW_013532721.1_cds_XP_013177662.1_18136	PTHR13141	FAMILY NOT NAMED	1.4e-52			NA
OG0008115	No	No	No	No		NW_013533994.1_cds_XP_013181118.1_21129	NOHIT	NA	NA			NA
OG0008116	No	No	No	No		NW_013533994.1_cds_XP_013181206.1_21162	NOHIT	NA	NA			1.53276e-18
OG0008118	No	No	No	No		NW_013529082.1_cds_XP_013167074.1_945	NOHIT	NA	NA			NA
OG0008121	Yes	No	Yes	Yes	Branch17	NW_013530893.1_cds_XP_013165594.1_7064	PTHR12066	TELOMERASE REVERSE TRANSCRIPTASE	1.2e-35			NA
OG0008123	Yes	Yes	Yes	Yes	Branch14,Branch28	NW_013531700.1_cds_XP_013171505.1_12763	NOHIT	NA	NA			1.406062e-32
OG0008139	Yes	Yes	No	Yes	Branch28	NW_013530969.1_cds_XP_013166412.1_7934	PTHR10802	MITOCHONDRIAL IMPORT RECEPTOR SUBUNIT TOM40	5.9e-15	U	protein import into mitochondrial matrix	1.512442e-36
OG0008141	No	No	No	No		NW_013530969.1_cds_XP_013166581.1_8538	NOHIT	NA	NA	A	RNA processing	5.333333e-14
OG0008148	No	No	No	No		NW_013531716.1_cds_XP_013173667.1_14531	NOHIT	NA	NA			8.749391e-09
OG0008151	Yes	No	Yes	Yes	Branch25	NW_013532490.1_cds_XP_013174858.1_15599	PTHR23500:SF390		2.9e-79	P,U	Sugar (and other) transporter,Belongs to the major facilitator superfamily. Sugar transporter (TC 2.A.1.1) family	7.863636e-12
OG0008156	No	No	No	No		NW_013532721.1_cds_XP_013177828.1_18175	PTHR10380:SF210	CUTICULAR PROTEIN 49AA-RELATED	1.4e-11	S	Insect cuticle protein	7.376591e-13
OG0008162	No	No	No	No		NW_013533761.1_cds_XP_013180449.1_20923	PTHR31542	FAMILY NOT NAMED	1.6e-53	J	ribosomal protein L50	5.976632e-14
OG0008163	Yes	No	No	No	Branch2	NW_013533994.1_cds_XP_013181069.1_21132	PTHR12315:SF1	PRE-MIRNA 5'-MONOPHOSPHATE METHYLTRANSFERASE	7e-70	S	Bicoid-interacting protein 3 (Bin3)	4.44448e-21
OG0008177	Yes	Yes	Yes	Yes	Branch13,Branch16,Branch19,Branch28,Branch5,Branch7,Branch8	NW_013530970.1_cds_XP_013167675.1_9372	PTHR12968:SF4	MECKEL SYNDROME TYPE 1 PROTEIN	1.6e-41			NA
OG0008178	No	No	No	No		NW_013530970.1_cds_XP_013167946.1_9157	NOHIT	NA	NA	S	Domain of unknown function (DUF4541)	5.891264e-15
OG0008180	No	No	No	No		NW_013531688.1_cds_XP_013170633.1_12210	NOHIT	NA	NA	S	Component of the MICOS complex, a large protein complex of the mitochondrial inner membrane that plays crucial roles in the maintenance of crista junctions, inner membrane architecture, and formation of contact sites to the outer membrane	2.7875e-07
OG0008181	Yes	No	Yes	No	Branch30	NW_013531711.1_cds_XP_013172926.1_13976	PTHR34639	FAMILY NOT NAMED	3.2e-21	S	Domain of unknown function (DUF4812)	3.919696e-18
OG0008182	Yes	No	Yes	No	Branch23	NW_013531726.1_cds_XP_013174057.1_14854	PTHR13633:SF3	CHROMOSOME 6 OPEN READING FRAME 203	9.5e-42			NA
OG0008184	No	No	No	No		NW_013532534.1_cds_XP_013175458.1_15891	PTHR12828:SF3	PROTEASOME MATURATION PROTEIN	1.1e-36	O	Proteasome maturation factor UMP1	3.396188e-09
OG0008185	No	No	No	No		NW_013532703.1_cds_XP_013175783.1_18037	NOHIT	NA	NA			3.215923e-09
OG0008187	No	No	No	No		NW_013532721.1_cds_XP_013177659.1_18078	PTHR10768	60S RIBOSOMAL PROTEIN L37	1.2e-43	J	Binds to the 23S rRNA	3.260872e-09
OG0008188	No	No	No	No		NW_013532866.1_cds_XP_013178468.1_18984	PTHR13602	UNCHARACTERIZED	4.3e-30	S	Domain of unknown function (DUF4615)	5.182326e-15
OG0008200	No	No	No	No		NW_013530969.1_cds_XP_013166609.1_7947	NOHIT	NA	NA			NA
OG0008207	No	No	No	No		NW_013531188.1_cds_XP_013169829.1_11151	PTHR15002	UNCHARACTERIZED	7e-53	S	Las1-like	6.591273e-33
OG0008208	Yes	No	Yes	No	Branch19	NW_013531716.1_cds_XP_013173122.1_14092	NOHIT	NA	NA	S	Domain of unknown function (DUF4779)	5.86518e-12
OG0008221	No	No	No	No		NW_013532897.1_cds_XP_013178786.1_19111	PTHR14942:SF0	U11/U12 SMALL NUCLEAR RIBONUCLEOPROTEIN 25 KDA PROTEIN	1.8e-31	A	RNA splicing	5.000125e-08
OG0008225	No	No	No	No		NW_013533994.1_cds_XP_013181289.1_21422	PTHR10127	DISCOIDIN, CUB, EGF, LAMININ , AND ZINC METALLOPROTEASE DOMAIN CONTAINING	2.9e-31	O	Zinc-dependent metalloprotease	2.722001e-07
OG0008240	No	No	No	No		NW_013528673.1_cds_XP_013162286.1_30	PTHR11255:SF37	DIACYLGLYCEROL KINASE ETA	1e-56	I,IT	Diacylglycerol kinase,Diacylglycerol kinase accessory domain (presumed)	4.280955e-15
OG0008245	No	No	No	No		NW_013530507.1_cds_XP_013163019.1_4845	PTHR45791:SF1	CALCIUM AND INTEGRIN BINDING 1	5.1e-54	DTZ	cellular response to ATP	4.002091e-16
OG0008248	No	No	No	No		NW_013530935.1_cds_XP_013165988.1_7522	NOHIT	NA	NA			1.025641e-09
OG0008258	No	No	No	No		NW_013533657.1_cds_XP_013179823.1_20365	NOHIT	NA	NA			NA
OG0008267	No	No	No	No		NW_013530472.1_cds_XP_013161995.1_4143	NOHIT	NA	NA			1.556716e-09
OG0008269	Yes	No	Yes	No	Branch9	NW_013530612.1_cds_XP_013163509.1_5309	PTHR11006:SF60	PROTEIN ARGININE N-METHYLTRANSFERASE 9	8.4e-83	,H,H,Q	,Ribosomal protein L11 methyltransferase (PrmA),Belongs to the class I-like SAM-binding methyltransferase superfamily. Protein arginine N- methyltransferase family,Belongs to the class I-like SAM-binding methyltransferase superfamily. Protein arginine N- methyltransferase family	7.585405e-27
OG0008274	No	No	No	No		NW_013531079.1_cds_XP_013168710.1_10102	PTHR33964	FAMILY NOT NAMED	3.9e-14			2.284702e-10
OG0008288	Yes	Yes	No	No	Branch16	NW_013530970.1_cds_XP_013167353.1_8799	PTHR21137:SF30	ODORANT RECEPTOR 83A	2.4e-44	S	7tm Odorant receptor	2.785714e-15
OG0008296	No	No	No	No		NW_013533994.1_cds_XP_013180993.1_21541	PTHR11523:SF46	SODIUM/POTASSIUM-TRANSPORTING ATPASE SUBUNIT BETA-2	5.1e-90	P	Sodium / potassium ATPase beta chain	2.397842e-19
OG0008304	No	No	No	No		NW_013531704.1_cds_XP_013172524.1_13385	PTHR23301:SF61	GEO02292P1-RELATED	3e-11			NA
OG0008305	Yes	Yes	Yes	Yes	Branch12,Branch13,Branch14,Branch15,Branch20,Branch22,Branch26,Branch32	NW_013532703.1_cds_XP_013175668.1_16623	NOHIT	NA	NA			NA
OG0008313	No	No	No	No		NW_013529697.1_cds_XP_013177517.1_1973	NOHIT	NA	NA			NA
OG0008321	Yes	Yes	Yes	No	Branch13,Branch19	NW_013530893.1_cds_XP_013165447.1_7214	NOHIT	NA	NA			NA
OG0008323	Yes	No	No	No	Branch2	NW_013530935.1_cds_XP_013165946.1_7820	NOHIT	NA	NA			NA
OG0008327	No	No	No	No		NW_013530970.1_cds_XP_013167812.1_9072	PTHR11472:SF47	FANCONI ANEMIA GROUP J PROTEIN	1.8e-103	L,L	HELICc2,Fanconi anemia group J protein	1.105112e-08
OG0008329	Yes	Yes	Yes	No	Branch20,Branch23	NW_013531107.1_cds_XP_013169396.1_10531	PTHR13603	UNCHARACTERIZED	1.2e-33			NA
OG0008331	No	No	No	No		NW_013531711.1_cds_XP_013173000.1_13936	PTHR10701:SF5	N-ALPHA-ACETYLTRANSFERASE 38, NATC AUXILIARY SUBUNIT	1.5e-36	K	snRNP Sm proteins	3.475133e-11
OG0008333	No	No	No	No		NW_013531716.1_cds_XP_013173486.1_14377	NOHIT	NA	NA			NA
OG0008335	No	No	No	No		NW_013532534.1_cds_XP_013175027.1_15836	PTHR11431:SF75	FERRITIN	2.3e-40	Q	Stores iron in a soluble, non-toxic, readily available form. Important for iron homeostasis. Iron is taken up in the ferrous form and deposited as ferric hydroxides after oxidation	5.195849e-15
OG0008338	Yes	No	Yes	Yes	Branch25	NW_013532703.1_cds_XP_013177062.1_17730	PTHR24379:SF67	BLOODY FINGERS-RELATED	4.4e-19			NA
OG0008359	No	No	No	No		NW_013532721.1_cds_XP_013177875.1_18209	PTHR13298	CYTOSOLIC REGULATOR PIANISSIMO	5.4e-24	D,D	It is involved in the biological process described with TOR signaling,Rapamycin-insensitive companion of mTOR, middle domain	2.171235e-13
OG0008409	No	No	No	No		NW_013531514.1_cds_XP_013170094.1_11333	NOHIT	NA	NA			3.029437e-14
OG0008411	No	No	No	No		NW_013532859.1_cds_XP_013178375.1_18801	PTHR16517:SF2	TUBBY-RELATED PROTEIN 4	1e-66	S,S	Belongs to the TUB family,Tub family	9.568825e-13
OG0008412	No	No	No	No		NW_013533994.1_cds_XP_013181321.1_21286	NOHIT	NA	NA			1.459799e-13
OG0008416	Yes	Yes	Yes	No	Branch13,Branch19,Branch23,Branch30	NA	NOHIT	NA	NA			NA
OG0008418	No	No	No	No		NW_013528891.1_cds_XP_013173710.1_374	PTHR13411:SF6	PLASMINOGEN RECEPTOR (KT)	5.8e-42	S	Uncharacterised conserved protein (DUF2368)	3.086944e-14
OG0008419	Yes	No	Yes	No	Branch23,Branch7	NW_013529869.1_cds_XP_013181964.1_2773	PTHR21137	ODORANT RECEPTOR	2.7e-45			NA
OG0008420	No	No	No	No		NW_013529869.1_cds_XP_013181995.1_2526	PTHR46346	FAMILY NOT NAMED	2.9e-38	S	PIG-P	2.309524e-14
OG0008423	No	No	No	No		NW_013530507.1_cds_XP_013163203.1_4457	PTHR21681:SF0	EUKARYOTIC TRANSLATION INITIATION FACTOR 3 SUBUNIT J	6.5e-56	J	component of the eukaryotic translation initiation factor 3 (eIF-3) complex, which is involved in protein synthesis of a specialized repertoire of mRNAs and, together with other initiation factors, stimulates binding of mRNA and methionyl-tRNAi to the 40S ribosome. The eIF-3 complex specifically targets and initiates translation of a subset of mRNAs involved in cell proliferation	3.250008e-09
OG0008426	No	No	No	No		NW_013530872.1_cds_XP_013164635.1_6547	NOHIT	NA	NA			1.089003e-08
OG0008429	No	No	No	No		NW_013530935.1_cds_XP_013166257.1_7849	PTHR16231:SF4	COMM DOMAIN-CONTAINING PROTEIN 4	4.6e-17	S	COMM domain-containing protein	4.210875e-09
OG0008438	No	No	No	No		NW_013532703.1_cds_XP_013176720.1_17059	PTHR28599	FAMILY NOT NAMED	3.1e-25	S	UPF0767 family	3.59957e-13
OG0008442	Yes	Yes	Yes	No	Branch19,Branch20,Branch23,Branch30	NW_013533657.1_cds_XP_013179831.1_20494	NOHIT	NA	NA			NA
OG0008466	Yes	No	Yes	Yes	Branch25	NW_013532703.1_cds_XP_013175737.1_17109	PTHR11361:SF20	MUTS PROTEIN HOMOLOG 5	3.8e-54			NA
OG0008470	No	No	No	No		NW_013529697.1_cds_XP_013178918.1_1821	NOHIT	NA	NA			NA
OG0008480	No	No	No	No		NW_013531726.1_cds_XP_013173700.1_14587	PTHR22902:SF20	FAMILY WITH SEQUENCE SIMILARITY 109 MEMBER A	4.4e-28	T,T	Short calmodulin-binding motif containing conserved Ile and Gln residues.,guanine nucleotide-releasing factor	1.1825e-17
OG0008487	Yes	Yes	Yes	Yes	Branch11,Branch13,Branch28	NW_013530472.1_cds_XP_013162013.1_3993	PTHR22906:SF21		3e-12			NA
OG0008501	Yes	No	Yes	No	Branch19	NW_013530391.1_cds_XP_013161615.1_3779	NOHIT	NA	NA			NA
OG0008502	No	No	No	No		NW_013530612.1_cds_XP_013163507.1_5173	NOHIT	NA	NA			NA
OG0008527	No	No	No	No		NW_013532703.1_cds_XP_013177034.1_16971	NOHIT	NA	NA	G	Transfers the glycosyl residue from UDP-Glc to the non- reducing end of alpha-1,4-glucan	9.218945e-09
OG0008552	No	No	No	No		NW_013531688.1_cds_XP_013170819.1_12019	PTHR10966:SF5	TRANSCRIPTION INITIATION FACTOR IIA SUBUNIT 2	1.7e-55	K	TFIIA is a component of the transcription machinery of RNA polymerase II and plays an important role in transcriptional activation	1.808421e-15
OG0008559	No	No	No	No		NW_013530391.1_cds_XP_013161614.1_3596	NOHIT	NA	NA			NA
OG0008561	No	No	No	No		NW_013530893.1_cds_XP_013165474.1_7330	NOHIT	NA	NA			2.34351e-15
OG0008590	Yes	Yes	No	No	Branch13	NW_013529869.1_cds_XP_013182451.1_2650	NOHIT	NA	NA			NA
OG0008647	No	No	No	No		NW_013529520.1_cds_XP_013172520.1_1283	PTHR10127:SF790	ZINC METALLOPROTEINASE NAS-37	9.4e-12			NA
OG0008672	No	No	No	No		NW_013534083.1_cds_XP_013181503.1_21597	PTHR21564	BRAKELESS PROTEIN	2.4e-17			8.857143e-12
OG0008686	No	No	No	No		NW_013532721.1_cds_XP_013178083.1_18480	NOHIT	NA	NA			NA
OG0008696	No	No	No	No		NW_013532721.1_cds_XP_013177817.1_18170	NOHIT	NA	NA			NA
OG0008712	No	No	No	No		NW_013528976.1_cds_XP_013162817.1_472	PTHR11533:SF246	AMINOPEPTIDASE	1.6e-17	EO	ERAP1-like C-terminal domain	4.839367e-09
OG0008734	No	No	No	No		NW_013531700.1_cds_XP_013171697.1_12672	NOHIT	NA	NA			NA
OG0008924	No	No	No	No		NW_013530507.1_cds_XP_013162720.1_4622	NOHIT	NA	NA			3.75e-07
