# Supplementary material for: Genome-wide macroevolutionary signatures of key innovations in butterflies colonizing new host plants
Source: Nat Commun. 2021 Jan 13;12:354. doi: 10.1038/s41467-020-20507-3 (PMC7806994; doi:10.1038/s41467-020-20507-3)
Supplement: Supplementary file 7 — Source Data [file 41467_2020_20507_MOESM7_ESM.xlsx]

## Sheet: Figure 3a - MuSSE_results
logL	lambda01	lambda02	lambda03	lambda04	lambda05	lambda06	lambda07	lambda08	lambda09	lambda10	mu	q
	0.110815	0.096063	0.096724	0.130581	0.117446	0.181742	0.180792	0.0493558	0.0567249	0.0818498	0.00749047	0.000227473
-1485.51	0.117389	0.0944561	0.0779481	0.0972084	0.130273	0.260653	0.197333	0.00873029	0.0648413	0.106775	0.0168893	0.000313374
-1486.44	0.114563	0.113366	0.139092	0.125272	0.127292	0.209867	0.169544	0.00529758	0.0144277	0.0267018	0.0302274	0.000188245
-1486.84	0.103188	0.118509	0.125478	0.121941	0.149291	0.193805	0.160602	0.0424977	0.127098	0.0168938	0.0220336	0.000414322
-1484.39	0.113469	0.110153	0.118456	0.14148	0.14176	0.151233	0.139008	0.0485973	0.0702807	0.0678386	0.0230566	0.000307392
-1486.64	0.114899	0.102214	0.107082	0.090509	0.128732	0.266321	0.151637	0.0434118	0.0550648	0.119369	0.0200001	0.000121954
-1482.9	0.111366	0.111058	0.0927818	0.124774	0.146543	0.195794	0.158642	0.0146937	0.0442761	0.078763	0.0372996	0.000249397
-1484.92	0.111012	0.124209	0.0927602	0.0828647	0.139116	0.179186	0.174218	0.0109693	0.0894489	0.102546	0.0400164	0.000326073
-1482.37	0.099446	0.0866316	0.0928255	0.114545	0.130363	0.228506	0.170718	0.0166005	0.0831158	0.0753159	0.013905	0.000314214
-1484.73	0.10328	0.11552	0.0958388	0.0914843	0.131558	0.212045	0.177813	0.0220534	0.0481893	0.111959	0.0149364	0.000480683
-1490.63	0.0892496	0.101961	0.0925842	0.220184	0.147019	0.228513	0.161321	0.0216251	0.137203	0.0444398	0.0273187	0.00050986
-1489.71	0.0926915	0.12436	0.0985652	0.129153	0.147725	0.282325	0.141453	0.000894008	0.142752	0.0420148	0.0140537	8.12764e-05
-1480.84	0.0908666	0.0953832	0.0894462	0.132543	0.140828	0.138026	0.169603	0.00164822	0.0141861	0.0348181	0.00856694	0.000268193
-1485.58	0.11038	0.107996	0.0989756	0.0800186	0.15104	0.210375	0.204314	0.050594	0.0891248	0.0739073	0.0204017	0.000310623
-1482.87	0.0993969	0.116931	0.0808299	0.145886	0.142243	0.226032	0.133183	0.0105191	0.0577147	0.108744	0.0104523	0.000159738
-1484.82	0.101932	0.0883179	0.0718595	0.138311	0.13726	0.260071	0.160216	0.0667087	0.0220895	0.0219179	0.0155616	0.000243104
-1482.9	0.102764	0.100725	0.110935	0.13473	0.130011	0.176895	0.167473	0.0681188	0.0277543	0.0338913	0.0107642	0.000195675
-1483.83	0.0923354	0.0855527	0.0715616	0.117052	0.147398	0.217714	0.127428	0.0381654	0.0475413	0.0653114	0.00101699	0.000336182
-1484.71	0.0829798	0.105469	0.0735221	0.0977049	0.111608	0.178576	0.210316	0.00615052	0.0671196	0.069355	0.000641252	0.000403669
-1485.45	0.0970516	0.0978161	0.0956146	0.130301	0.123249	0.132452	0.124305	0.0653985	0.0942185	0.134763	0.00518421	0.000149117
-1484.23	0.10271	0.102729	0.0736278	0.0892414	0.142736	0.159199	0.150958	0.0447941	0.0131002	0.0742009	0.0143204	0.00040985
-1483.91	0.0852209	0.0965556	0.106274	0.1414	0.14663	0.227946	0.174495	0.0126731	0.0133824	0.0216104	0.00396821	0.000241667
-1485.75	0.097985	0.0985057	0.102269	0.176251	0.107943	0.197684	0.18366	0.0437621	0.0183856	0.129643	0.00857066	0.00026347
-1481.65	0.101539	0.110197	0.102613	0.117059	0.123435	0.240463	0.141781	0.0157432	0.040257	0.121532	0.0126872	0.000289918
-1482.81	0.11059	0.113122	0.0849161	0.165032	0.118967	0.203458	0.138772	0.0146916	0.0591682	0.00589986	0.0110969	0.000372035
-1482.54	0.103985	0.0882321	0.0756651	0.108629	0.114048	0.228881	0.168183	0.00765318	0.0232397	0.139505	0.00735377	0.000200892
-1484.55	0.0863112	0.0773791	0.0897578	0.142471	0.142158	0.171304	0.144891	0.000603157	0.103047	0.115437	0.00663904	0.00026768
-1483.2	0.0977661	0.0864119	0.0975478	0.147367	0.141765	0.172923	0.149076	0.0425208	0.0431796	0.086989	0.00458256	0.000208342
-1482.16	0.0868633	0.106507	0.0957449	0.121314	0.139143	0.216834	0.157332	0.0149	0.0558427	0.0827568	0.0179217	0.00031477
-1485.58	0.121815	0.122447	0.0997091	0.146659	0.142101	0.250189	0.154979	0.00541233	0.0942854	0.110516	0.0457937	0.000234486
-1486.62	0.101412	0.105093	0.132965	0.0996466	0.132641	0.173	0.155221	0.0767022	0.0592111	0.113043	0.0189042	0.000326986
-1483.54	0.0969694	0.0980904	0.124705	0.171149	0.126494	0.191175	0.145126	0.0208719	0.0702031	0.0128072	3.75068e-05	0.000219653
-1482.57	0.100626	0.0959986	0.0930747	0.192188	0.114135	0.174346	0.137952	0.0363059	0.120506	0.0367188	0.00855969	0.000213673
-1482.55	0.111783	0.0975879	0.0898859	0.165745	0.131102	0.243222	0.143032	0.0349688	0.0347839	0.0759143	0.017389	0.000224796
-1483.8	0.102415	0.104241	0.0753026	0.134388	0.135182	0.221229	0.224372	0.00769385	0.0420889	0.0869146	0.0106087	0.000239546
-1481.5	0.0966793	0.105185	0.0754641	0.119179	0.111633	0.235905	0.145512	0.0297229	0.0735658	0.0333252	0.0119963	0.000218307
-1485.05	0.108511	0.126166	0.104081	0.112068	0.130657	0.209912	0.13895	0.0544984	0.0485009	0.0234013	0.0335332	0.000376615
-1484.44	0.11006	0.113522	0.112697	0.116263	0.146843	0.235382	0.145041	0.0540137	0.0384962	0.0205854	0.0341588	0.000343444
-1486.5	0.113165	0.124083	0.1093	0.222534	0.151935	0.18939	0.142511	0.0433926	0.0284211	0.0624638	0.0345445	0.000382361
-1484.2	0.114553	0.121103	0.119402	0.164627	0.154276	0.212384	0.165849	0.00312325	0.100283	0.084615	0.0372601	0.00026463
-1484.09	0.118949	0.115711	0.0843724	0.103878	0.14821	0.228009	0.188176	0.0273182	0.0913767	0.0370035	0.0205655	0.000302422
-1483.63	0.109549	0.105158	0.083696	0.123412	0.151687	0.221918	0.150103	0.0217586	0.142831	0.07996	0.0142042	0.000201879
-1487.57	0.127826	0.1088	0.100884	0.208716	0.13679	0.25656	0.160383	0.0435717	0.108655	0.0738063	0.0253095	0.000170069
-1485.16	0.109797	0.111868	0.0855673	0.116049	0.135228	0.200039	0.219911	0.0240865	0.146418	0.0283294	0.0153058	0.000328166
-1484.66	0.0985496	0.0972947	0.128881	0.0820533	0.131387	0.151585	0.135524	0.0022134	0.112774	0.116752	0.00580287	0.000221808
-1478.6	0.0951286	0.0977532	0.0755818	0.115948	0.13674	0.181928	0.139342	0.00450716	0.0525619	0.0391248	0.00908179	0.000209343
-1486.42	0.102149	0.113221	0.135906	0.123544	0.136246	0.235681	0.151122	0.0794181	0.0381053	0.0278238	0.026329	0.00032312
-1484.86	0.0957118	0.120361	0.111303	0.177813	0.144446	0.221153	0.19649	0.0206742	0.0635681	0.0353102	0.0156685	0.000272387
-1485.27	0.0952091	0.111521	0.10982	0.176877	0.141258	0.284651	0.154264	0.0289634	0.0551882	0.0209695	0.0100064	0.000361461
-1482.08	0.101283	0.0891304	0.0875807	0.143055	0.145876	0.174155	0.13354	0.0151672	0.0259435	0.0353813	0.0119215	0.000338548
-1481.93	0.103661	0.110414	0.0929291	0.125718	0.133198	0.19435	0.143229	0.0387607	0.122205	0.0311503	0.0151179	0.000149776
-1483.59	0.112921	0.107692	0.0934459	0.141415	0.117056	0.274483	0.12641	0.0179966	0.0372436	0.0722178	0.0127834	0.000283026
-1480.8	0.0956391	0.101731	0.0890014	0.106031	0.135141	0.169868	0.141354	0.0191821	0.0148965	0.0623626	0.0168301	0.000293152
-1483.86	0.0936059	0.111496	0.11088	0.109128	0.127642	0.207582	0.207534	0.0158938	0.0162384	0.050688	0.0140205	0.000295468
-1485.42	0.0958858	0.0937122	0.0980347	0.160731	0.0990642	0.220328	0.140717	0.00264506	0.129216	0.097386	0.00603561	0.000168596
-1480.75	0.102357	0.118539	0.0833001	0.164117	0.131195	0.185937	0.149102	0.012392	0.0535259	0.0800963	0.0184404	0.000238884
-1480.58	0.10224	0.101557	0.0837246	0.209644	0.119689	0.189877	0.15314	0.0129677	0.0736449	0.0478504	0.0073909	0.000298044
-1482.64	0.112068	0.101024	0.0889342	0.195467	0.127869	0.14113	0.155958	0.019102	0.0698619	0.068656	0.00768727	0.000195862
-1482.53	0.118995	0.105537	0.0892697	0.162898	0.126719	0.226148	0.16133	0.0263998	0.0634873	0.0482607	0.011658	0.000243254
-1479.5	0.0997275	0.0985383	0.0953847	0.0814762	0.123463	0.20884	0.154729	0.0148228	0.0351802	0.0815875	0.00414149	0.000224845
-1478.83	0.0994819	0.0942571	0.0801536	0.0831323	0.12824	0.187033	0.124912	0.00564416	0.0922167	0.0350766	0.0027686	0.000298346
-1483.12	0.0858199	0.113107	0.0863547	0.123755	0.119105	0.171542	0.14335	0.0397893	0.0921236	0.114187	0.0025784	0.000326848
-1481.21	0.0838017	0.0942992	0.0710791	0.113926	0.113895	0.19672	0.137802	0.0358631	0.077713	0.085123	0.00145962	0.000228616
-1482.42	0.083071	0.0842968	0.0993158	0.128277	0.122799	0.199671	0.137603	0.0419611	0.0213126	0.0667661	0.000446003	0.000261816
-1484.32	0.101537	0.12624	0.109308	0.140736	0.13467	0.176092	0.175365	0.0382848	0.130619	0.0793023	0.0294349	0.000297043
-1484.02	0.111652	0.107148	0.0726544	0.104543	0.128273	0.183626	0.168584	0.0368675	0.0223006	0.0271691	0.028929	0.000243726
-1481.25	0.100673	0.101408	0.0885747	0.116833	0.124606	0.173845	0.156539	0.0167876	0.0265371	0.121088	0.0190068	0.000256942
-1482.36	0.10796	0.103377	0.0956305	0.100714	0.131158	0.215285	0.183158	0.0468327	0.0167125	0.0634309	0.0162933	0.000221539
-1482.56	0.107487	0.11352	0.101593	0.16432	0.129969	0.195029	0.171159	0.0445941	0.0868274	0.0532395	0.0170068	0.000181198
-1484.09	0.0971278	0.104838	0.109744	0.0907557	0.140727	0.183577	0.171919	0.0669181	0.0971582	0.0920253	0.0130507	0.000231846
-1482.39	0.0977969	0.10309	0.0799416	0.183403	0.118911	0.167029	0.160861	0.0647426	0.0520296	0.0642288	0.00895867	0.000199076
-1483.05	0.0974922	0.0885987	0.0761832	0.133623	0.140048	0.191143	0.156033	0.013552	0.0740368	0.0575441	0.0136405	0.000126526
-1488.39	0.10762	0.104746	0.107471	0.0952085	0.169798	0.21569	0.131848	0.0633984	0.0573842	0.0925344	0.0355267	0.000192769
-1481.16	0.0943051	0.102934	0.0914137	0.13197	0.115479	0.198713	0.121059	0.0270589	0.0279337	0.0873926	0.00482465	0.000197408
-1482.93	0.0827196	0.0997784	0.0714823	0.135296	0.125451	0.13242	0.181564	0.0288897	0.0709649	0.0580398	0.00725123	0.000211217
-1482.5	0.099169	0.0997225	0.0740108	0.137771	0.131128	0.169384	0.189676	0.0183712	0.0442114	0.114599	0.0140493	0.000340285
-1485.57	0.0970863	0.115651	0.11203	0.0935078	0.107347	0.249047	0.126014	0.0158827	0.0984599	0.0525228	0.0145038	0.000216963
-1484.16	0.0865413	0.100571	0.0723329	0.149065	0.133335	0.242738	0.137592	0.0703739	0.0679007	0.125999	0.00535227	0.000269545
-1481.27	0.107765	0.0928084	0.0887038	0.14542	0.135937	0.171741	0.141591	0.00563131	0.059022	0.086615	0.0157938	0.000305492
-1481.49	0.110992	0.0951321	0.0719605	0.0980268	0.125573	0.202024	0.133938	0.00347478	0.0825562	0.0587409	0.0129484	0.000334238
-1484.33	0.108735	0.101767	0.107148	0.154798	0.134273	0.283569	0.168345	0.0249985	0.0205977	0.0727018	0.0270897	0.000222666
-1483.43	0.104247	0.109707	0.10149	0.166703	0.135587	0.186874	0.171888	0.0454384	0.0212871	0.123999	0.0132893	0.000258219
-1480.24	0.0999711	0.0985319	0.0946549	0.175912	0.126354	0.155969	0.135951	0.00505871	0.0979326	0.0420456	0.00530245	0.00031474
-1481.1	0.10209	0.0990212	0.0844518	0.215568	0.120727	0.18844	0.15832	0.0100498	0.102758	0.0132247	0.00308809	0.000310322
-1481.8	0.105478	0.114165	0.0797626	0.150823	0.13565	0.143328	0.156275	0.0271209	0.0277231	0.0155839	0.0211887	0.000221024
-1484.59	0.102731	0.102782	0.0933569	0.147117	0.134925	0.300032	0.161144	0.0329115	0.0856014	0.0431107	0.0303743	0.000253926
-1487.38	0.116124	0.102381	0.107034	0.165428	0.14643	0.141824	0.15678	0.021856	0.116442	0.0145099	0.0383974	0.000353743
-1484.96	0.101734	0.109563	0.0880758	0.105527	0.159387	0.20706	0.169638	0.00747474	0.0288444	0.116057	0.0340231	0.000276425
-1483.88	0.112156	0.124198	0.103432	0.13622	0.139268	0.22202	0.186531	0.0355677	0.0620123	0.112698	0.0380596	0.000267377
-1483.28	0.112525	0.119177	0.0978516	0.105186	0.146676	0.146537	0.167933	0.0118169	0.103808	0.0873639	0.0345012	0.00026674
-1486.37	0.123065	0.109776	0.0875447	0.133376	0.14745	0.183134	0.213802	0.00192579	0.0142457	0.051243	0.0319505	0.000332401
-1482.61	0.100999	0.109401	0.0885597	0.0923696	0.118815	0.248306	0.127081	0.0392503	0.104419	0.0458655	0.00339425	0.000306544
-1488.02	0.0884152	0.101755	0.0800885	0.104061	0.121049	0.295419	0.16858	0.0458563	0.0269712	0.0307933	0.0238391	0.000364245
-1484.38	0.115087	0.11542	0.112112	0.114426	0.124948	0.202131	0.177362	0.049845	0.0637852	0.0287326	0.0290311	0.000357124
-1485.01	0.114394	0.105012	0.0891083	0.217163	0.133594	0.186379	0.123009	0.00851015	0.131133	0.0800871	0.0208648	0.0003373
-1486.4	0.104506	0.115512	0.104892	0.0895229	0.118813	0.298369	0.121436	0.0296583	0.122869	0.0724704	0.00652995	0.000241967
-1485.16	0.0896852	0.109672	0.0896296	0.168203	0.128298	0.281055	0.16365	0.0104438	0.109323	0.1406	0.0219232	0.000222711
-1479.48	0.0892877	0.104386	0.0744154	0.121985	0.128636	0.203816	0.174663	0.00896532	0.0428583	0.00563405	0.00318998	0.000251512
-1478.52	0.0931016	0.103443	0.0826804	0.0929338	0.119399	0.198507	0.135715	0.00579305	0.0643023	0.026207	0.00283198	0.000348305
-1477.75	0.0927546	0.102295	0.0880835	0.124747	0.126778	0.190507	0.139401	0.00348888	0.0527427	0.05139	0.00345429	0.000237026
-1483.52	0.100411	0.0907917	0.0770438	0.168546	0.123635	0.20812	0.141078	0.0446177	0.0505608	0.0255716	0.0151283	0.000144073
-1485.55	0.0953883	0.0925785	0.094634	0.209578	0.123446	0.271139	0.181223	0.0332026	0.0333816	0.0834601	0.0056062	0.000374609
-1484.49	0.0882246	0.0745624	0.072796	0.208455	0.133844	0.19144	0.152382	0.0292317	0.0559209	0.0350107	0.0023029	0.000197611
-1484.39	0.096879	0.11097	0.102945	0.150101	0.159269	0.223719	0.141502	0.0219524	0.0757798	0.0904671	0.0186818	0.000209236
-1486.79	0.0807899	0.101758	0.0756241	0.117928	0.14696	0.184296	0.224486	0.00590082	0.0882716	0.0867979	0.00403387	0.000236616
-1483.31	0.0997643	0.0822362	0.0895507	0.114913	0.106948	0.162992	0.114593	0.00898951	0.14161	0.031927	0.00372136	0.00021865
-1482.7	0.0947897	0.120165	0.0761839	0.146002	0.13354	0.222481	0.155857	0.053709	0.0269436	0.0356903	0.0165446	0.000290535
-1482.83	0.100531	0.112177	0.120551	0.172429	0.125957	0.170046	0.141548	0.024724	0.0414176	0.0372194	0.0186684	0.000296086
-1479.82	0.0953439	0.110893	0.0805225	0.135438	0.12443	0.154306	0.148071	0.0123451	0.0467836	0.0520035	0.014557	0.000269045
-1480.61	0.106168	0.102999	0.0862156	0.18913	0.129349	0.214741	0.13763	0.00226293	0.0142075	0.0392328	0.00166758	0.000287108
-1480.75	0.0986409	0.0948458	0.101678	0.132635	0.124678	0.180145	0.155376	0.0137043	0.0985408	0.0512275	0.0143339	0.000294022
-1484.03	0.102071	0.111434	0.111423	0.221215	0.125082	0.13156	0.160594	0.0087376	0.0559319	0.0740612	0.01667	0.000318484
-1485.55	0.0942624	0.101876	0.11016	0.182239	0.126164	0.240071	0.111303	0.0139338	0.0152376	0.00459039	0.0111805	0.000345337
-1484.06	0.111113	0.105445	0.0731906	0.149686	0.109616	0.259908	0.128159	0.0261499	0.0192318	0.00983217	0.00603995	0.000209643
-1487.96	0.0828569	0.0948802	0.122803	0.223502	0.104029	0.188521	0.154659	0.0177799	0.140608	0.0341139	0.000708178	0.000304286
-1482.8	0.0838967	0.0981272	0.0819272	0.0935421	0.133162	0.18351	0.166152	0.0598604	0.0957272	0.0299084	0.00849794	0.000173948
-1482.32	0.0894622	0.101164	0.0941641	0.105176	0.137742	0.180167	0.129853	0.0553634	0.0361128	0.0800926	0.00369959	0.000187301
-1482.63	0.103527	0.0979599	0.109339	0.141124	0.13091	0.184679	0.141796	0.0258986	0.0717815	0.0935029	0.0231322	0.00023865
-1481.96	0.109851	0.101515	0.0809111	0.10564	0.124633	0.226076	0.17013	0.0232189	0.0904129	0.108703	0.0101461	0.000255791
-1485.49	0.103422	0.115179	0.0837407	0.114641	0.129959	0.243595	0.194918	0.010169	0.0183665	0.119868	0.0216909	0.000433211
-1484.64	0.0849698	0.119276	0.0778614	0.195111	0.125173	0.17149	0.14059	0.0491568	0.122118	0.0170329	0.00585953	0.000274673
-1481.44	0.0940026	0.0947844	0.096668	0.161575	0.13642	0.1636	0.142612	0.0381845	0.0968598	0.0233729	0.00824056	0.000245585
-1485.73	0.0965797	0.110647	0.0704232	0.200692	0.116298	0.17936	0.155969	0.0364459	0.0420316	0.0969699	0.00113364	0.000104482
-1489.12	0.087498	0.0867617	0.075958	0.218904	0.125934	0.159858	0.135331	0.0496245	0.089127	0.0574991	0.00759992	7.98341e-05
-1481.54	0.0986095	0.0987729	0.112543	0.16064	0.132025	0.162438	0.160358	0.0192582	0.0796161	0.0533715	0.0091341	0.000251779
-1483.93	0.106013	0.117126	0.0836904	0.172288	0.136452	0.223124	0.20822	0.0198116	0.10528	0.0667683	0.0215587	0.000237531
-1488.19	0.0953804	0.112417	0.0820348	0.12841	0.132767	0.163411	0.227909	0.00511174	0.0128265	0.149866	0.028957	0.000244919
-1486.23	0.11832	0.119793	0.089348	0.114835	0.127498	0.20121	0.217416	0.0170542	0.118922	0.110514	0.0246051	0.000227777
-1482.92	0.0907461	0.113299	0.0890059	0.175007	0.141987	0.187706	0.135535	0.0240748	0.0661169	0.0636444	0.00120243	0.000259266
-1483.63	0.0905897	0.119626	0.0802885	0.113491	0.122292	0.187676	0.172741	0.0511774	0.0378243	0.0938245	0.0157199	0.000187623
-1481.43	0.10199	0.110452	0.0813581	0.121424	0.13262	0.207664	0.156217	0.0294627	0.030034	0.051617	0.0260121	0.000224392
-1488.19	0.118335	0.128571	0.0816916	0.212564	0.126896	0.309497	0.19041	0.0145995	0.0628587	0.0178212	0.0201573	0.000219936
-1485.39	0.0889263	0.0891799	0.079562	0.202281	0.12162	0.174283	0.171869	0.00260139	0.0583103	0.0719754	0.0195737	0.000207069
-1483.88	0.119998	0.102972	0.100824	0.17588	0.140129	0.194739	0.137108	0.0133036	0.108201	0.0273534	0.0139023	0.000191411
-1481.22	0.0969847	0.11234	0.0917335	0.142085	0.120436	0.21899	0.15114	0.00429988	0.122754	0.0251532	0.00412502	0.000370124
-1482.87	0.0948544	0.100808	0.102708	0.149592	0.12028	0.183559	0.208359	0.0101059	0.0444687	0.0269958	0.0159072	0.000272017
-1481.43	0.108473	0.0931488	0.0965009	0.104177	0.139135	0.22874	0.145933	0.0017465	0.118837	0.0283337	0.0120918	0.000314989
-1482.65	0.102579	0.0832808	0.0804887	0.150224	0.130407	0.16429	0.139635	0.0290846	0.0567095	0.139462	0.00128428	0.000278877
-1485.31	0.0974546	0.0952965	0.0830801	0.203959	0.131542	0.286928	0.186563	0.0150028	0.11852	0.0920337	0.00450417	0.00029326
-1482.66	0.100351	0.094011	0.0786705	0.100857	0.118799	0.278988	0.191223	0.0277972	0.0425938	0.0396705	0.00992976	0.000252539
-1480.17	0.0898868	0.0990201	0.0854969	0.0955536	0.141002	0.178913	0.133379	0.010273	0.0703105	0.0809084	0.00593254	0.000289685
-1481.23	0.092664	0.10771	0.0826774	0.091649	0.123454	0.218555	0.130468	0.019491	0.105052	0.00844003	0.0130252	0.000248572
-1482.58	0.0963233	0.104005	0.0709884	0.137361	0.138818	0.233938	0.16675	0.0496502	0.0254769	0.0644121	0.00354766	0.000207874
-1486.99	0.0800884	0.103153	0.102582	0.172737	0.109384	0.270235	0.122721	0.028006	0.110366	0.0757783	0.00358997	0.000309036
-1489.97	0.120004	0.123242	0.12265	0.171215	0.15172	0.212528	0.164943	0.0588116	0.0939934	0.0672698	0.0182594	0.000166405
-1484.96	0.104015	0.111473	0.09308	0.138464	0.152887	0.191788	0.166058	0.0220727	0.00863301	0.00926376	0.00450995	0.000215236
-1480.25	0.101175	0.089633	0.0719067	0.15592	0.112529	0.203036	0.12226	0.00228836	0.0825603	0.018994	0.00236678	0.000186358
-1479.72	0.0964366	0.106813	0.0822057	0.154583	0.127728	0.217991	0.117418	0.0107815	0.0341783	0.0298858	0.00588875	0.000270431
-1477.81	0.0976491	0.096554	0.0885713	0.118466	0.124012	0.186278	0.167815	0.00488011	0.0592627	0.0247982	0.00106949	0.000225699
-1482.98	0.0880223	0.0927039	0.117057	0.113458	0.136783	0.138186	0.134291	0.0048844	0.0382755	0.0452481	0.00187778	0.000153206
-1479.19	0.0984728	0.0953566	0.0820344	0.0932304	0.125651	0.268155	0.164511	0.00347209	0.0357795	0.050381	0.00292235	0.000257204
-1480.03	0.0982264	0.086491	0.0800279	0.107296	0.136998	0.214139	0.158954	0.0112726	0.0213714	0.0689227	0.000493014	0.000255662
-1481.97	0.101391	0.114933	0.0743073	0.169269	0.115976	0.192066	0.1526	0.00364889	0.0046884	0.0364844	0.00728767	0.000204695
-1480.81	0.108813	0.0858661	0.0831211	0.107441	0.136531	0.16138	0.168467	0.00678321	0.0552282	0.0484885	0.00683469	0.000265635
-1485.94	0.0786894	0.120536	0.0992146	0.1073	0.141202	0.150039	0.160154	0.00194827	0.133403	0.0744191	0.00892856	0.000322718
-1483.57	0.094954	0.103139	0.0845842	0.144628	0.139955	0.190072	0.129625	0.0743259	0.10057	0.0759017	0.0147339	0.000191694
-1482.28	0.102641	0.0951167	0.0835607	0.0994747	0.125757	0.160315	0.155296	0.0599864	0.0220183	0.123473	0.00411399	0.000250466
-1481.23	0.103702	0.0791094	0.086844	0.117038	0.140684	0.200494	0.136686	0.00268156	0.047823	0.0431098	0.00306655	0.00021545
-1481.27	0.101927	0.0984542	0.0793829	0.0849711	0.128358	0.182317	0.136575	0.0580308	0.0411165	0.0601605	0.0132223	0.000274517
-1482.33	0.0954433	0.106824	0.103828	0.156856	0.12142	0.165381	0.173739	0.0478308	0.0640995	0.0611109	0.0130533	0.000267131
-1483.13	0.0979977	0.100284	0.0770855	0.0921629	0.147154	0.20771	0.15633	0.0499851	0.0848628	0.0401978	0.0113292	0.000379611
-1481.86	0.108366	0.0970444	0.0956195	0.163201	0.128975	0.150489	0.157888	0.0450462	0.0284385	0.0252548	0.0109849	0.000291623
-1480.73	0.10748	0.105555	0.106683	0.0856749	0.13316	0.197303	0.146176	0.0017632	0.127372	0.0287335	0.0156071	0.000245423
-1482.9	0.0972194	0.116243	0.0907263	0.152924	0.150474	0.243281	0.156059	0.0215835	0.029338	0.0410148	0.019276	0.000169876
-1480.32	0.106247	0.0942195	0.0939807	0.0813505	0.121314	0.268635	0.156936	0.00389634	0.0260204	0.0307225	0.00326327	0.00022716
-1481.71	0.0934764	0.110058	0.0842016	0.0973499	0.11153	0.28312	0.133855	0.00206247	0.0469998	0.0818591	0.00390811	0.000192595
-1482.87	0.0836525	0.106624	0.088569	0.162005	0.12885	0.201184	0.143421	0.0312754	0.0900475	0.0503158	0.00357279	0.00038741
-1481.99	0.114175	0.0891123	0.0910074	0.173898	0.122274	0.167271	0.161763	0.0158921	0.0347801	0.0360451	0.0095458	0.000220916
-1482.12	0.0868114	0.0942208	0.0718455	0.11892	0.128624	0.212436	0.169925	0.0188122	0.0706627	0.00910667	0.00671704	0.0003986
-1484.43	0.0960227	0.0782049	0.0867193	0.114263	0.151698	0.215154	0.160549	0.00250615	0.139143	0.0242831	0.00443781	0.000206848
-1481.72	0.101684	0.106291	0.0719508	0.115061	0.100374	0.164563	0.151192	0.00220468	0.0677489	0.0445163	0.00382847	0.000182898
-1483.26	0.0980424	0.101732	0.0712515	0.0976014	0.0992879	0.213176	0.155207	0.0305154	0.0746444	0.0352261	0.00502028	0.000304847
-1483.17	0.0907444	0.10284	0.0972776	0.0862058	0.130639	0.199617	0.156318	0.0306777	0.0189101	0.0583133	0.0138507	0.00043654
-1482.95	0.0924981	0.0875936	0.0767019	0.0958726	0.140991	0.248083	0.122807	0.0224119	0.122823	0.048827	0.00247443	0.000320947
-1479.57	0.0926287	0.111524	0.0784566	0.111236	0.1321	0.214032	0.137875	0.0100856	0.0777666	0.0296145	0.00550994	0.00031928
-1482.06	0.103854	0.104758	0.111046	0.103762	0.129707	0.185338	0.140057	0.00400921	0.0173837	0.0426529	0.0245768	0.000291744
-1483.26	0.10634	0.107946	0.0915364	0.17562	0.141333	0.190956	0.139455	0.0549677	0.0520708	0.113794	0.017585	0.000294485
-1485.16	0.114352	0.110104	0.085952	0.138534	0.139833	0.2428	0.176934	0.07442	0.0547251	0.125878	0.0271281	0.000180023
-1482.61	0.105006	0.111092	0.0956138	0.0881097	0.14234	0.217188	0.200536	0.00943527	0.0454737	0.0842185	0.0271457	0.000267915
-1482.14	0.105439	0.110614	0.0838239	0.173574	0.125274	0.248746	0.184481	0.00705986	0.0206499	0.0123389	0.00392152	0.000249829
-1482.9	0.0966219	0.106193	0.0989522	0.158408	0.117797	0.210724	0.167587	0.0549426	0.0234747	0.074394	0.0142104	0.000273045
-1483.98	0.0932642	0.0962908	0.114266	0.121081	0.145533	0.250084	0.137659	0.00834086	0.0968546	0.0863763	0.0101949	0.000196611
-1484.11	0.0844256	0.106258	0.0920202	0.105693	0.132956	0.189639	0.145337	0.0275829	0.146472	0.04513	0.00812933	0.000445311
-1482.45	0.100664	0.109895	0.0925907	0.158437	0.127429	0.217572	0.144171	0.0249747	0.134704	0.131143	0.0155144	0.000239079
-1482.16	0.0911615	0.105215	0.0808974	0.15777	0.140761	0.2426	0.167744	0.0212573	0.0915962	0.0545785	0.00496838	0.000196419
-1485.36	0.105655	0.111364	0.0908171	0.180613	0.139016	0.167157	0.131936	0.00504448	0.0206062	0.0884825	0.01511	0.000504725
-1486.02	0.0989626	0.0939534	0.0773427	0.22238	0.143823	0.258128	0.142481	0.0774438	0.0416282	0.0381185	0.0159222	0.000288487
-1483.03	0.0935138	0.0944389	0.0805188	0.156872	0.124963	0.136939	0.151568	0.0352559	0.104011	0.0922491	0.0052564	0.000379283
-1480.19	0.0883749	0.0951923	0.081516	0.133557	0.13031	0.214038	0.160954	0.0155974	0.033799	0.062913	0.004848	0.000354442
-1485.71	0.10233	0.0940207	0.129951	0.172498	0.128819	0.179896	0.118069	0.0219547	0.0306148	0.0610042	0.0163736	0.000225699
-1482.22	0.105865	0.0943156	0.102381	0.121446	0.118719	0.169576	0.111386	0.0107944	0.0898744	0.0388994	0.0087778	0.000299601
-1479.23	0.0982873	0.0950974	0.095787	0.117817	0.131832	0.170996	0.1568	0.00106418	0.09706	0.0517348	0.00137365	0.000292081
-1482.93	0.101793	0.108574	0.0884357	0.116946	0.116941	0.240828	0.156346	0.0434409	0.133028	0.0172373	0.0171695	0.000206016
-1482.61	0.101012	0.111978	0.0899088	0.1487	0.141791	0.198921	0.147634	0.0261012	0.0118372	0.0761582	0.0218365	0.0001653
-1484	0.0953521	0.111861	0.112531	0.0854408	0.150137	0.183436	0.18782	0.00138131	0.0236109	0.0898281	0.0184521	0.000306653
-1482.76	0.0933292	0.107169	0.0812093	0.233983	0.124923	0.195486	0.174266	0.0249386	0.0467965	0.05595	0.00790798	0.00015883
-1481.04	0.107836	0.110468	0.0944499	0.104309	0.143757	0.173756	0.141768	0.017434	0.0897971	0.0418459	0.0104755	0.000260175
-1478.59	0.0951775	0.106817	0.0776886	0.122664	0.117775	0.206467	0.146915	0.00682606	0.0579382	0.0434336	0.00664584	0.000288132
-1488.57	0.123896	0.12833	0.130525	0.172616	0.150858	0.164189	0.12985	0.0439582	0.0469314	0.0911831	0.0417598	0.000356513
-1488.3	0.103187	0.111877	0.0789706	0.18461	0.144268	0.223575	0.200259	0.042569	0.0745119	0.0791416	0.00626758	0.000413676
-1481.16	0.100935	0.106657	0.0950556	0.0853753	0.111572	0.211821	0.142603	0.0114588	0.0366691	0.115727	0.00221033	0.000216167
-1482.51	0.104562	0.0999197	0.0895471	0.106172	0.12491	0.148842	0.130154	0.0392037	0.0913173	0.115663	0.014398	0.000236004
-1483.23	0.105644	0.0997	0.0939986	0.212987	0.123925	0.150692	0.127231	0.0323715	0.0603461	0.069563	0.00448082	0.000301124
-1480.06	0.0840884	0.0982392	0.0865001	0.16447	0.113725	0.169988	0.139678	0.00922672	0.0624862	0.0518417	0.00212944	0.000185721
-1483.25	0.105044	0.0952529	0.0790745	0.103473	0.126653	0.289202	0.177786	0.0126222	0.0407611	0.0420693	0.00765713	0.000418727
-1482.37	0.0929443	0.0903716	0.0916604	0.12236	0.126886	0.243709	0.171818	0.0238137	0.0357665	0.0271685	0.00140277	0.000435259
-1483.01	0.0912427	0.108689	0.108356	0.137112	0.14256	0.236821	0.168183	0.029259	0.0450064	0.0382499	0.0222348	0.000193309
-1482.88	0.0970181	0.108213	0.0921657	0.212449	0.129256	0.209413	0.152601	0.036903	0.0673444	0.0893567	0.00494152	0.00028487
-1480.61	0.0879515	0.101048	0.087524	0.108891	0.125695	0.211	0.185678	0.00464678	0.078593	0.0922929	0.0031983	0.000194621
-1482.24	0.0931379	0.097228	0.0841663	0.093861	0.118268	0.180344	0.115481	0.0649576	0.0375124	0.0432299	0.00696419	0.000311072
-1480.17	0.101357	0.103136	0.0987816	0.139205	0.123676	0.254383	0.162025	0.00651986	0.0453629	0.0419167	0.0101059	0.00018777
-1481.03	0.104283	0.107504	0.0767673	0.138861	0.117196	0.215383	0.129701	0.0130095	0.143374	0.0261161	0.00213435	0.000277545
-1486.43	0.0811087	0.0907827	0.0950239	0.193992	0.102868	0.240674	0.143289	0.0330073	0.0185186	0.0213454	0.00484955	0.000328833
-1480.65	0.0931529	0.10428	0.0808261	0.140381	0.136804	0.161157	0.158655	0.000877878	0.0901229	0.0023781	0.00861836	0.000247398
-1482.96	0.0989565	0.118378	0.0789981	0.161376	0.116948	0.225119	0.110687	0.00855466	0.0536066	0.0254996	0.0112844	0.000313308
-1480.21	0.0943386	0.0982928	0.0841081	0.0846216	0.111883	0.22235	0.1868	0.00246257	0.0180825	0.0514719	0.00034922	0.000195638
-1483.45	0.115685	0.0887283	0.0954653	0.117037	0.130599	0.154714	0.17692	0.0366666	0.0631085	0.0434508	0.0105741	0.000273372
-1481.73	0.0990903	0.115824	0.0840636	0.143282	0.127201	0.17607	0.144256	0.0443883	0.0294767	0.0974881	0.0105673	0.000275643
-1485.12	0.0856602	0.0930842	0.0975891	0.0963661	0.109862	0.190026	0.126439	0.0671068	0.0452848	0.139797	0.00545276	0.000308467
-1483.76	0.0870993	0.0963052	0.0870063	0.0811705	0.122251	0.180407	0.156412	0.00244499	0.0115202	0.140142	0.0136103	0.000376489
-1483.53	0.100504	0.116084	0.105821	0.105189	0.118617	0.284735	0.156642	0.00737069	0.0690982	0.0592434	0.00359328	0.000300053
-1480.38	0.0947982	0.0953578	0.0811224	0.105991	0.138662	0.215155	0.125225	0.0120975	0.0518601	0.107564	0.000574459	0.000258837
-1482.46	0.0954399	0.0904652	0.0908999	0.182017	0.127312	0.16124	0.130313	0.0642908	0.0646491	0.0430607	0.0059918	0.000246197
-1482.06	0.106715	0.101069	0.0858466	0.185517	0.103486	0.176338	0.145832	0.00907626	0.0366407	0.04767	0.0051051	0.000285258
-1479.85	0.0845143	0.104548	0.0832295	0.100824	0.123325	0.199691	0.130641	0.0143505	0.0399088	0.0384386	0.00854777	0.000225247
-1480	0.109264	0.107303	0.0919999	0.107734	0.127183	0.221037	0.147201	0.000267448	0.0323297	0.0559889	0.00553213	0.000328196
-1482.18	0.10922	0.0910493	0.0946023	0.159786	0.119559	0.240402	0.147206	0.00373463	0.0116481	0.0314345	0.00382877	0.000157204
-1480.43	0.0993552	0.102448	0.0704145	0.162883	0.137755	0.199769	0.151707	0.0215598	0.0314881	0.0109239	0.000842269	0.00026488
-1484.68	0.075111	0.102794	0.0897296	0.141129	0.140686	0.14465	0.132479	0.0147578	0.0507536	0.0942064	0.00768791	0.000222605
-1482.48	0.0911866	0.120192	0.0893254	0.158484	0.12519	0.229769	0.123936	0.0235417	0.0283814	0.0383444	0.00153352	0.000250526
-1483.35	0.0866737	0.0768014	0.0883119	0.100128	0.137699	0.193027	0.14646	0.0295422	0.0344449	0.0399583	0.00238673	0.000362387
-1485.19	0.0910379	0.108257	0.0955127	0.184389	0.108372	0.258881	0.125085	0.0210122	0.0276574	0.136198	0.00533258	0.000184651
-1482.35	0.109392	0.113627	0.0849461	0.125495	0.136583	0.178835	0.134942	0.016794	0.0502082	0.0547186	0.00279565	0.000343002
-1479.11	0.098168	0.0923515	0.0857913	0.132125	0.129145	0.154438	0.122892	0.00602866	0.0331678	0.0680214	0.00200141	0.00022303
-1481.02	0.0884845	0.0984699	0.0876737	0.0915111	0.130245	0.198382	0.155813	0.0292693	0.0576044	0.0261554	0.0150149	0.000187201
-1483.55	0.0860331	0.12237	0.0799899	0.182469	0.130943	0.218442	0.141539	0.0105308	0.12057	0.0460596	0.0114955	0.000204118
-1483.79	0.0879985	0.117839	0.086532	0.20578	0.125605	0.221705	0.151871	0.00502113	0.132778	0.111977	0.0110352	0.00024611
-1483.13	0.0848777	0.0963317	0.0941606	0.235361	0.124891	0.149463	0.147568	0.0125171	0.0384774	0.137674	0.00305513	0.000283278
-1482.28	0.0963551	0.0861312	0.0775095	0.0856852	0.131912	0.214758	0.146909	0.0240875	0.0404142	0.0856847	0.00335762	0.000420548
-1490.35	0.0922539	0.128147	0.0729952	0.222514	0.135594	0.298917	0.14903	0.0563408	0.0712712	0.0853993	0.00315801	0.000276223
-1483.38	0.0982768	0.0927502	0.0967705	0.0884824	0.12603	0.266797	0.122684	0.0549615	0.0224426	0.050251	0.00679698	0.000306373
-1489.77	0.0953285	0.117035	0.0823772	0.230826	0.119889	0.205204	0.17731	0.0799949	0.130034	0.1177	0.00168897	0.000147534
-1479.82	0.0988458	0.109953	0.08752	0.095779	0.122971	0.227652	0.152216	0.0357138	0.0410561	0.0258044	0.00954542	0.000236523
-1482.6	0.104468	0.0781374	0.0715008	0.188674	0.13022	0.193773	0.147619	0.00974534	0.0237999	0.0569947	0.00347051	0.000209743
-1484.02	0.0962658	0.111167	0.0738024	0.151585	0.11868	0.272789	0.146432	0.0429492	0.0593924	0.129142	0.00942242	0.000192353
-1488.91	0.0849492	0.0917937	0.134596	0.230242	0.127983	0.232111	0.145441	0.0125518	0.0909879	0.131562	0.00446944	0.000248163
-1490.42	0.0907956	0.126375	0.106924	0.184761	0.137935	0.225398	0.161689	0.0713422	0.0162724	0.0766884	0.0298793	0.000475715
-1486.42	0.122108	0.107183	0.0869284	0.195708	0.128043	0.218076	0.149721	0.015359	0.0816837	0.0629492	0.00137209	0.000321468
-1483.15	0.104827	0.09202	0.0767451	0.12521	0.121641	0.221359	0.1715	0.0662348	0.110828	0.0217737	0.000619971	0.000215052
-1484.77	0.10468	0.0900073	0.0911957	0.114667	0.108057	0.267809	0.15955	0.019002	0.147548	0.0679322	0.00807386	0.000196629
-1484.81	0.0945863	0.0964417	0.0844962	0.0906279	0.156412	0.194612	0.115941	0.0181574	0.0871602	0.0134332	0.0130502	0.000354144
-1482.91	0.0911051	0.106438	0.0868515	0.0925928	0.148588	0.17746	0.176711	0.0290223	0.0191115	0.0483608	0.0114216	0.000161911
-1486.51	0.0957099	0.109269	0.108782	0.197028	0.126603	0.194697	0.208063	0.00412948	0.102917	0.119897	0.0096268	0.000148516
-1481.46	0.0977328	0.0932011	0.0920396	0.0938346	0.129185	0.236729	0.117419	0.0194703	0.130522	0.0335103	0.00645933	0.000204257
-1492.12	0.127304	0.0945754	0.0825168	0.0824727	0.132639	0.205094	0.204374	0.0715871	0.117571	0.0451466	0.0260311	0.000464872
-1486.74	0.129115	0.110752	0.0903722	0.22441	0.142512	0.178801	0.166438	0.0265297	0.133431	0.0339944	0.0237398	0.000207918
-1480.21	0.102891	0.0988492	0.0752249	0.198707	0.122683	0.20535	0.13528	0.000928204	0.0319567	0.0313696	0.0118233	0.000251553
-1486.11	0.0969736	0.0994893	0.104922	0.147985	0.119566	0.220126	0.218009	0.0064021	0.100414	0.00281856	0.00497018	0.000159486
-1480.85	0.0953425	0.118324	0.072482	0.114713	0.127092	0.244156	0.147036	0.0098998	0.092129	0.0168336	0.00634977	0.000222726
-1484.09	0.0939244	0.0777283	0.0883615	0.164459	0.122153	0.277574	0.150104	0.0223398	0.0562456	0.0373642	0.00772512	0.000211763
-1483.24	0.0888367	0.107521	0.0729973	0.157807	0.125235	0.231615	0.134333	0.0606061	0.125388	0.0109022	0.00561371	0.000255731
-1481.45	0.0904284	0.0960899	0.110988	0.164981	0.117784	0.144715	0.169218	0.00209481	0.0566115	0.0579503	0.00209686	0.000284581
-1480.69	0.0924135	0.0944453	0.103481	0.161654	0.112606	0.181176	0.175226	0.00305591	0.0545002	0.0586726	0.00249104	0.000224851
-1483.78	0.0969778	0.112226	0.0762385	0.203801	0.129996	0.21627	0.153612	0.0475459	0.0740181	0.0894234	0.0128556	0.000346856
-1483.87	0.106413	0.102868	0.109813	0.1087	0.128823	0.160057	0.153436	0.0240625	0.118145	0.117265	0.00425375	0.000203437
-1486.4	0.125725	0.108247	0.104988	0.206612	0.134897	0.194445	0.176165	0.0191418	0.11264	0.12062	0.025518	0.000254554
-1483.49	0.101078	0.0949263	0.0901185	0.152585	0.133877	0.203642	0.192738	0.0194739	0.137551	0.00341184	0.010291	0.000252731
-1482.14	0.0917339	0.109641	0.0930751	0.197649	0.137228	0.215075	0.166913	0.00220686	0.0910723	0.0219386	0.00176733	0.000314639
-1482.19	0.0984946	0.0861788	0.0912727	0.176658	0.119021	0.172016	0.167924	0.00350073	0.084008	0.149127	0.00358504	0.000288392
-1483.16	0.101504	0.107735	0.106187	0.131487	0.147706	0.14155	0.171157	0.0292499	0.10192	0.0574073	0.0269268	0.000260671
-1491	0.110302	0.109042	0.134988	0.0975283	0.122541	0.144928	0.121302	0.0602045	0.126793	0.0314109	0.0251356	0.000444052
-1488.63	0.105737	0.0890573	0.0742566	0.130418	0.121838	0.229511	0.191744	0.0220626	0.0587744	0.0548177	0.0267	0.000413852
-1481.77	0.0933856	0.113232	0.074278	0.173385	0.114165	0.189734	0.139104	0.0121164	0.0292488	0.0292159	0.00462786	0.000397401
-1482.96	0.0944711	0.102112	0.0809681	0.187344	0.126956	0.165815	0.155813	0.0106669	0.116693	0.0709931	0.0153693	0.000391204
-1481.82	0.0996247	0.10383	0.0911688	0.143288	0.128928	0.218814	0.13485	0.0189686	0.0664027	0.139033	0.0044275	0.000165324
-1483.99	0.096727	0.103246	0.0847399	0.0801385	0.126521	0.209264	0.121391	0.000919007	0.012779	0.142013	0.018854	0.000170033
-1482.92	0.0916273	0.113473	0.0862797	0.0912401	0.138392	0.16019	0.117841	0.0410388	0.0439864	0.09113	0.0113677	0.000273
-1486.31	0.1148	0.101333	0.0815442	0.171678	0.166323	0.19582	0.15692	0.0250434	0.0795013	0.0616384	0.022335	0.000319993
-1483.06	0.109054	0.115701	0.109418	0.101524	0.130003	0.243661	0.159777	0.0301679	0.0427549	0.12645	0.0241493	0.000217208
-1484.4	0.113214	0.127862	0.12622	0.0991048	0.127249	0.165067	0.155718	0.0030943	0.0765622	0.0503871	0.0231301	0.000277786
-1482.39	0.113454	0.112768	0.0729682	0.100558	0.150479	0.179578	0.162274	0.0154628	0.0862472	0.0370749	0.0223974	0.000256102
-1486.71	0.100433	0.101004	0.131341	0.174946	0.143891	0.3	0.143296	0.00285135	0.0345447	0.0615271	0.0236773	0.000216734
-1487.9	0.10288	0.11424	0.13278	0.0962004	0.140061	0.288225	0.171215	0.0137368	0.0913528	0.0649696	0.0218906	0.000438066
-1489.84	0.101388	0.126346	0.119248	0.152073	0.139038	0.155996	0.22135	0.00945822	0.102635	0.139099	0.0125594	0.000259077
-1482.65	0.0871012	0.0937217	0.0723649	0.0950865	0.125411	0.266603	0.159579	0.0610716	0.0780747	0.0179337	0.00168479	0.000312327
-1483.77	0.0895133	0.0974892	0.109859	0.202471	0.118174	0.257813	0.148195	0.00275747	0.0594751	0.0449786	0.00476138	0.000389273
-1480.59	0.0849215	0.0951995	0.0754251	0.0877193	0.117911	0.207028	0.152427	0.0496033	0.0387391	0.049458	0.00240419	0.000258832
-1483.64	0.0997301	0.100351	0.0868075	0.133688	0.127423	0.252517	0.159338	0.0385854	0.00703081	0.104679	0.00709849	0.000161955
-1484.9	0.110187	0.123461	0.0815059	0.0961482	0.153582	0.251399	0.197844	0.0114063	0.0927161	0.055086	0.0256358	0.000193644
-1482.82	0.102055	0.107803	0.100204	0.16587	0.135376	0.293792	0.188681	0.000407411	0.0358733	0.0314759	0.0144478	0.000206802
-1482.9	0.0915996	0.104172	0.0951642	0.134083	0.120302	0.253266	0.184771	0.0252542	0.0324154	0.0645788	0.00822321	0.000152732
-1481.78	0.0824191	0.0965557	0.0844354	0.0981332	0.12083	0.184641	0.187875	0.00835277	0.0369493	0.0805073	0.00555163	0.00034223
-1483.57	0.0927577	0.109987	0.0838397	0.0855162	0.11349	0.300579	0.119436	0.0133086	0.0173356	0.0215311	0.00436769	0.000342307
-1485.04	0.093882	0.0978753	0.103136	0.116115	0.144352	0.258411	0.128204	0.0232338	0.00548296	0.0569732	0.000554003	0.00031599
-1483.3	0.0807755	0.0929901	0.0915484	0.172551	0.121415	0.186821	0.11209	0.0190122	0.123955	0.0584338	0.000219218	0.000317368
-1484.65	0.085402	0.0844505	0.0925984	0.10466	0.0944195	0.199298	0.145521	0.0298372	0.0543737	0.00994686	0.000334869	0.000246682
-1483.46	0.108515	0.104159	0.0788028	0.119044	0.130894	0.243098	0.197474	0.00471025	0.0858257	0.0717123	0.00356532	0.000333596
-1489.22	0.119965	0.100038	0.0956309	0.21598	0.142849	0.250143	0.121839	0.0278478	0.0363635	0.13617	0.0175169	0.000409411
-1488.05	0.0832689	0.108742	0.110902	0.124766	0.135275	0.174915	0.145795	0.0293792	0.0970648	0.0544296	0.0266102	0.000418855
-1482.42	0.0927205	0.104968	0.0853848	0.110023	0.124131	0.152089	0.157927	0.0750252	0.0792418	0.04911	0.00370037	0.000347447
-1481.76	0.101258	0.104206	0.0751736	0.0912775	0.139862	0.180522	0.143318	0.0240872	0.098792	0.0329236	0.0158631	0.000381565
-1481.83	0.0981597	0.101002	0.105122	0.111636	0.13416	0.158585	0.143563	0.0262642	0.122789	0.0643764	0.0179388	0.000210045
-1485.8	0.110585	0.114078	0.12211	0.130656	0.133822	0.192384	0.14089	0.0241119	0.0808155	0.13913	0.0356642	0.000349596
-1485.92	0.102094	0.121945	0.0957844	0.106478	0.137139	0.171663	0.190933	0.0375347	0.144912	0.0192869	0.00728934	0.000348184
-1480.7	0.104287	0.111519	0.0872187	0.112943	0.130285	0.170982	0.183282	0.00194088	0.0663146	0.00728434	0.00340326	0.000286956
-1484.52	0.0883831	0.0938155	0.0892587	0.182211	0.149398	0.242556	0.115393	0.00309188	0.104556	0.0223889	0.00389997	0.000176914
-1493.18	0.0693801	0.0959546	0.0907164	0.118578	0.160407	0.208879	0.121274	0.0721444	0.0764121	0.00703444	0.00570182	0.000193858
-1486.66	0.106864	0.0993156	0.0824118	0.0858982	0.148715	0.250897	0.191738	0.0537189	0.0447826	0.0874746	0.00665099	0.00033841
-1489.25	0.113686	0.106188	0.0808176	0.0809985	0.155494	0.180625	0.202275	0.0628612	0.0516697	0.129469	0.0303192	0.000432611
-1483.18	0.106403	0.111175	0.0727943	0.130915	0.14868	0.238051	0.187438	0.011738	0.038755	0.0707323	0.0245175	0.000263512
-1481.02	0.108383	0.115793	0.104778	0.136804	0.14597	0.208242	0.165112	0.0146646	0.0519803	0.0496688	0.0240628	0.000224028
-1483.08	0.102609	0.105686	0.0944142	0.224872	0.138001	0.228904	0.163567	0.0408077	0.0459343	0.071793	0.0216652	0.000216912
-1483.66	0.108711	0.112724	0.100936	0.120832	0.123917	0.191244	0.150232	0.0620915	0.0450068	0.149302	0.0209455	0.00021162
-1484.16	0.105941	0.112078	0.0762618	0.158004	0.13895	0.19289	0.177839	0.0621088	0.119968	0.0609962	0.0119255	0.000217047
-1482.43	0.0853214	0.0905134	0.0751756	0.108931	0.12227	0.171289	0.157736	0.0715532	0.107708	0.0623115	0.00214348	0.000272026
-1482.14	0.0899813	0.109528	0.0727372	0.127376	0.111668	0.194988	0.125185	0.0449173	0.0642541	0.0643429	0.00195666	0.00029482
-1485.09	0.0911668	0.112176	0.0894573	0.114405	0.133793	0.228512	0.202792	0.0397593	0.0810891	0.0980115	0.0145525	0.000371686
-1486.23	0.124702	0.122	0.0816874	0.113594	0.124515	0.159876	0.151146	0.0285242	0.0636838	0.13427	0.0252797	0.000331883
-1483.24	0.0881405	0.108735	0.0895347	0.149233	0.125484	0.158142	0.119816	0.0274358	0.133695	0.0790289	0.00564627	0.000166055
-1484.7	0.115952	0.107602	0.0730042	0.144446	0.123088	0.179646	0.144514	0.00956507	0.109859	0.138221	0.0225701	0.000195495
-1487.01	0.122975	0.112298	0.122447	0.177028	0.139444	0.148274	0.188312	0.0153056	0.0615732	0.0729761	0.0265043	0.000382417
-1480.76	0.103809	0.104236	0.0968501	0.105463	0.135217	0.202268	0.177685	0.000523017	0.0520106	0.0772194	0.00787337	0.000347524
-1484.87	0.107054	0.0953608	0.0895186	0.192981	0.114589	0.206561	0.136493	0.0135918	0.145863	0.0951409	0.0103753	0.000377106
-1485.89	0.120186	0.125338	0.114352	0.22252	0.141718	0.181449	0.17716	0.0123389	0.0718671	0.102309	0.0434543	0.000282976
-1487.7	0.0963031	0.124	0.0755285	0.175002	0.131692	0.224985	0.222761	0.0443695	0.0350584	0.0991361	0.0225296	0.000289234
-1489.07	0.0826916	0.123325	0.0886799	0.145821	0.157643	0.208193	0.142232	0.0508064	0.0811408	0.116035	0.0239381	0.000183851
-1482.51	0.104414	0.0950955	0.0785931	0.155669	0.127028	0.192367	0.161782	0.0419633	0.109756	0.0961404	0.00934795	0.00019902
-1481.64	0.0849812	0.1129	0.071376	0.0996741	0.123099	0.250617	0.153291	0.0194434	0.0529763	0.0869212	0.0008955	0.000248202
-1480.96	0.0830792	0.0933629	0.0909725	0.168046	0.125658	0.147951	0.126815	0.00109702	0.0768317	0.0740729	0.00325182	0.000206837
-1481.8	0.0974388	0.109675	0.0885092	0.138388	0.110095	0.223476	0.175993	0.0125117	0.0218012	0.0838706	0.00582453	0.000228554
-1482.24	0.0960693	0.0994657	0.083693	0.0912104	0.135141	0.197928	0.127492	0.000921302	0.133864	0.0980802	0.0118534	0.000387684
-1483.44	0.112728	0.0927449	0.0813462	0.156206	0.134125	0.171387	0.190551	0.0173656	0.0466564	0.084787	0.00945724	0.000322589
-1479.78	0.100161	0.110469	0.0887564	0.101925	0.136101	0.161817	0.155132	0.00688529	0.0466677	0.0695133	0.0147889	0.000177399
-1483.81	0.10544	0.122537	0.0866635	0.112563	0.145878	0.195883	0.152239	0.0302866	0.0322012	0.089332	0.0310236	0.000147784
-1484.98	0.0934833	0.0993347	0.105421	0.165715	0.147	0.179408	0.132805	0.0340241	0.0903232	0.0576276	0.0103882	0.0004001
-1483.95	0.0987153	0.0915416	0.0982865	0.162209	0.119954	0.16055	0.121102	0.0165721	0.0268912	0.0401734	0.0191857	0.000265034
-1486.84	0.118439	0.123537	0.0893556	0.122809	0.127889	0.131602	0.185785	0.00410087	0.0215688	0.0351378	0.0339316	0.000403834
-1489.78	0.119566	0.124725	0.116384	0.129153	0.133182	0.250117	0.197142	0.0608601	0.0966407	0.0780468	0.0264163	0.000108572
-1482.25	0.109313	0.086676	0.0802173	0.0879325	0.130287	0.17061	0.13923	0.0188455	0.148253	0.0193988	0.0102052	0.000227148
-1481.29	0.0995581	0.0900858	0.078742	0.129191	0.141584	0.232664	0.144234	0.022551	0.0710489	0.0582504	0.00115864	0.000212556
-1479.93	0.0976042	0.0999812	0.0789356	0.113378	0.130104	0.163821	0.176262	0.0200495	0.0702036	0.0768316	0.00936217	0.000237297
-1481	0.0983075	0.0809934	0.0826633	0.107055	0.124782	0.198595	0.163736	0.00546317	0.031705	0.0480892	0.00337674	0.000135088
-1486.83	0.0881689	0.122745	0.0996166	0.209663	0.113449	0.239257	0.155073	0.0190296	0.0793032	0.0707577	0.0100263	0.000139873
-1484.34	0.102519	0.10715	0.104839	0.148171	0.16023	0.203452	0.129418	0.0243292	0.0878102	0.0434385	0.0271178	0.000222719
-1485.87	0.0964303	0.106185	0.0946114	0.162761	0.140679	0.193816	0.172244	0.026742	0.131085	0.137737	0.0177871	0.000452323
-1480.66	0.105961	0.103154	0.0981203	0.166673	0.1306	0.175365	0.154327	0.000690659	0.0592753	0.0920179	0.00467527	0.000263897
-1484.01	0.095321	0.11502	0.0751058	0.109244	0.145434	0.228681	0.140391	0.00828621	0.013229	0.0821008	0.0257658	0.000231436
-1484.21	0.11765	0.1152	0.0998756	0.0884967	0.131802	0.228846	0.121587	0.0113361	0.125651	0.0424891	0.0112641	0.000284476
-1480.63	0.0969448	0.101048	0.0959685	0.103241	0.132364	0.169548	0.117649	0.00474254	0.0697844	0.0582456	0.0153541	0.000247508
-1489.14	0.10027	0.105254	0.124089	0.159621	0.11706	0.234038	0.189694	0.0775455	0.103373	0.0715645	0.00434224	0.000246872
-1483.57	0.0911345	0.0996751	0.121364	0.125555	0.11245	0.160352	0.170879	0.0149039	0.103591	0.0378081	0.000799672	0.000291119
-1484.65	0.0868933	0.104509	0.109951	0.184793	0.125676	0.176145	0.12817	0.00559531	0.131817	0.0349126	0.00486512	0.000118905
-1482.95	0.0951922	0.092474	0.0767225	0.214145	0.122937	0.166128	0.126861	0.00734845	0.017568	0.110663	0.00490929	0.000144138
-1485.56	0.11029	0.11579	0.0879799	0.236425	0.13837	0.243731	0.169115	0.0173317	0.0517324	0.116988	0.0359207	0.000272801
-1481.72	0.0900154	0.112625	0.101	0.143727	0.143764	0.241521	0.138215	0.00210937	0.0344608	0.0319694	0.0154361	0.000243248
-1481.49	0.0892121	0.106474	0.0753292	0.166446	0.141022	0.251733	0.147535	0.00414589	0.070431	0.0661732	0.00464214	0.000214116
-1484.21	0.100827	0.081293	0.0875612	0.162649	0.14839	0.204061	0.149101	0.00136062	0.140864	0.0217334	0.00965968	0.000305527
-1482.79	0.0914785	0.079145	0.0893546	0.171309	0.12164	0.137212	0.145055	0.003564	0.0734775	0.0407481	0.0079896	0.000192327
-1482.53	0.110915	0.116027	0.0876365	0.132968	0.109323	0.198217	0.139514	0.013601	0.0607895	0.0168909	0.0139948	0.000280053
-1482.94	0.0933628	0.106855	0.108192	0.175713	0.139514	0.227245	0.151899	0.0237749	0.0591275	0.00515135	0.00936762	0.000226356
-1483.34	0.107744	0.0934446	0.0978991	0.160914	0.119768	0.261248	0.192639	0.0112177	0.0694962	0.0411632	0.00572741	0.000216006
-1481.95	0.0978113	0.0951323	0.0800194	0.186646	0.125096	0.171055	0.170693	0.0241192	0.0248344	0.128123	0.00929623	0.000223394
-1482.15	0.0845989	0.0869826	0.0814741	0.125122	0.143979	0.134539	0.146095	0.00112395	0.115505	0.0266746	0.000693338	0.000341824
-1479.08	0.0925874	0.0885941	0.0777397	0.0853155	0.112657	0.191942	0.125893	0.00367478	0.0677653	0.0226781	0.0034188	0.000265476
-1482.02	0.0934888	0.118826	0.072682	0.0863875	0.140546	0.209895	0.131822	0.0210841	0.035083	0.0410577	0.0115525	0.00018063
-1482.88	0.0953714	0.0965166	0.0707822	0.153295	0.118359	0.187849	0.164544	0.0304597	0.0562788	0.125342	0.0142729	0.000272186
-1486.54	0.104375	0.109763	0.117419	0.230332	0.137331	0.198085	0.199465	0.0181047	0.0120239	0.0755813	0.0231892	0.000179268
-1486.71	0.0869704	0.125384	0.116254	0.137371	0.133573	0.198598	0.182384	0.00516915	0.0948088	0.149568	0.0105885	0.000291712
-1483.73	0.112339	0.108502	0.103112	0.143172	0.120759	0.262224	0.159091	0.0113798	0.066854	0.140361	0.0196775	0.000260904
-1484.24	0.0955619	0.114509	0.100454	0.103831	0.131016	0.275054	0.134981	0.0025094	0.061496	0.0669889	0.0268005	0.000356313
-1482.73	0.104068	0.120412	0.085626	0.161124	0.13997	0.177129	0.168199	0.019462	0.0748759	0.0409705	0.0337735	0.000247825
-1483.36	0.117093	0.11508	0.0860284	0.12644	0.133655	0.190731	0.182376	0.00152475	0.0147091	0.100008	0.0270531	0.000211484
-1483.88	0.0937976	0.107308	0.106951	0.0918975	0.140273	0.239456	0.178142	0.0326447	0.0891167	0.142677	0.0169259	0.000247092
-1480.77	0.0912235	0.0993881	0.102657	0.105	0.137386	0.166359	0.130799	0.0144768	0.0379252	0.0362421	0.0077817	0.000348317
-1481.32	0.0950168	0.0977988	0.108579	0.10143	0.131652	0.156072	0.141319	0.0102469	0.0565728	0.0374789	0.00403739	0.000402642
-1480.52	0.0988211	0.110027	0.103758	0.158303	0.134254	0.188918	0.147815	0.00107323	0.0838443	0.0289475	0.0204643	0.000285224
-1481.25	0.0921418	0.102945	0.0801509	0.180107	0.132544	0.188213	0.164854	0.0403071	0.075787	0.0428001	0.00596369	0.000195177
-1484.96	0.101226	0.0916898	0.0911805	0.132558	0.0994317	0.199121	0.169833	0.0431058	0.0490384	0.104162	0.00280634	0.000257999
-1483.71	0.0897743	0.102789	0.0834622	0.0924617	0.104964	0.220556	0.134641	0.037922	0.132176	0.101739	0.00316029	0.000220005
-1482.7	0.0854185	0.103169	0.0874988	0.110584	0.105033	0.236094	0.16191	0.0193711	0.123449	0.0542472	5.75771e-05	0.000190145
-1485.09	0.0874304	0.0980453	0.115605	0.142731	0.139115	0.183156	0.171302	0.0168428	0.0425028	0.0977835	0.00469239	0.000401485
-1484.82	0.100342	0.113393	0.0984477	0.242687	0.125783	0.135084	0.170217	0.0293756	0.0116982	0.0248381	0.0167869	0.000198375
-1484.96	0.0977157	0.100717	0.107518	0.210848	0.140673	0.250959	0.153077	0.0201419	0.120485	0.0140198	0.00865257	0.000345173
-1482.73	0.115599	0.107108	0.0768925	0.118032	0.121523	0.145228	0.131946	0.0199708	0.060113	0.0444983	0.0143572	0.000353479
-1480.7	0.10568	0.097751	0.0743919	0.152237	0.127922	0.240579	0.174263	0.00895688	0.0338039	0.0338271	0.0110782	0.000313921
-1484.7	0.0956461	0.109351	0.123338	0.150658	0.120681	0.253313	0.139067	0.0210116	0.0845716	0.0511179	0.00378885	0.000194111
-1487.69	0.0863347	0.078491	0.127872	0.212105	0.125169	0.156027	0.153605	0.00998053	0.00782314	0.0261433	0.00220782	0.000231861
-1482.21	0.109072	0.0969692	0.100705	0.208628	0.122692	0.19416	0.147923	0.0174494	0.0425872	0.0317441	0.00559428	0.000168174
-1482.95	0.0991694	0.117439	0.0806192	0.248011	0.141469	0.224193	0.160777	0.000761183	0.0520221	0.0351376	0.0152578	0.000304238
-1481.66	0.104611	0.0958507	0.094109	0.149149	0.135398	0.268275	0.148353	0.0315881	0.0594242	0.0311363	0.0112691	0.000207757
-1481.92	0.0917741	0.115863	0.0975129	0.0846087	0.111153	0.222486	0.177205	0.00400027	0.022792	0.0275579	0.00224921	0.000192115
-1484.97	0.0798034	0.0858714	0.110618	0.105134	0.131317	0.157087	0.177321	0.0087754	0.0495235	0.0562629	0.0082237	0.000165988
-1481.19	0.105674	0.105196	0.118108	0.0913188	0.129218	0.171516	0.152024	0.00539907	0.022709	0.0545321	0.0106187	0.000246549
-1480.66	0.0880312	0.0960737	0.0754118	0.0861621	0.130824	0.266617	0.142112	0.00793438	0.0973515	0.0203246	0.00290953	0.000338334
-1481.74	0.0854379	0.0979084	0.099559	0.213682	0.119973	0.134624	0.149457	0.0121078	0.0400858	0.0159751	0.00180391	0.000284312
-1482.78	0.105387	0.106575	0.109017	0.176966	0.133567	0.167275	0.139658	0.00535844	0.015636	0.0706804	0.00978991	0.00016118
-1483.32	0.11111	0.116595	0.0981711	0.0825474	0.128585	0.247072	0.167065	0.0169954	0.0838604	0.0723105	0.0219155	0.000378425
-1482.1	0.0887342	0.0989061	0.0935679	0.124806	0.114326	0.161686	0.188086	0.0164815	0.102518	0.0835138	0.00444599	0.000261479
-1484.32	0.104964	0.0935263	0.0942349	0.177026	0.130395	0.158088	0.194262	0.00053325	0.114852	0.129409	0.00729128	0.000180126
-1482.6	0.105844	0.0980366	0.0741052	0.166663	0.130172	0.21273	0.170135	0.0168929	0.0370926	0.139073	0.00621065	0.000342316
-1481.22	0.0899491	0.10132	0.0857661	0.0804011	0.125114	0.254722	0.137962	0.0117807	0.0506619	0.0543545	0.0108003	0.000357289
-1478.93	0.0941	0.0983619	0.0783637	0.134042	0.121861	0.238213	0.147394	0.00810192	0.0807416	0.0531978	0.00379908	0.000278133
-1481.47	0.099198	0.106095	0.083077	0.172255	0.135653	0.221818	0.166749	0.0162728	0.0523955	0.0863869	0.00665467	0.000172513
-1481.24	0.101178	0.0963975	0.0836176	0.1446	0.120371	0.216576	0.182964	0.0102054	0.0327834	0.0346335	0.0142481	0.000169656
-1480.38	0.100976	0.104087	0.0781339	0.0869279	0.128158	0.181857	0.15036	0.017224	0.0794939	0.0630784	0.0180636	0.000209537
-1478.95	0.100398	0.098847	0.0843619	0.108376	0.136066	0.198832	0.160968	0.00342313	0.0653082	0.016719	0.00132914	0.000327137
-1480.88	0.10739	0.0999457	0.0712233	0.0933436	0.116343	0.250549	0.158069	0.00527977	0.0472723	0.0205331	0.00788298	0.000166531
-1481.18	0.102903	0.100721	0.0802793	0.163782	0.133703	0.146003	0.132164	0.014367	0.0259285	0.0729782	0.00788094	0.000339384
-1482.25	0.111521	0.104551	0.0991213	0.179763	0.115228	0.165417	0.156152	0.0134927	0.037895	0.0341134	0.0120634	0.0003386
-1484.28	0.0887367	0.11164	0.08086	0.118133	0.14701	0.293403	0.154093	0.034737	0.0548736	0.0445948	0.0127548	0.000319336
-1482.83	0.112783	0.0815362	0.0850266	0.0909192	0.112948	0.172834	0.129023	0.0168105	0.0528941	0.0221312	0.00528671	0.000199112
-1482.79	0.0834805	0.0909034	0.0747651	0.190068	0.120906	0.149341	0.163204	0.0167663	0.103826	0.064248	0.00400845	0.000170293
-1483.32	0.111818	0.0868505	0.0737855	0.146695	0.128811	0.220235	0.123476	0.0375632	0.0817317	0.0285936	0.00636091	0.000207831
-1483.75	0.100049	0.107567	0.0712576	0.086039	0.124268	0.153874	0.162927	0.0461291	0.0294779	0.0136917	0.0225136	0.000241342
-1484.09	0.111049	0.112204	0.07705	0.0879577	0.148735	0.230968	0.180207	0.00386809	0.0873311	0.099385	0.021605	0.000361882
-1483.72	0.105672	0.122093	0.0839566	0.170831	0.123293	0.205689	0.169072	0.0347269	0.040139	0.0177243	0.0135812	0.00039458
-1485.92	0.121835	0.119368	0.0960046	0.179684	0.129644	0.177399	0.129648	0.0592206	0.0380499	0.0479698	0.0159842	0.00030534
-1481.38	0.101801	0.109421	0.0861265	0.105864	0.113878	0.210544	0.131022	0.0215899	0.0688534	0.0168792	0.014764	0.000199899
-1481.14	0.0947803	0.102348	0.0833264	0.164636	0.137176	0.24278	0.167998	0.0212963	0.0631455	0.0575692	0.00696974	0.000196615
-1484.12	0.10285	0.0972207	0.0892761	0.133525	0.122679	0.173427	0.179518	0.0739582	0.00945009	0.0609081	0.00930211	0.000169419
-1483.72	0.0833068	0.11128	0.0845551	0.199895	0.140146	0.240426	0.161841	0.0125013	0.0346888	0.0434073	0.00606183	0.00016883
-1485.1	0.109697	0.104074	0.0837343	0.225853	0.131993	0.221578	0.149099	0.0495881	0.0442091	0.0268041	0.0238074	0.000136016
-1481.71	0.0877388	0.107837	0.104617	0.118286	0.118279	0.149316	0.158878	0.0156813	0.0582731	0.050231	0.0115426	0.000187889
-1484.67	0.0834949	0.116216	0.08616	0.171208	0.124819	0.160656	0.159599	0.0398604	0.0740051	0.111255	0.000969291	0.000172339
-1480.72	0.100131	0.102922	0.0727647	0.0905962	0.134034	0.187205	0.148303	0.0438127	0.0652602	0.0532096	0.00372566	0.000187618
-1481.39	0.101965	0.101986	0.090878	0.122031	0.11741	0.184695	0.174385	0.0333648	0.0985961	0.0663054	0.00530725	0.000216251
-1484.26	0.0844571	0.0883798	0.108426	0.0897027	0.119325	0.177927	0.133294	0.0757613	0.0894255	0.02693	0.00453626	0.000238576
-1482.26	0.0971483	0.101213	0.0926771	0.141194	0.129168	0.19981	0.185788	0.0293145	0.0918202	0.128118	0.0106768	0.000264171
-1482.56	0.104807	0.102993	0.077898	0.172769	0.130726	0.180747	0.171594	0.0214254	0.0896732	0.139061	0.00592189	0.000266989
-1482.26	0.103389	0.0928298	0.0809246	0.130284	0.116174	0.174995	0.161391	0.0148425	0.0677345	0.0930957	0.00307786	0.000427363
-1483.28	0.109403	0.118744	0.0881726	0.139583	0.143957	0.188563	0.194691	0.0375065	0.0736886	0.0369763	0.0332735	0.000190348
-1484.17	0.119173	0.114496	0.117054	0.0899223	0.13	0.203323	0.167587	0.0184084	0.0674226	0.0737786	0.0217324	0.000352138
-1482.58	0.10849	0.119369	0.0767185	0.143278	0.143305	0.235866	0.150182	0.0134401	0.0741192	0.0129406	0.0237849	0.000312427
-1484.25	0.0959666	0.105495	0.115048	0.0809352	0.127219	0.145807	0.150019	0.0346509	0.140217	0.0485616	0.0223308	0.000239675
-1483.94	0.114324	0.107104	0.0714818	0.128358	0.128891	0.203686	0.159933	0.00276064	0.111675	0.0983851	0.0222285	0.000152616
-1482.99	0.101703	0.112741	0.0849702	0.0875925	0.121866	0.161434	0.155973	0.0372404	0.0714583	0.115929	0.0192653	0.000166696
-1483.77	0.118526	0.120065	0.091113	0.154333	0.13364	0.159976	0.128054	0.00266382	0.0347079	0.11191	0.0222123	0.000275923
-1485.82	0.122631	0.100656	0.11887	0.0941992	0.143151	0.244097	0.179134	0.0315633	0.0783762	0.0795799	0.025808	0.000257956
-1486.52	0.0873844	0.094316	0.1008	0.107881	0.138496	0.228536	0.123304	0.064591	0.107426	0.0491293	0.0213728	0.000266855
-1481.9	0.0916106	0.0919229	0.0867933	0.103502	0.131126	0.27195	0.190369	0.00360354	0.100238	0.0445554	0.000620565	0.000197678
-1483.29	0.100128	0.0962176	0.10071	0.113426	0.129113	0.205546	0.129929	0.0612065	0.0150507	0.0447653	0.0155958	0.00033819
-1486.37	0.104265	0.0991243	0.124856	0.0835143	0.11886	0.179172	0.128242	0.0425861	0.020718	0.0260735	0.0131299	0.000419713
-1483.59	0.102602	0.112669	0.0766116	0.156124	0.12361	0.24118	0.16197	0.0567445	0.044811	0.0228319	0.011873	0.000136271
-1482.88	0.0984659	0.117716	0.0878752	0.148904	0.137968	0.202117	0.132492	0.0699423	0.0401694	0.0538247	0.021441	0.000267168
-1481.74	0.0969019	0.110872	0.07876	0.153928	0.121045	0.178203	0.165189	0.034404	0.0654413	0.0721793	0.0170372	0.000290309
-1484.57	0.120477	0.0983564	0.113151	0.119859	0.119734	0.217391	0.120847	0.0159934	0.0641242	0.0306243	0.0103105	0.000260018
-1485.57	0.11405	0.101352	0.121837	0.115385	0.12516	0.19953	0.156081	0.0643492	0.0455501	0.109561	0.0179507	0.000210209
-1489.35	0.0877301	0.113742	0.0958144	0.133039	0.127041	0.23567	0.20075	0.0559546	0.114361	0.102953	0.0305814	0.000159087
-1484.4	0.100979	0.11468	0.118356	0.13274	0.132039	0.178038	0.184136	0.0426994	0.0366628	0.0104869	0.0279403	0.00019153
-1487.37	0.108822	0.111623	0.110005	0.161425	0.163286	0.180549	0.117793	0.0172917	0.0222528	0.0838881	0.0177903	0.000303537
-1484.77	0.0892093	0.101736	0.0903215	0.228362	0.116345	0.202462	0.194254	0.0186454	0.0111432	0.0436632	0.00888503	0.000326549
-1484.93	0.0926144	0.107537	0.073674	0.225619	0.133721	0.196606	0.138231	0.0446643	0.075675	0.00650679	0.0155622	0.000346637
-1483.08	0.10397	0.109802	0.0738382	0.192944	0.127793	0.21458	0.159538	0.0426791	0.0671836	0.0792162	0.01921	0.000309526
-1481.57	0.107419	0.107976	0.104395	0.150855	0.132831	0.238269	0.15064	0.0313493	0.0266506	0.0481114	0.0202357	0.000206988
-1482.74	0.0998738	0.105	0.0853613	0.147439	0.141805	0.229528	0.168072	0.0340375	0.094684	0.0457546	0.00997257	0.000373809
-1481.22	0.105212	0.0936289	0.0880161	0.143254	0.128282	0.14581	0.122652	0.0352246	0.0604735	0.0411462	0.00372042	0.000250243
-1482.29	0.0974248	0.113195	0.0822232	0.101769	0.122041	0.154005	0.207454	0.00187671	0.0897209	0.0658189	0.0119278	0.000249575
-1479.08	0.103329	0.0972717	0.0873914	0.124947	0.123692	0.156109	0.16906	0.0107427	0.0429708	0.0164847	0.00892201	0.000276647
-1481.51	0.114452	0.106531	0.077913	0.128244	0.130531	0.140794	0.152592	0.00916324	0.0478228	0.0161112	0.00310765	0.000173345
-1479.58	0.0976495	0.0925842	0.0792057	0.164514	0.117633	0.236939	0.142567	0.00830776	0.0361369	0.0475094	0.00614828	0.000262914
-1481.35	0.0993632	0.0980181	0.0826454	0.131949	0.117537	0.153632	0.171689	0.000177343	0.0978293	0.0759935	0.015	0.000208627
-1481.74	0.0982442	0.100209	0.101494	0.161415	0.126594	0.197091	0.132569	0.0076547	0.0371889	0.0380473	0.0192514	0.00016546
-1482.11	0.0842767	0.106288	0.105162	0.17086	0.140593	0.190557	0.141532	0.00297297	0.0301032	0.0265056	0.0111986	0.000268097
-1481.27	0.106041	0.102223	0.0882832	0.0939282	0.145252	0.138319	0.157633	0.0278322	0.0738027	0.0395706	0.0159831	0.000254567
-1481.29	0.105865	0.111642	0.0826035	0.132376	0.115452	0.220066	0.159524	0.0286652	0.0208945	0.0409752	0.0134068	0.000239075
-1484.1	0.0947483	0.0950882	0.1034	0.198915	0.115908	0.155291	0.113225	0.0331608	0.0581478	0.0639081	0.00812184	0.000218214
-1482.4	0.0990267	0.10244	0.102383	0.140943	0.128078	0.205965	0.115018	0.029321	0.0469613	0.0493019	0.00743436	0.000368472
-1483.23	0.0929058	0.101756	0.0838528	0.112729	0.124484	0.143352	0.114734	0.0334065	0.0272952	0.0630011	0.00906976	0.000409821
-1482.33	0.0963769	0.105241	0.074446	0.137745	0.139236	0.215651	0.171201	0.0442395	0.0691453	0.0495383	0.000608235	0.000232291
-1482.57	0.0932415	0.0916858	0.107579	0.114952	0.10753	0.182405	0.183218	0.00864866	0.100672	0.0212333	0.00461777	0.000246653
-1482.74	0.0978813	0.11566	0.0839543	0.15473	0.135275	0.20979	0.138844	0.0553002	0.00959584	0.0452116	0.0114661	0.000255111
-1480.04	0.0963331	0.0935035	0.0900808	0.088789	0.126331	0.188698	0.154519	0.0198883	0.139759	0.0408879	0.00362289	0.000192492
-1478.71	0.092505	0.0942252	0.0791832	0.0973013	0.135111	0.173672	0.134576	0.0101631	0.0863613	0.0130654	0.00212872	0.000272433
-1480.5	0.0955826	0.102989	0.0933212	0.0966042	0.137028	0.187431	0.123585	0.0248627	0.0557325	0.0727768	0.00984566	0.000270939
-1485.18	0.0985609	0.11223	0.118203	0.118341	0.130841	0.266221	0.199237	0.026913	0.10344	0.0638948	0.025936	0.000243959
-1486.37	0.121954	0.0995888	0.109359	0.133946	0.147926	0.217857	0.137148	0.0138135	0.129725	0.0924409	0.015491	0.000264415
-1488.37	0.119617	0.100871	0.112919	0.0939971	0.111386	0.17273	0.195526	0.0354684	0.039004	0.0149886	0.0217937	0.000369799
-1484.28	0.107918	0.119775	0.111588	0.0923192	0.145899	0.221119	0.167813	0.0223992	0.022919	0.105466	0.0339335	0.000346774
-1487.83	0.119285	0.12328	0.083119	0.196597	0.156021	0.245809	0.178617	0.00441673	0.013562	0.102244	0.0439711	0.000258735
-1483.37	0.107856	0.104488	0.0871168	0.114324	0.135263	0.277447	0.159146	0.00527651	0.0965256	0.0613621	0.0173493	0.000122656
-1481.93	0.101126	0.0976833	0.0919754	0.108671	0.130956	0.179538	0.158663	0.0149468	0.122566	0.0591702	0.0128887	0.000125979
-1480.64	0.0989856	0.0985662	0.0862548	0.130986	0.131144	0.217393	0.152463	0.0065586	0.115427	0.0476496	0.000876005	0.000144145
-1481.06	0.0889322	0.103646	0.0756533	0.196765	0.135618	0.234378	0.15603	0.0161895	0.0360473	0.0417439	0.000890086	0.000228435
-1480.99	0.097905	0.0948923	0.0832796	0.18566	0.112956	0.231282	0.146678	0.0191067	0.0472627	0.0416662	0.00640069	0.000315906
-1481.42	0.0896032	0.106159	0.0747402	0.120461	0.118499	0.189273	0.152145	0.0337236	0.034286	0.135769	0.00667002	0.000298083
-1482.85	0.0886794	0.106685	0.0932477	0.135923	0.124896	0.231183	0.174865	0.0309718	0.0878217	0.0913517	0.0164951	0.000277253
-1490.14	0.125084	0.100245	0.0836544	0.171821	0.131385	0.230696	0.225745	0.0154305	0.075065	0.00387784	0.0303648	0.00031655
-1481.01	0.102928	0.102464	0.0869238	0.0992896	0.116475	0.213409	0.130674	0.0220533	0.0889255	0.0637491	0.0132512	0.000254223
-1481.42	0.0960412	0.115894	0.0970359	0.143034	0.139571	0.212438	0.131461	0.00490151	0.0945163	0.0745766	0.0159048	0.000223307
-1486.74	0.0964206	0.109157	0.0822332	0.133634	0.163187	0.246127	0.157382	0.00343199	0.00442538	0.0546914	0.0271554	0.000289236
-1485.64	0.105085	0.122222	0.0876824	0.0938109	0.156941	0.168103	0.16643	0.0283114	0.129378	0.0791458	0.0272747	0.000399574
-1481.67	0.0990151	0.0939956	0.0728453	0.169965	0.122379	0.242488	0.150914	0.00077456	0.0804737	0.0840996	0.0093513	0.00035102
-1485.83	0.114816	0.121509	0.0979287	0.177055	0.138609	0.220986	0.197475	0.0495632	0.0380145	0.0330312	0.0435499	0.000290544
-1484	0.0873031	0.100915	0.0918497	0.195287	0.134104	0.29335	0.143353	0.0102245	0.0626509	0.0763964	0.00116583	0.000163777
-1484.78	0.113156	0.117763	0.0771246	0.118087	0.150903	0.240391	0.195353	0.00608611	0.0172911	0.0284371	0.0147642	0.000214692
-1480.75	0.0845382	0.101316	0.0916839	0.0847563	0.126393	0.18494	0.138856	0.0134959	0.0449882	0.132038	0.00664122	0.000280513
-1481.56	0.0978229	0.103522	0.0808211	0.132426	0.120306	0.177256	0.176839	0.00338446	0.0385459	0.0510723	0.0213921	0.000266666
-1483.47	0.100513	0.101114	0.0819412	0.112044	0.157181	0.18489	0.15523	0.0530153	0.0831869	0.0494164	0.0205458	0.000246393
-1482.63	0.107261	0.110555	0.101701	0.141014	0.142594	0.172663	0.175961	0.0616891	0.0491542	0.0493019	0.0185322	0.000201797
-1483.94	0.0941852	0.11386	0.0948542	0.108417	0.138879	0.143893	0.126699	0.0475653	0.0418534	0.100408	0.00585434	0.000321987
-1487.2	0.110948	0.102028	0.100554	0.24952	0.131443	0.242496	0.181747	0.0673909	0.0913892	0.0142373	0.0190571	0.000341406
-1488.06	0.0921804	0.0859309	0.0771354	0.215213	0.0975168	0.276635	0.137871	0.0336218	0.0881972	0.0169067	0.00384407	0.000170191
-1480.88	0.0813255	0.0869156	0.10159	0.14019	0.125066	0.142309	0.13411	0.00287715	0.0333412	0.0266694	0.0020253	0.000226369
-1481.36	0.0912353	0.0924581	0.0932301	0.170218	0.124797	0.154169	0.196066	0.00556169	0.0360678	0.0307454	0.00120526	0.00033345
-1483.93	0.108036	0.104132	0.0981883	0.0950657	0.139065	0.265742	0.120063	0.046112	0.0390809	0.0831752	0.0176535	0.000280027
-1482.46	0.0887375	0.0952627	0.0938754	0.173233	0.132489	0.157587	0.152473	0.0630083	0.0587809	0.0369016	0.0102409	0.000243268
-1484.34	0.0927929	0.127638	0.0911469	0.177611	0.127513	0.173753	0.149941	0.053299	0.0258581	0.0407909	0.00719946	0.000253437
-1480.01	0.0948361	0.0998869	0.0793354	0.121884	0.117791	0.240999	0.126996	0.00365593	0.0796123	0.0326594	0.00817094	0.000322849
-1480.98	0.0879369	0.0904978	0.0720509	0.0944798	0.124544	0.168534	0.133914	0.0185625	0.127521	0.0502106	0.00618793	0.000194104
-1485.59	0.0851754	0.0934623	0.0977019	0.082331	0.0994493	0.207214	0.16631	0.00868436	0.0289063	0.0702391	0.00979616	0.000293313
-1480.81	0.104644	0.109919	0.0840063	0.147145	0.142188	0.143961	0.155362	0.0005808	0.0824576	0.0704054	0.0159464	0.000214129
-1482.73	0.0985184	0.11579	0.10074	0.0826219	0.124391	0.2193	0.17079	0.0399506	0.124369	0.0377145	0.0174798	0.000197733
-1487.98	0.109849	0.124404	0.0838411	0.146332	0.122587	0.286506	0.123562	0.0182956	0.00936181	0.0685536	0.000975423	0.000327673
-1482.61	0.099542	0.0964025	0.0935705	0.193399	0.120915	0.152684	0.112814	0.0227305	0.0183373	0.0172569	0.00659412	0.000315238
-1482.48	0.100276	0.115702	0.0917324	0.19342	0.138852	0.250064	0.151091	0.0256791	0.0322948	0.0494651	0.0103039	0.000233087
-1481.78	0.0920411	0.0908755	0.100375	0.0984791	0.126533	0.234256	0.142337	0.0511337	0.0404081	0.0181783	0.00229158	0.000334046
-1485.56	0.0995709	0.0855083	0.0943427	0.14764	0.139496	0.132619	0.16569	0.048094	0.0504404	0.0150952	0.00507688	0.000432732
-1483.83	0.0985868	0.107007	0.0778834	0.0993463	0.137419	0.174509	0.130879	0.0553868	0.10021	0.0433913	0.0136511	0.000430444
-1484.39	0.0898521	0.0868007	0.118654	0.105076	0.112824	0.202341	0.153291	0.0412575	0.0256804	0.0721703	0.00174628	0.000190799
-1485.02	0.120845	0.104873	0.0858663	0.154491	0.134188	0.251055	0.181264	0.00965179	0.0637524	0.00961029	0.0306466	0.000315207
-1485.88	0.09637	0.117894	0.117973	0.150862	0.129362	0.25227	0.13681	0.020959	0.10635	0.102044	0.00572746	0.000264021
-1483.11	0.0968201	0.111018	0.0838133	0.204595	0.134433	0.205123	0.179429	0.0283685	0.138928	0.0228784	0.00890452	0.000270016
-1485.3	0.0915812	0.101603	0.0801885	0.247669	0.126903	0.256582	0.1451	0.0126058	0.00766338	0.0173515	0.0167735	0.000295942
-1481.2	0.103808	0.11241	0.0796621	0.174396	0.13112	0.211777	0.174824	0.0114657	0.0409655	0.053674	0.010089	0.000336262
-1485.53	0.102642	0.12799	0.0742575	0.0920052	0.135185	0.25182	0.166641	0.052278	0.0886878	0.0158576	0.0281314	0.000312849
-1482.02	0.0863481	0.0934398	0.0813192	0.17025	0.126439	0.192744	0.16822	0.0315356	0.0562868	0.105104	0.00063525	0.000169677
-1483.03	0.0962502	0.10933	0.0922419	0.18291	0.125269	0.13658	0.198299	0.023712	0.0670915	0.0355879	0.00501822	0.0002298
-1484.39	0.0840334	0.0982156	0.0958543	0.114119	0.137075	0.131358	0.170912	0.0404857	0.0126362	0.0557013	0.0116084	0.000314997
-1481.25	0.0896899	0.103968	0.0859542	0.117579	0.137245	0.244991	0.166297	0.00958939	0.0597905	0.129994	0.0061902	0.000267304
-1482.05	0.0922731	0.0938279	0.0876753	0.144602	0.127898	0.154077	0.161741	0.062615	0.0356902	0.0714974	0.00294378	0.000322058
-1482.89	0.0969863	0.101356	0.0751109	0.179694	0.120742	0.244002	0.125092	0.0648854	0.0597217	0.0107031	0.0050098	0.00024135
-1486.5	0.0933754	0.109786	0.084943	0.207874	0.161594	0.229002	0.157109	0.0113123	0.137227	0.0709235	0.0238802	0.000232222
-1484.42	0.118247	0.106261	0.0841464	0.130315	0.152477	0.212431	0.180006	0.0430117	0.0246747	0.0230485	0.0184713	0.000293489
-1480.84	0.094617	0.106237	0.0961062	0.0913637	0.112453	0.180395	0.168452	0.00443256	0.108186	0.0573995	0.00773741	0.000296258
-1482.23	0.0871685	0.0809843	0.101618	0.102642	0.13079	0.142214	0.128621	0.00116716	0.0722126	0.00243197	0.000287482	0.000270618
-1481.72	0.088774	0.116008	0.0834348	0.0961383	0.130466	0.272362	0.139463	0.0118259	0.0279743	0.0226686	0.00333936	0.000330232
-1484.09	0.107343	0.0820897	0.0787435	0.18255	0.132855	0.169496	0.193956	0.0070509	0.0474809	0.0320183	0.00759314	0.000354923
-1482.25	0.0908091	0.119898	0.102953	0.100313	0.133937	0.22843	0.148712	0.0174963	0.0475525	0.101617	0.0128927	0.000235796
-1486.01	0.115882	0.107661	0.115858	0.149774	0.123292	0.16694	0.166767	0.0511673	0.0309651	0.0159619	0.0291931	0.000362775
-1487.43	0.108674	0.113857	0.0860275	0.196036	0.114414	0.290705	0.154791	0.0273197	0.0175881	0.0312712	0.00190054	0.000422212
-1480.82	0.0985508	0.097541	0.0785698	0.146455	0.120863	0.139244	0.14678	0.0128681	0.12766	0.00721246	0.00757984	0.000211956
-1482.6	0.104935	0.089441	0.0727074	0.219929	0.131639	0.150182	0.146227	0.0019729	0.113193	0.0233001	0.00742488	0.000325111
-1481.54	0.102936	0.106785	0.0757579	0.0842683	0.130096	0.290481	0.128131	0.00793597	0.0909047	0.0266399	0.00205091	0.000222076
-1485	0.0960613	0.0941565	0.0976531	0.203033	0.125748	0.152836	0.152525	0.0723276	0.0376121	0.0530145	0.0194451	0.000197375
-1486.26	0.119225	0.105819	0.103461	0.216458	0.121941	0.154635	0.156416	0.0631083	0.0812289	0.0184869	0.0202969	0.000194008
-1478.69	0.0912951	0.105326	0.087013	0.140816	0.115592	0.184319	0.15368	0.00127078	0.0406339	0.0380097	0.00307696	0.000334083
-1482.95	0.097748	0.104582	0.0708296	0.122694	0.136381	0.185913	0.156165	0.00285449	0.107174	0.0402963	0.0198504	0.000422263
-1487.23	0.103936	0.110151	0.0942566	0.137309	0.125386	0.282389	0.151288	0.01182	0.00819729	0.0600058	0.0311565	0.000129961
-1483.26	0.100179	0.113062	0.0999155	0.167828	0.151486	0.201876	0.164452	0.0277323	0.0866913	0.102538	0.0277188	0.000226985
-1482.7	0.107973	0.104562	0.098656	0.0811163	0.143061	0.15649	0.179907	0.000427503	0.0801254	0.123844	0.02324	0.000271969
-1484.51	0.110843	0.109833	0.0844612	0.174351	0.125913	0.309647	0.125911	0.012375	0.0444593	0.0527633	0.0109747	0.000348933
-1482.56	0.099737	0.108909	0.0754594	0.216944	0.113755	0.224776	0.143455	0.0305832	0.0559752	0.0166284	0.00987605	0.000277048
-1480.11	0.0937681	0.0989613	0.0821461	0.13958	0.11865	0.223959	0.147228	0.0236566	0.0142331	0.0343916	0.00875037	0.000270332
-1482.65	0.103965	0.0984192	0.0719763	0.183068	0.130502	0.197091	0.154614	0.00663337	0.144886	0.135587	0.00402681	0.00022294
-1480.99	0.110665	0.0974993	0.0931443	0.158657	0.122309	0.193357	0.132165	0.0128963	0.0172603	0.0480097	0.00571042	0.000288403
-1487.08	0.0860725	0.0778513	0.0861564	0.173917	0.127594	0.262128	0.144918	0.0095403	0.082569	0.0789607	0.00116628	0.000501792
-1481.32	0.103115	0.0773917	0.094039	0.103506	0.117046	0.147163	0.148718	0.000981161	0.0131916	0.0258358	0.000363271	0.000312071
-1479.48	0.0885667	0.0825379	0.0817991	0.129959	0.132155	0.146252	0.141287	0.00281672	0.0368129	0.0653522	0.000298606	0.000259091
-1484.61	0.0953285	0.0735684	0.097032	0.102726	0.125865	0.140848	0.166889	0.0296072	0.111107	0.0372804	0.000212282	0.000322072
-1484.07	0.0923542	0.115775	0.114719	0.111342	0.125211	0.214708	0.144138	0.0788749	0.0399108	0.0295041	0.0175624	0.000233851
-1481.98	0.103859	0.104066	0.0943609	0.106278	0.135124	0.166838	0.16913	0.0432511	0.0297879	0.0176511	0.00875179	0.000143906
-1480.83	0.101764	0.100369	0.0824313	0.160559	0.12987	0.162067	0.13269	0.0118583	0.0384402	0.0281251	0.00422422	0.000421966
-1480.34	0.0885258	0.102837	0.0872708	0.105228	0.139353	0.170836	0.175223	0.00545121	0.0350992	0.0422842	0.0033441	0.000352006
-1479.06	0.0950677	0.0938085	0.0867364	0.105962	0.13028	0.15559	0.162245	0.000374646	0.0800878	0.0501377	0.00328395	0.000347972
-1478.69	0.104369	0.0938838	0.0813554	0.0937167	0.132251	0.208842	0.14417	0.000973027	0.0248898	0.0334023	0.00183365	0.000330577
-1478.33	0.0992676	0.0974934	0.0830946	0.111694	0.13343	0.179441	0.1344	0.0051576	0.0272191	0.0236507	0.000546995	0.00017233
-1483.12	0.0735357	0.0872085	0.0887875	0.125164	0.111378	0.178301	0.156716	0.00404827	0.0378436	0.0258724	0.0034927	0.000306222
-1481.88	0.0835461	0.0966369	0.0940796	0.113484	0.125857	0.236283	0.14558	0.0102277	0.0845985	0.0037546	0.00699232	0.000309869
-1482.86	0.107742	0.0912502	0.0849866	0.0865434	0.144704	0.207718	0.158001	0.03184	0.0341765	0.107734	0.0117115	0.000281389
-1483.44	0.110046	0.09577	0.0889278	0.197323	0.115682	0.174212	0.127653	0.0548978	0.0326772	0.0272499	0.0028415	0.000223734
-1479.53	0.10134	0.0912319	0.0835085	0.146317	0.134687	0.22305	0.133207	0.00109407	0.0722522	0.0304948	0.00384296	0.000182841
-1482.1	0.102894	0.0972054	0.0858509	0.16581	0.106531	0.157394	0.126771	0.00423194	0.0631414	0.0327978	0.00114846	0.00041085
-1483.22	0.0899313	0.0977372	0.0920957	0.207999	0.139751	0.154898	0.135455	0.0116439	0.0891791	0.0611033	0.00420805	0.00014708
-1482.32	0.101297	0.106937	0.0846568	0.222027	0.127128	0.255586	0.160459	0.00207814	0.0864987	0.0171538	0.0109463	0.000162078
-1485.04	0.0935285	0.114103	0.082504	0.221438	0.136956	0.149138	0.178696	0.00339893	0.0836397	0.0846125	0.00242438	0.000375358
-1484.65	0.0813756	0.0912781	0.0858716	0.115995	0.149842	0.209811	0.115557	0.0397153	0.0310994	0.0360619	0.000740331	0.00029649
-1482.39	0.0834363	0.0985487	0.103348	0.123381	0.143221	0.244781	0.140269	0.00127022	0.0401635	0.0561823	0.0106212	0.000253104
-1482.88	0.0833805	0.111047	0.101685	0.112732	0.121997	0.249541	0.16441	0.00677768	0.0999609	0.0171238	0.0123511	0.000237457
-1482.84	0.111127	0.0961993	0.104811	0.135963	0.140774	0.160905	0.133749	0.00624138	0.110609	0.0468413	0.0227301	0.000227242
-1481.63	0.091523	0.0899748	0.0895959	0.121072	0.125489	0.160448	0.190213	0.0228614	0.0984056	0.0281645	0.0082784	0.000277391
-1482.92	0.0957591	0.0930071	0.0878185	0.215679	0.129526	0.203815	0.191785	0.00825872	0.0766209	0.0688206	0.00817591	0.000175678
-1479.45	0.082182	0.0976748	0.0901964	0.117175	0.122314	0.185331	0.145042	0.00151711	0.0307198	0.11106	0.00142374	0.00027929
-1486.97	0.0852975	0.109537	0.105867	0.197179	0.138359	0.161529	0.112028	0.0263545	0.0114093	0.0770902	0.00578297	0.000163058
-1484.9	0.106799	0.0876029	0.0936576	0.0905422	0.115945	0.196125	0.139609	0.0363131	0.0865829	0.0795078	0.0103701	0.000417289
-1481.51	0.0949869	0.0916737	0.0790674	0.0918127	0.140176	0.195228	0.131952	0.0518867	0.0309803	0.0238746	0.00581626	0.000180437
-1487.39	0.0840675	0.107278	0.0923931	0.154687	0.153311	0.149883	0.11477	0.0270389	0.0787442	0.0850395	0.0117001	0.00036683
-1485.33	0.126255	0.097973	0.0920729	0.199496	0.129086	0.186261	0.174256	0.0259444	0.0451265	0.067054	0.0155839	0.000262601
-1484.3	0.0968522	0.107884	0.0792831	0.119546	0.124286	0.295573	0.126702	0.0659423	0.0661403	0.0810957	0.0110114	0.000265524
-1485.3	0.102657	0.103212	0.0871674	0.127744	0.145307	0.229719	0.149712	0.0791205	0.0596511	0.0919505	0.00215109	0.000228986
-1482.28	0.104797	0.0863725	0.0874978	0.113763	0.141	0.174318	0.144652	0.0107302	0.121861	0.0765187	0.00942988	0.00030017
-1478.37	0.0850875	0.0942985	0.083575	0.114068	0.115436	0.178217	0.156047	0.00648004	0.0440024	0.0460733	0.00120914	0.000285947
-1489.15	0.0826954	0.0937008	0.0814557	0.174213	0.15433	0.282788	0.214236	0.0109999	0.0360644	0.049586	0.00722753	0.000285848
-1483.17	0.101909	0.0964451	0.0874354	0.104689	0.138593	0.284076	0.1748	0.0277824	0.115546	0.0584998	0.0106756	0.000205809
-1485.1	0.102874	0.0897069	0.088913	0.108802	0.116032	0.144288	0.211749	0.046343	0.0402132	0.0531487	0.00145331	0.000171741
-1482.34	0.0885229	0.10483	0.0718684	0.13691	0.109829	0.247928	0.156559	0.0510443	0.051455	0.032004	0.00268259	0.000278882
-1485.71	0.098395	0.0870649	0.0712712	0.0909732	0.11311	0.176842	0.168105	0.0745284	0.0614053	0.0624291	0.014841	0.000220717
-1483.09	0.0997441	0.101589	0.0928701	0.119344	0.143516	0.160164	0.125161	0.0114	0.0847653	0.149245	0.00898512	0.000157563
-1485.74	0.0872174	0.102711	0.0735447	0.159052	0.144306	0.153886	0.177531	0.00417465	0.0813683	0.11577	0.0201034	0.000356671
-1485.16	0.0946591	0.109899	0.109439	0.168907	0.148828	0.173998	0.18715	0.000703685	0.0957784	0.10596	0.0243792	0.000348549
-1485.2	0.0972897	0.103923	0.0790018	0.148041	0.122578	0.155105	0.154516	0.0738578	0.116814	0.119851	0.0189717	0.000319782
-1490.03	0.0989714	0.106476	0.13801	0.0968332	0.153518	0.178285	0.184708	0.0487418	0.0325593	0.0833782	0.00796585	0.000257051
-1482.92	0.106262	0.115151	0.107157	0.108966	0.13843	0.186587	0.159707	0.0304164	0.0852487	0.146579	0.0292221	0.000281566
-1485.01	0.104894	0.116593	0.113797	0.138007	0.143431	0.185351	0.175818	0.010443	0.0569704	0.0953389	0.0198497	0.000453677
-1485.71	0.104166	0.0999055	0.136049	0.148544	0.133483	0.161593	0.179006	0.00538876	0.0129725	0.019101	0.014718	0.000332065
-1483.05	0.0945205	0.108233	0.0827176	0.126547	0.127885	0.194707	0.141361	0.0615628	0.126358	0.00365186	0.00609659	0.00031791
-1484.56	0.102585	0.0792057	0.098006	0.0936479	0.121089	0.166786	0.141636	0.00709125	0.137535	0.0948074	0.00352993	0.000397073
-1488.69	0.088462	0.0802367	0.104678	0.0972576	0.133444	0.179798	0.185513	0.0063454	0.0119379	0.0396035	0.00595414	0.000565402
-1484.5	0.0908063	0.0985778	0.0942755	0.178984	0.120013	0.207726	0.200536	0.00164591	0.089889	0.0401359	0.0105318	0.00042996
-1487.81	0.0870447	0.0979058	0.0784108	0.218389	0.136392	0.214621	0.215634	0.0383944	0.0829967	0.110106	0.00432683	0.000313154
-1481.12	0.100681	0.0963708	0.0714311	0.121322	0.125862	0.190346	0.123433	0.0356926	0.076693	0.0713991	0.00799794	0.000210583
-1481.24	0.104248	0.0844839	0.0787915	0.0962831	0.124692	0.16429	0.147958	0.022566	0.146244	0.0177624	0.000154536	0.000301267
-1481.57	0.0850902	0.102574	0.0863805	0.15311	0.125719	0.137757	0.132506	0.0282114	0.102159	0.0159765	0.00203431	0.000180834
-1480.85	0.0939532	0.0935	0.0949903	0.094572	0.122176	0.228043	0.149248	0.0218729	0.0685721	0.135298	0.00199873	0.000245591
-1483.78	0.0904515	0.0976412	0.0784616	0.0865841	0.122009	0.259169	0.152871	0.0252462	0.112149	0.129583	0.00377268	0.00040768
-1482.1	0.0902339	0.089982	0.0889665	0.140197	0.114755	0.144033	0.173969	0.00369999	0.116167	0.114137	0.000545977	0.000165768
-1485.4	0.0952082	0.0953916	0.0758013	0.151199	0.125041	0.13454	0.118102	0.0287576	0.107818	0.12581	0.00593865	0.000438895
-1480.5	0.0909876	0.10943	0.107418	0.0888593	0.124919	0.141703	0.134394	0.00463684	0.0324347	0.0440944	0.00715579	0.000257947
-1483.23	0.0980679	0.0963748	0.106254	0.154045	0.144086	0.144021	0.158386	0.00414641	0.0187907	0.140915	0.00832682	0.000227485
-1483.48	0.0851698	0.0992987	0.108163	0.0838083	0.128735	0.27951	0.162002	0.0151238	0.0552542	0.0501744	0.013892	0.000242961
-1483.17	0.0984187	0.11179	0.0791335	0.154915	0.145046	0.130317	0.180009	0.0398991	0.0545497	0.0545054	0.016579	0.000228898
-1482.82	0.0917545	0.104863	0.0968014	0.116445	0.138405	0.230154	0.185908	0.0325244	0.0638015	0.106308	0.0139322	0.000291003
-1489.88	0.101604	0.120714	0.113588	0.190193	0.156862	0.213018	0.134326	0.070047	0.0656054	0.0362373	0.0260676	0.000499754
-1485.27	0.122513	0.0823831	0.0800577	0.103073	0.128627	0.157978	0.144098	0.000225421	0.0157538	0.0772098	0.0102076	0.000312173
-1483.54	0.0906437	0.0811433	0.0993256	0.120806	0.126055	0.299761	0.137336	0.0140609	0.0264819	0.0224247	0.00464046	0.000312105
-1478.88	0.0985096	0.0975928	0.0961556	0.13678	0.131327	0.210941	0.145083	0.0106477	0.0584322	0.02055	0.00141301	0.00022959
-1486.24	0.0988993	0.0991357	0.106066	0.174454	0.116664	0.192531	0.211985	0.0294858	0.0278594	0.0859586	0.0204526	0.00021744
-1483.23	0.0958715	0.0817334	0.0908988	0.176277	0.110082	0.165633	0.174902	0.0361094	0.0200385	0.0432405	0.0012204	0.000260537
-1481.29	0.0822068	0.0933432	0.0742345	0.167194	0.122286	0.231452	0.149865	0.0122744	0.0345522	0.0344766	0.00140346	0.000385364
-1485.76	0.096563	0.124125	0.0912827	0.197887	0.135671	0.215579	0.190471	0.00395069	0.00971804	0.0408977	0.0217974	0.000138929
-1480.32	0.101358	0.0946402	0.0855022	0.147098	0.13039	0.182504	0.13288	0.0255886	0.0296836	0.054637	0.0133856	0.00024352
-1480.6	0.0984195	0.110962	0.0758477	0.130912	0.109179	0.178986	0.172573	0.00869864	0.0408114	0.0254603	0.00909966	0.00024489
-1480.28	0.109727	0.109047	0.0893421	0.114254	0.135726	0.20719	0.159327	0.00785585	0.0479447	0.00630487	0.0165334	0.000284199
-1482.59	0.106955	0.100165	0.106445	0.0993783	0.129691	0.137041	0.142027	0.00464841	0.0565867	0.14012	0.0186768	0.000265176
-1483.84	0.101345	0.108874	0.109945	0.158388	0.150223	0.143123	0.135675	0.0147281	0.0556488	0.0203075	0.00901799	0.000317032
-1483.22	0.0952045	0.110584	0.109737	0.156263	0.140422	0.162903	0.135293	0.00398797	0.0918733	0.128508	0.0144197	0.000183782
-1484.19	0.119174	0.113881	0.103873	0.0953704	0.137469	0.226809	0.168508	0.00706159	0.146001	0.0434704	0.0271904	0.000382456
-1484.07	0.104399	0.0986921	0.100126	0.113488	0.143036	0.23363	0.130497	0.0271736	0.0746683	0.0377332	0.0104186	0.000446118
-1483.37	0.0863414	0.10275	0.0991388	0.0991738	0.109497	0.193798	0.162165	0.0277875	0.0155077	0.0739106	0.0105319	0.000279567
-1483.57	0.0882291	0.106102	0.0938833	0.104837	0.130273	0.199688	0.154429	0.0509069	0.0721575	0.0487361	0.0223611	0.000168981
-1483.4	0.101497	0.111839	0.0874465	0.120089	0.143863	0.174376	0.169169	0.0311608	0.130055	0.0641537	0.0276707	0.000153239
-1482.94	0.087171	0.0991711	0.0812701	0.145851	0.122676	0.201628	0.125881	0.05322	0.0425781	0.142845	0.00114721	0.000163238
-1486.09	0.107861	0.0969346	0.0841105	0.19476	0.100308	0.238227	0.122784	0.0228377	0.0694091	0.0726301	0.00622242	0.000196057
-1483.26	0.0977301	0.103663	0.0819345	0.147966	0.140031	0.200128	0.19212	0.0453294	0.0703031	0.106087	0.0129692	0.000201098
-1484.5	0.0957036	0.0881904	0.0931779	0.152477	0.114128	0.198234	0.123382	0.0609358	0.0807316	0.146608	0.00228169	0.000213517
-1483.67	0.0996516	0.110806	0.102624	0.163769	0.149085	0.179517	0.128211	0.0261003	0.116781	0.0433708	0.0120993	0.000195966
-1489.46	0.0957599	0.0978686	0.115747	0.178588	0.15793	0.290368	0.17102	0.0324849	0.0860976	0.0221539	0.00851146	0.000332079
-1486	0.0816583	0.108848	0.0737343	0.186068	0.136156	0.262288	0.124422	0.0472771	0.10967	0.0363329	0.0025965	0.000308945
-1483.88	0.106439	0.0982521	0.101616	0.230641	0.135348	0.137065	0.149906	0.011334	0.105934	0.0322623	0.00368125	0.00027287
-1479.28	0.0851909	0.0922057	0.0895157	0.135539	0.121789	0.210132	0.149641	0.00179119	0.0361169	0.106087	0.000278414	0.00028551
-1481.4	0.0860083	0.108912	0.0929432	0.0906458	0.138663	0.178238	0.175504	0.00156135	0.0327556	0.0920189	0.00907421	0.000304653
-1481.79	0.0975571	0.0986293	0.0838785	0.190644	0.120308	0.153943	0.164849	0.0184722	0.0238449	0.0978236	0.0103893	0.00019131
-1482.81	0.0976827	0.0960005	0.0812235	0.186458	0.13017	0.25235	0.167067	0.000799446	0.0789892	0.00628696	0.00601453	0.000419097
-1484.48	0.0949387	0.094263	0.109379	0.128218	0.125293	0.259131	0.203209	0.0180639	0.093633	0.0664293	0.00814321	0.000242058
-1483.1	0.111895	0.114928	0.0721406	0.102768	0.126223	0.178055	0.190334	0.0338141	0.0434235	0.0722205	0.0163502	0.000209812
-1484.27	0.104398	0.125742	0.09326	0.154207	0.131686	0.154076	0.190146	0.0149146	0.0266697	0.0661631	0.0330548	0.000268221
-1487.97	0.097945	0.121848	0.0930355	0.188236	0.165058	0.156229	0.183241	0.0462515	0.0988287	0.0455155	0.0369459	0.000189622
-1484.2	0.111135	0.12636	0.0954042	0.127588	0.151932	0.215402	0.16517	0.00489572	0.0704456	0.138315	0.0199747	0.000247298
-1485.15	0.107422	0.128424	0.0952839	0.132681	0.138458	0.140248	0.141423	0.0753296	0.0537897	0.100661	0.0236156	0.000220781
-1486.24	0.107886	0.113122	0.0773507	0.12897	0.121999	0.145115	0.204111	0.0599721	0.0850313	0.0733875	0.0169845	0.00036231
-1482.57	0.109021	0.0998599	0.0878355	0.157057	0.144896	0.165936	0.164828	0.00227956	0.0415025	0.139726	0.00700931	0.000259982
-1481.35	0.091832	0.104459	0.0830937	0.161889	0.140592	0.179162	0.173008	0.00911899	0.0403705	0.0965983	0.0114268	0.000183691
-1481.99	0.0869618	0.112477	0.0995446	0.116188	0.130626	0.156305	0.173916	0.00658822	0.0320601	0.127466	0.00992541	0.000267381
-1480.28	0.097776	0.104104	0.0768461	0.165279	0.132849	0.201737	0.126179	0.00089067	0.122884	0.0444478	0.0102504	0.000238488
-1481.63	0.091908	0.0923212	0.0891841	0.101083	0.136074	0.177974	0.131455	0.00514442	0.0685853	0.101448	0.00176987	0.000422942
-1479.59	0.0862038	0.0955857	0.0860266	0.150301	0.141408	0.192448	0.144174	0.00365958	0.0471993	0.0344792	0.00101196	0.000289617
-1480.72	0.0972271	0.097661	0.0901418	0.0917906	0.121101	0.296183	0.151894	0.0168817	0.0324798	0.010337	0.0015768	0.000234084
-1484.43	0.096866	0.110628	0.0941601	0.133648	0.117506	0.165641	0.166969	0.0382215	0.0106148	0.105226	0.0176763	0.00015556
-1484.03	0.0948378	0.100829	0.102329	0.114219	0.12347	0.205308	0.162318	0.0528196	0.101037	0.0865734	0.00304875	0.000386393
-1481.81	0.0940614	0.11249	0.0957281	0.136948	0.107921	0.187898	0.156085	0.0082888	0.080777	0.0746613	0.00442168	0.000304463
-1485.8	0.109085	0.124261	0.108932	0.180512	0.145714	0.263678	0.170077	0.00370323	0.121637	0.0155455	0.0422361	0.000252425
-1486.08	0.109324	0.12569	0.107247	0.0838484	0.160605	0.258883	0.192054	0.0463873	0.0406145	0.0533465	0.0420569	0.00025869
-1482.8	0.116215	0.122165	0.100256	0.0954326	0.141708	0.254939	0.16179	0.000543446	0.0195227	0.0511903	0.024357	0.00027883
-1485.03	0.101672	0.117383	0.086292	0.192258	0.112324	0.271771	0.153177	0.0143746	0.0169582	0.0548631	0.0204132	0.000247468
-1488.1	0.107009	0.120822	0.0780026	0.142014	0.165247	0.309755	0.127006	0.00373595	0.0791287	0.0249915	0.0168186	0.000276157
-1482.62	0.103741	0.113991	0.0775765	0.107339	0.146987	0.182912	0.123305	0.0445675	0.0656888	0.0238511	0.0127473	0.000275007
-1483.66	0.107286	0.12258	0.0792357	0.141724	0.155068	0.219865	0.168571	0.0200202	0.0397598	0.0643539	0.0321389	0.000207644
-1487.27	0.10526	0.113953	0.118955	0.165653	0.154758	0.203876	0.146672	0.0609571	0.0190073	0.13585	0.036963	0.000183261
-1482.09	0.0968006	0.101223	0.0956278	0.145723	0.12666	0.279008	0.184399	0.0171115	0.0436348	0.0155993	0.0146934	0.000252079
-1486.8	0.104616	0.0931817	0.0728285	0.204248	0.155336	0.265655	0.141578	0.0133585	0.0243419	0.00598361	0.0143516	0.000319918
-1487.73	0.11137	0.126406	0.0726181	0.206793	0.153933	0.200268	0.184121	0.0129898	0.0680554	0.0546116	0.0236425	0.000428554
-1483.75	0.0982953	0.0974455	0.103385	0.169049	0.126271	0.189247	0.155825	0.00744406	0.0367017	0.123321	0.0100049	0.000462722
-1481.18	0.101469	0.0924513	0.0957318	0.160754	0.128032	0.215412	0.156776	0.00519404	0.0185772	0.0700813	0.00366757	0.000366769
-1488	0.111618	0.108022	0.103341	0.0960223	0.152243	0.198454	0.202081	0.0526205	0.0877057	0.0462418	0.0487264	0.000233645
-1488.26	0.115278	0.101471	0.123327	0.0881717	0.152181	0.228023	0.124601	0.0720888	0.0709446	0.0883683	0.0206215	0.000268627
-1479.94	0.0944776	0.0947315	0.0910238	0.116742	0.128214	0.217721	0.121242	0.00494815	0.0517438	0.0297428	0.00972993	0.000172284
-1481.56	0.100023	0.105937	0.0936318	0.136287	0.144428	0.214104	0.144603	0.00547812	0.0281907	0.0822593	0.0211544	0.000338771
-1483.84	0.0943888	0.106472	0.0874273	0.143729	0.150725	0.210336	0.163877	0.0407173	0.0924392	0.121806	0.0213294	0.000277603
-1481.29	0.114239	0.0974594	0.0805941	0.116416	0.121301	0.188713	0.173133	0.0100812	0.0763197	0.0294306	0.005731	0.000341797
-1480.57	0.101199	0.113325	0.0771425	0.0874419	0.113806	0.235339	0.135156	0.000959163	0.0541236	0.0754843	0.000917397	0.000285613
-1487.16	0.07218	0.0911094	0.0928624	0.107786	0.142577	0.300473	0.13149	0.00293682	0.0766383	0.0957541	0.000855697	0.000292237
-1485.9	0.0736284	0.0942095	0.090894	0.114741	0.137099	0.161503	0.114363	0.0105089	0.0734494	0.121139	0.00178907	0.000143057
-1482.78	0.0727417	0.0955984	0.0751246	0.121429	0.117581	0.16981	0.132226	0.00163436	0.0969664	0.0967451	0.00125801	0.000185652
-1480.17	0.101941	0.0909387	0.0726165	0.112767	0.119865	0.135674	0.131979	0.01791	0.0772432	0.0121573	0.00260432	0.000301019
-1479.34	0.100233	0.0956085	0.0860665	0.145084	0.126868	0.192918	0.164587	0.0109376	0.0256449	0.0700451	0.00754076	0.000281582
-1483.55	0.0872048	0.0944988	0.111502	0.153483	0.116329	0.209249	0.119687	0.00824589	0.0486801	0.0734397	0.0103503	0.00028077
-1486.4	0.108542	0.109066	0.104456	0.13557	0.122571	0.203135	0.148812	0.000435164	0.0305923	0.111482	0.0377544	0.000297714
-1485.25	0.114517	0.110328	0.0972675	0.103651	0.164096	0.204183	0.149501	0.00111744	0.106173	0.145026	0.0298687	0.000244959
-1487.49	0.0919168	0.103128	0.110935	0.201728	0.127571	0.281564	0.147173	0.0440284	0.0814305	0.132407	0.0160993	0.000373711
-1484.68	0.109003	0.0958463	0.0944026	0.0877795	0.129175	0.213517	0.132088	0.0575124	0.0761892	0.0461359	0.00644952	0.000437222
-1483.44	0.0889066	0.0966075	0.0736349	0.0931965	0.126266	0.251049	0.15657	0.0614998	0.0545882	0.015671	0.0100305	0.000370522
-1484.27	0.0875413	0.0964345	0.0988319	0.112579	0.125417	0.140768	0.163658	0.0389065	0.0692643	0.092424	0.00821633	0.000121039
-1482.62	0.0831126	0.105084	0.0903925	0.140454	0.115226	0.234788	0.128754	0.00658211	0.057007	0.0729114	0.00647396	0.000145911
-1481.17	0.0882288	0.110025	0.0935883	0.128123	0.129182	0.184635	0.159807	0.00235566	0.0613725	0.0786204	0.00722596	0.000394946
-1479.43	0.105154	0.0985298	0.0874429	0.147706	0.121192	0.191889	0.159517	0.0198638	0.0299426	0.035283	0.000925764	0.000241173
-1482.37	0.0839682	0.104428	0.0744782	0.220887	0.109417	0.210285	0.166098	0.00501236	0.0823019	0.0299694	0.00074756	0.000317498
-1481.45	0.104088	0.113425	0.0945854	0.187419	0.113811	0.208562	0.162538	0.00341999	0.0535833	0.0329158	0.00250767	0.000214992
-1487.1	0.0946604	0.109934	0.132272	0.17597	0.147348	0.192916	0.205524	0.00394844	0.0981225	0.0295566	0.0242988	0.000208214
-1480.65	0.0964872	0.119023	0.0820589	0.183488	0.129866	0.171005	0.160025	0.0022575	0.0573531	0.0342977	0.0113128	0.000186766
-1481.62	0.11778	0.103994	0.0834376	0.0921289	0.116641	0.203987	0.168927	0.00938976	0.0557244	0.0173317	0.0127882	0.000230298
-1485.54	0.0984401	0.108275	0.108492	0.116471	0.119676	0.20346	0.225789	0.000329103	0.0581456	0.0613856	0.0247853	0.000238291
-1487.8	0.10966	0.126201	0.108774	0.188294	0.113055	0.235974	0.117787	0.00424164	0.0701854	0.0192989	0.00103542	0.000271011
-1484.19	0.103235	0.0864062	0.0980551	0.189934	0.134108	0.165965	0.145726	0.010477	0.0120983	0.098535	0.0111252	0.00034917
-1485.29	0.0836876	0.102236	0.114496	0.0899383	0.132452	0.175716	0.173749	0.0288757	0.0156685	0.0893047	0.0162674	0.000307628
-1483.23	0.106897	0.121	0.112371	0.189032	0.123182	0.197028	0.174308	0.0204107	0.0690676	0.0256598	0.0186055	0.000245785
-1480.49	0.100041	0.0951778	0.0907964	0.163614	0.128296	0.179944	0.154521	0.0133987	0.142707	0.0246564	0.00481585	0.000304061
-1478.87	0.0986318	0.091551	0.0893745	0.109258	0.124298	0.20877	0.126399	0.00113013	0.0915335	0.0545443	0.00170329	0.000279693
-1482.33	0.092607	0.113451	0.0711232	0.104129	0.118501	0.238915	0.186374	0.0322774	0.0222354	0.0223932	0.000696109	0.000265075
-1484.6	0.0891159	0.0963536	0.0900515	0.134883	0.130408	0.200887	0.20673	0.0106215	0.107157	0.128921	0.0157029	0.00019863
-1481.81	0.0859985	0.101405	0.0702817	0.132773	0.125936	0.145211	0.17197	0.00323361	0.125328	0.101484	0.00717093	0.000235536
-1481.65	0.0955937	0.10517	0.071522	0.15047	0.118187	0.194568	0.128605	0.00387798	0.0836117	0.0799828	0.0146255	0.000260307
-1485.96	0.0962253	0.127058	0.0800206	0.120813	0.12751	0.159554	0.196396	0.0561874	0.133105	0.0733565	0.0160437	0.000218949
-1483.62	0.0959568	0.10694	0.0862766	0.226046	0.135934	0.188809	0.124534	0.030824	0.0113528	0.0659339	0.0126251	0.000205383
-1483.66	0.0821208	0.103171	0.109253	0.200377	0.120086	0.202864	0.144266	0.00798892	0.144471	0.0143547	0.00306289	0.000213008
-1483.34	0.0888805	0.105989	0.0774395	0.150072	0.137891	0.226047	0.162551	0.00701729	0.118688	0.124596	0.00542496	0.000379281
-1480.02	0.0980065	0.10636	0.0793592	0.103401	0.135506	0.154797	0.171334	0.0126819	0.0874939	0.0559737	0.0131734	0.000274776
-1482.71	0.106386	0.100375	0.09827	0.147943	0.121845	0.135893	0.139759	0.0196687	0.0769696	0.0229435	0.0154451	0.000143875
-1481.78	0.101191	0.110172	0.0829656	0.153506	0.124647	0.181191	0.134459	0.0514565	0.0846209	0.0515724	0.0136506	0.000185745
-1478.92	0.0955353	0.108658	0.0952052	0.0850659	0.132239	0.21789	0.14752	0.00254648	0.0355042	0.0294565	0.00599421	0.000190817
-1483.71	0.102779	0.089484	0.0960221	0.100256	0.128213	0.187829	0.152424	0.0344132	0.121708	0.0190077	0.00820632	0.000447372
-1479.93	0.100111	0.102682	0.0748163	0.0924872	0.128179	0.22698	0.158732	0.0103847	0.129537	0.0200828	0.00956025	0.000216883
-1480.54	0.0988665	0.0923775	0.0801771	0.0834321	0.127014	0.190984	0.167338	0.0143345	0.12954	0.0198078	0.0103105	0.000291902
-1480.86	0.101333	0.11638	0.10185	0.132763	0.129499	0.175718	0.150454	0.0315164	0.0835687	0.0230782	0.0148648	0.000220643
-1478.96	0.0912909	0.0938102	0.0954207	0.112922	0.118299	0.190336	0.158276	0.00474485	0.0975969	0.0378719	0.00333198	0.00028356
-1481.65	0.089883	0.10399	0.0759858	0.141065	0.118749	0.214979	0.16008	0.00426932	0.102843	0.0123213	0.0137489	0.000184
-1480.73	0.098666	0.105895	0.0752086	0.138306	0.125303	0.143527	0.144079	0.00346225	0.0746358	0.120522	0.00140234	0.000341601
-1481.41	0.101097	0.100966	0.0883137	0.098887	0.116575	0.194587	0.171298	0.0050992	0.0802121	0.0945856	0.0160289	0.000191056
-1481.42	0.103834	0.102978	0.0930422	0.113597	0.118134	0.14009	0.174578	0.000768613	0.0939025	0.104755	0.00736587	0.000203937
-1479.13	0.0985986	0.10127	0.0724997	0.117088	0.119608	0.196031	0.138456	0.00589282	0.0336269	0.0380484	0.0068523	0.000154678
-1480.29	0.0972086	0.10842	0.0858391	0.123725	0.141995	0.182651	0.153129	0.0203082	0.0223383	0.040467	0.0172013	0.000295364
-1489.57	0.128414	0.0995851	0.0925797	0.205047	0.127641	0.160772	0.15977	0.0324594	0.114868	0.0393876	0.0210423	0.000479199
-1479.93	0.104867	0.0925279	0.0767055	0.160876	0.123676	0.186324	0.151279	0.0250457	0.024475	0.0105335	0.00234363	0.000222214
-1483.41	0.0854541	0.101164	0.109437	0.19363	0.132922	0.207512	0.138793	0.0173394	0.0352679	0.113827	0.00670174	0.00023983
-1481.37	0.104315	0.105565	0.084541	0.136515	0.117402	0.165896	0.155759	0.0431721	0.104205	0.0459592	0.0108693	0.00026455
-1480.93	0.106666	0.0999004	0.0875592	0.116361	0.11719	0.213837	0.126688	0.00403398	0.126335	0.0549306	0.00945317	0.000204592
-1484.66	0.110196	0.0920989	0.0936652	0.125412	0.141044	0.259594	0.14953	0.0580824	0.0109622	0.0201411	0.00830375	0.000245962
-1481.87	0.0960915	0.107064	0.113288	0.105286	0.117823	0.221717	0.147292	0.0129995	0.12435	0.0310487	0.00863096	0.000288536
-1486.57	0.0971389	0.0845346	0.101069	0.182142	0.150916	0.18317	0.197943	0.00402782	0.068166	0.051831	0.00532649	0.000160478
-1482.2	0.110572	0.10045	0.0879409	0.105203	0.10152	0.164133	0.157447	0.00908743	0.056281	0.0114732	0.00192076	0.000286675
-1485.78	0.099309	0.0997452	0.0701823	0.157264	0.131216	0.187087	0.116168	0.0113697	0.116251	0.121802	0.0232595	0.000249502
-1482.73	0.103946	0.110692	0.103739	0.0857076	0.130533	0.202351	0.194339	0.025091	0.138255	0.025655	0.0154312	0.00023738
-1486.36	0.0930752	0.112172	0.0951088	0.224118	0.126193	0.158445	0.200833	0.0493677	0.0593174	0.0448317	0.0172068	0.000379791
-1483.16	0.109429	0.101517	0.0984852	0.0905021	0.126982	0.158172	0.177556	0.035271	0.0448822	0.0225359	0.022375	0.000374517
-1484.71	0.116078	0.106384	0.0929871	0.103091	0.156098	0.240282	0.177794	0.0348395	0.0719059	0.10034	0.0219729	0.000230738
-1483.16	0.0994155	0.112184	0.10134	0.113395	0.123713	0.16627	0.134405	0.0412909	0.110103	0.055154	0.02467	0.000225936
-1487.13	0.102	0.10576	0.0778987	0.119914	0.163871	0.145035	0.139149	0.0165747	0.120452	0.0425166	0.0242284	0.00041639
-1482.64	0.0933995	0.109833	0.0756843	0.170916	0.1445	0.157318	0.176457	0.000710062	0.122713	0.0400363	0.00331784	0.000293858
-1482.23	0.0986562	0.0959436	0.106632	0.125207	0.129732	0.140595	0.127843	0.0173248	0.122839	0.0715708	0.00851619	0.000215151
-1484.04	0.09712	0.122501	0.10744	0.103628	0.122686	0.2397	0.182613	0.0206629	0.0532376	0.0987682	0.0105689	0.00025497
-1482.3	0.0933254	0.109326	0.0904177	0.0868574	0.118715	0.13312	0.115018	0.011889	0.0640057	0.0165092	0.00858678	0.00035782
-1482.64	0.0951762	0.120041	0.0865893	0.12434	0.146299	0.143423	0.144434	0.00426911	0.0616895	0.00749214	0.017033	0.000184742
-1484.22	0.1167	0.107377	0.0789553	0.148291	0.127547	0.175183	0.186781	0.00158302	0.0637288	0.092005	0.00360094	0.000348123
-1480.67	0.108113	0.0863531	0.0839658	0.0984022	0.125464	0.222578	0.179697	0.000898096	0.0833005	0.0298525	0.00515937	0.000246175
-1482.27	0.107746	0.113763	0.0961233	0.186513	0.126172	0.146245	0.128857	0.00470425	0.0874583	0.040276	0.0203582	0.000238262
-1482.33	0.106538	0.105293	0.0888743	0.215242	0.129817	0.216348	0.155034	0.0419571	0.0812863	0.0197051	0.0158175	0.000282553
-1484.04	0.102033	0.106126	0.12589	0.0836858	0.142165	0.217142	0.155329	0.0582337	0.0390368	0.044322	0.0207779	0.000269976
-1485.72	0.109972	0.11218	0.123953	0.107755	0.147374	0.250822	0.146513	0.0521806	0.100695	0.0346423	0.0195847	0.00017842
-1483.52	0.10493	0.0949293	0.105591	0.10799	0.132143	0.1618	0.15077	0.042125	0.118664	0.103371	0.00694462	0.000268551
-1485.38	0.11122	0.103667	0.106574	0.125329	0.126288	0.142973	0.152121	0.0792483	0.0435367	0.116989	0.0248762	0.000282739
-1483.66	0.092874	0.097544	0.104321	0.151873	0.149817	0.213465	0.184283	0.00686075	0.0236569	0.0754143	0.0116292	0.000298864
-1480.43	0.0948887	0.111909	0.0815688	0.0880114	0.132031	0.173927	0.140511	0.0393642	0.0549932	0.0431762	0.00564196	0.000305467
-1479.9	0.0954622	0.084046	0.0782758	0.136266	0.12766	0.205888	0.143538	0.0129322	0.070686	0.0479586	0.00626248	0.000262734
-1481.43	0.0950266	0.104189	0.0736778	0.158831	0.130178	0.217058	0.150665	0.0202635	0.0991637	0.00874634	0.0152654	0.000252216
-1482.89	0.0928028	0.106033	0.0922215	0.226649	0.142289	0.226757	0.155145	0.00963581	0.0577843	0.0285737	0.0203061	0.000201394
-1485.31	0.110811	0.103814	0.0837998	0.111742	0.152464	0.277741	0.175687	0.0327817	0.120455	0.0190645	0.0126244	0.00021624
-1488.82	0.105551	0.100953	0.114043	0.190256	0.15881	0.141574	0.129195	0.0260294	0.0503157	0.0482055	0.0375656	0.000297751
-1480.75	0.0999055	0.0995441	0.0842782	0.117738	0.150067	0.177138	0.161269	0.00584566	0.0765161	0.0340594	0.0174443	0.000210341
-1479.72	0.0997576	0.110263	0.0842486	0.107264	0.136015	0.232868	0.153457	0.00714378	0.029314	0.0276686	0.000988826	0.000206317
-1479.59	0.0843435	0.10626	0.0874478	0.126274	0.122871	0.213975	0.150571	0.0081978	0.031687	0.0836953	0.000932532	0.000258249
-1481.6	0.0998196	0.0886954	0.0731732	0.222124	0.122414	0.165523	0.14622	0.0187973	0.0267781	0.0813061	0.00257194	0.000244631
-1479.15	0.0931886	0.102478	0.075026	0.166441	0.116685	0.218812	0.142525	0.00640079	0.031785	0.0459639	0.00581922	0.00023774
-1484.37	0.0931178	0.119678	0.0942056	0.164443	0.130169	0.222109	0.197512	0.00291106	0.0281865	0.0775011	0.0209434	0.000362684
-1479.93	0.0949003	0.0955971	0.0750755	0.109074	0.121129	0.245045	0.127293	0.00398703	0.0655517	0.0347198	0.00866852	0.000184907
-1483.33	0.0967758	0.0831441	0.0718031	0.183479	0.11851	0.16133	0.120876	0.00578499	0.0513938	0.121962	2.2803e-05	0.000410371
-1482.18	0.0826305	0.096701	0.0731214	0.156296	0.12047	0.223995	0.186892	0.000605962	0.0570538	0.0603273	0.000415928	0.000395804
-1481.11	0.0833489	0.0908199	0.0810442	0.144709	0.123904	0.163842	0.192407	0.00772746	0.080639	0.0297532	0.000962265	0.000309221
-1480.44	0.108184	0.0870844	0.0965141	0.0866973	0.122315	0.166957	0.139812	0.00521585	0.0847894	0.0355526	0.00225742	0.000298284
-1481.19	0.105875	0.10147	0.102047	0.125784	0.126514	0.192421	0.156535	0.00427297	0.0413376	0.01359	0.0223773	0.00031604
-1484.81	0.113036	0.128336	0.103527	0.16772	0.134932	0.264755	0.143689	0.0172843	0.0248758	0.014116	0.0236847	0.000330327
-1480.64	0.103076	0.106272	0.0952074	0.159728	0.130762	0.198416	0.15851	0.00369178	0.118286	0.0761446	0.0117605	0.000203481
-1479.92	0.100318	0.108405	0.0826983	0.172631	0.125647	0.20658	0.136931	0.0189397	0.0364509	0.0530712	0.00345034	0.000223894
-1481.57	0.100342	0.103636	0.0749916	0.120122	0.119789	0.156748	0.162225	0.0378112	0.0513479	0.0123702	0.0041322	0.000402966
-1481.8	0.108371	0.100445	0.0837832	0.124612	0.137232	0.155123	0.188161	0.0227255	0.0388085	0.014085	0.0143885	0.000330418
-1484.42	0.087964	0.092743	0.083946	0.0976396	0.117771	0.231169	0.131792	0.00137214	0.0400578	0.132915	0.0167875	0.000312838
-1482.68	0.0982018	0.111415	0.0999656	0.0917479	0.139766	0.161633	0.119333	0.000743437	0.0545741	0.0558635	0.0233861	0.000332546
-1483.62	0.0981678	0.114582	0.0910292	0.0965025	0.141671	0.153364	0.123215	0.0106193	0.0147085	0.0631722	0.00783055	0.000415599
-1479.73	0.0957771	0.0914115	0.0735406	0.0905623	0.128963	0.212519	0.147943	0.0108807	0.0742337	0.0392331	0.00527178	0.000366718
-1482.38	0.100853	0.0999393	0.0822305	0.224769	0.125282	0.150434	0.1589	0.0415975	0.0624361	0.0622891	0.00503151	0.000234933
-1482.29	0.0987725	0.100843	0.0718505	0.153348	0.116018	0.274661	0.175717	0.000736226	0.118118	0.032844	0.00560529	0.000332014
-1483.74	0.0827867	0.0911019	0.0829763	0.13159	0.120133	0.154378	0.1363	0.0551154	0.079188	0.0346964	0.00753058	0.00014996
-1483.2	0.0933767	0.10138	0.0858452	0.114186	0.132481	0.252215	0.151261	0.0650219	0.0388902	0.0340629	0.0219395	0.000251263
-1487.98	0.0831473	0.0837332	0.0871511	0.151056	0.137064	0.231411	0.205464	0.0551847	0.119803	0.058792	0.00767746	0.000216606
-1484.24	0.106564	0.0817564	0.0943722	0.152877	0.127138	0.259048	0.145581	0.0385606	0.0270098	0.0588277	0.00531684	0.000306673
-1484.85	0.102293	0.118939	0.0942576	0.0913133	0.142581	0.137302	0.187369	0.0101175	0.0774735	0.0597462	0.0154544	0.000443916
-1484.49	0.0999036	0.10098	0.0927613	0.104162	0.143794	0.295878	0.114887	0.00876056	0.117359	0.0378733	0.0163344	0.000327422
-1483.95	0.100614	0.105638	0.0942905	0.138262	0.137478	0.225513	0.210365	0.0195456	0.0912705	0.015779	0.0250567	0.00018811
-1478.98	0.0924935	0.114983	0.0822625	0.0934447	0.123994	0.22973	0.146965	0.00293946	0.0324028	0.0306062	0.000157732	0.000230575
-1482.06	0.106475	0.0965412	0.0905666	0.104247	0.134026	0.220178	0.122373	0.0438733	0.0490287	0.0187122	0.0173163	0.0002711
-1482.26	0.0992625	0.0942047	0.107066	0.114838	0.123743	0.219296	0.170085	0.0468148	0.047127	0.026499	0.00779472	0.00016741
-1481.84	0.103608	0.111935	0.086398	0.118519	0.135502	0.200724	0.12865	0.00359647	0.0192368	0.0637428	0.0185975	0.00014268
-1480.83	0.100878	0.105006	0.0935577	0.11068	0.13425	0.213966	0.197071	0.00224505	0.0717642	0.0629665	0.0132434	0.000289245
-1482.2	0.110768	0.108216	0.0907302	0.118445	0.126624	0.26573	0.167912	0.000222659	0.121403	0.0109212	0.00675186	0.00021916
-1484.54	0.0922888	0.120844	0.106486	0.132479	0.123788	0.193269	0.111174	0.00376239	0.109515	0.101379	0.0106504	0.00019606
-1482.11	0.101381	0.094536	0.0980495	0.155091	0.123269	0.245649	0.124504	0.00359847	0.113906	0.0441733	0.00950373	0.000343441
-1484.16	0.102592	0.115597	0.0883546	0.0961543	0.113234	0.197056	0.169299	0.0158585	0.109293	0.0209008	0.0206798	0.000388931
-1489.02	0.0810354	0.101483	0.113648	0.21401	0.127388	0.136092	0.176928	0.0288877	0.0359471	0.128475	0.00629033	0.000420704
-1482.77	0.0986925	0.08941	0.100649	0.235777	0.123334	0.145589	0.150268	0.00125699	0.10764	0.0536177	0.00756465	0.000234434
-1478.49	0.0984581	0.101986	0.0756929	0.0865555	0.13204	0.164846	0.138308	0.000609444	0.0753845	0.0127638	0.00779251	0.000228794
-1482.56	0.0913546	0.110251	0.101315	0.102239	0.109128	0.188195	0.146878	0.0293204	0.132365	0.0297601	0.00698179	0.000233703
-1480.43	0.0999803	0.103889	0.0745514	0.147712	0.130603	0.19586	0.160296	0.0330363	0.0388562	0.0189176	0.0158976	0.000274031
-1479.88	0.0951725	0.0902317	0.0713762	0.0988484	0.107499	0.150743	0.162232	0.000430382	0.0692833	0.0650247	0.00219337	0.000220532
-1483.95	0.0827354	0.10408	0.0773345	0.0947292	0.141874	0.187776	0.163626	0.0579125	0.0572046	0.0745828	0.00774851	0.000162066
-1484.55	0.110804	0.085626	0.0976937	0.143761	0.135565	0.200516	0.132904	0.0298034	0.0865718	0.0947448	0.00553849	0.000191019
-1482.39	0.100164	0.0967415	0.105013	0.12714	0.137907	0.165361	0.153514	0.0324918	0.069479	0.0829894	0.0227244	0.000255755
-1484.01	0.102716	0.107242	0.105025	0.129625	0.138692	0.16466	0.155685	0.0447256	0.0550561	0.0341281	0.0324104	0.000153582
-1488.32	0.100465	0.104072	0.0806666	0.245816	0.148125	0.172585	0.144299	0.0102485	0.0636755	0.0714671	0.0104053	0.000559989
-1485.18	0.0905003	0.0935284	0.09034	0.189084	0.148532	0.201287	0.142576	0.0220118	0.11758	0.00727573	0.00807719	0.000385605
-1482.95	0.096254	0.0924023	0.0830928	0.161736	0.137918	0.225574	0.191018	0.00540533	0.048327	0.0543801	0.00911707	0.000404547
-1480.4	0.101486	0.100246	0.0763996	0.135254	0.128938	0.238841	0.128591	0.00540144	0.0442119	0.0675479	0.00556291	0.000363343
-1483.52	0.0877021	0.101643	0.0957841	0.128489	0.122807	0.173405	0.156514	0.0666483	0.0281475	0.109609	0.0112672	0.000330326
-1482.26	0.0979046	0.0978045	0.0738695	0.109297	0.124909	0.184442	0.14463	0.0412461	0.0643147	0.140939	0.00101612	0.000144406
-1480.84	0.0914769	0.0963452	0.0761504	0.101409	0.122932	0.206746	0.145418	0.0239217	0.128131	0.113043	0.000251964	0.000300633
-1485.88	0.0957415	0.0841173	0.110723	0.0831984	0.118127	0.216446	0.124358	0.0328768	0.144944	0.00568215	0.00980881	0.000227621
-1483.74	0.0843045	0.118058	0.0993493	0.102965	0.126347	0.186031	0.175802	0.0312065	0.0455114	0.0757703	0.000928514	0.000200172
-1483.36	0.0982699	0.115219	0.0797508	0.199384	0.1261	0.159615	0.117605	0.0172299	0.0938504	0.0712817	0.00041987	0.000217858
-1481.38	0.0983056	0.0916356	0.0717166	0.117988	0.11584	0.178929	0.126342	0.032731	0.028851	0.0467232	0.00906431	0.000293748
-1481.14	0.0944968	0.0980602	0.0918714	0.200066	0.114109	0.1615	0.168048	0.0171825	0.0362361	0.0367924	0.00877216	0.000223535
-1483.42	0.10042	0.104497	0.0895934	0.0853759	0.139558	0.227306	0.155019	0.0346667	0.060918	0.127234	0.0223497	0.00037808
-1485.99	0.0827675	0.0927266	0.076544	0.121518	0.135188	0.305448	0.143489	0.0208476	0.114703	0.13128	0.00744562	0.000164686
-1484.23	0.0786262	0.0934469	0.0889883	0.112362	0.111696	0.285254	0.15155	0.001941	0.0844662	0.00330586	0.00456507	0.000225122
-1480.61	0.0865076	0.102145	0.0872196	0.157367	0.13508	0.212128	0.178519	0.00200175	0.0158452	0.0346251	0.000650894	0.00020025
-1481.53	0.0896486	0.105811	0.0838952	0.1618	0.127905	0.187746	0.1226	0.0111065	0.0598945	0.0388822	0.0132754	0.000352354
-1481.6	0.108262	0.107426	0.109687	0.082989	0.116222	0.217383	0.162152	0.00701262	0.0531746	0.0131684	0.00608848	0.000232383
-1483.9	0.109842	0.0980947	0.113791	0.0929564	0.140398	0.142254	0.174888	0.00885167	0.114399	0.0312279	0.0245996	0.000199494
-1483.55	0.104262	0.100087	0.0917577	0.151702	0.157832	0.187537	0.151112	0.0143667	0.100679	0.078712	0.0134392	0.000211797
-1485.8	0.105388	0.100751	0.0997963	0.123023	0.130241	0.18534	0.188617	0.0684298	0.00929412	0.108329	0.0237359	0.00032475
-1484.73	0.117747	0.109647	0.0777462	0.131643	0.137578	0.216586	0.181099	0.0718812	0.0342785	0.0165497	0.0157586	0.000315289
-1482.94	0.102494	0.122931	0.0923524	0.103607	0.141061	0.181553	0.157466	0.0630633	0.0269109	0.013308	0.0160613	0.000218644
-1484.9	0.115778	0.110347	0.0969306	0.112095	0.120371	0.178595	0.203785	0.0516159	0.0488196	0.0303245	0.0101345	0.000252875
-1483.52	0.113936	0.101299	0.0981003	0.104171	0.139158	0.271981	0.175408	0.00957117	0.0263547	0.0530619	0.0292862	0.000269448
-1486.31	0.120983	0.125709	0.124008	0.102023	0.138053	0.276601	0.139489	0.0178753	0.0411753	0.106556	0.0352775	0.000260664
-1484.12	0.103425	0.123374	0.101808	0.185603	0.141855	0.142921	0.135419	0.0361111	0.0514024	0.0205322	0.0287916	0.000250259
-1483.15	0.0989438	0.10125	0.111716	0.118445	0.134887	0.269973	0.180177	0.00559682	0.0632283	0.114277	0.0123453	0.000266794
-1483.61	0.0904276	0.0954434	0.0983939	0.13675	0.132564	0.241402	0.146155	0.0251747	0.132063	0.100352	0.0173199	0.000257715
-1486.05	0.107501	0.119004	0.099284	0.116961	0.149486	0.287486	0.11606	0.0383764	0.0786304	0.0855698	0.029119	0.000201231
-1483.1	0.0978051	0.0999211	0.0859026	0.208652	0.136088	0.206089	0.133886	0.0558185	0.0319591	0.0232325	0.00457967	0.000164559
-1487.57	0.10062	0.0900497	0.0742985	0.215879	0.143374	0.282512	0.178165	0.0166497	0.0921549	0.0399281	0.00258071	0.000124102
-1480.96	0.0910291	0.101804	0.0706688	0.140589	0.126129	0.178569	0.154767	0.0284039	0.0751684	0.0475234	0.00883616	0.000357276
-1488.83	0.0917155	0.104477	0.0867237	0.225348	0.115904	0.150141	0.180338	0.00329673	0.117061	0.0409539	0.0278867	0.000329253
-1483.79	0.107852	0.106509	0.104777	0.128014	0.153538	0.198695	0.153774	0.0447528	0.0280061	0.08595	0.0289152	0.000183418
-1484.48	0.111981	0.116433	0.110092	0.158808	0.1338	0.235266	0.17426	0.0590192	0.0263261	0.0169713	0.0247448	0.00017208
-1482.79	0.0979634	0.106353	0.0812701	0.0894456	0.117663	0.190356	0.123716	0.0363019	0.139833	0.0975589	0.00325792	0.000177758
-1483.53	0.0918649	0.121532	0.0903023	0.214436	0.133573	0.221084	0.172328	0.00216144	0.0323752	0.00915838	0.00321602	0.000264462
-1485.44	0.0985291	0.127035	0.108485	0.118959	0.129935	0.159326	0.166643	0.0506886	0.101804	0.11549	0.0267634	0.000324824
-1485.66	0.0856462	0.0912633	0.0914456	0.144228	0.107062	0.135305	0.172057	0.00369808	0.0364715	0.103766	0.00638796	0.000446547
-1482.52	0.103445	0.0990475	0.106644	0.0969573	0.130933	0.239227	0.152622	0.0103373	0.00503112	0.0566636	0.012911	0.000184268
-1482.23	0.0982298	0.101086	0.0701517	0.203732	0.138354	0.152199	0.150143	0.00422013	0.00952692	0.0764012	0.00417627	0.000197646
-1484.92	0.109155	0.10956	0.131822	0.111428	0.122179	0.19251	0.114903	0.00452757	0.0522999	0.0583296	0.016739	0.000260951
-1480.26	0.107246	0.112279	0.0839279	0.105238	0.117687	0.16256	0.171575	0.0058003	0.0647127	0.0402631	0.013779	0.00025654
-1483.25	0.0907716	0.117068	0.0948983	0.152932	0.130673	0.177768	0.134142	0.00341501	0.0335871	0.104868	0.0163994	0.000393672
-1481.62	0.102734	0.0990135	0.111102	0.141475	0.130273	0.186773	0.174501	0.0084711	0.0356267	0.00814981	0.0166203	0.00029334
-1481.43	0.109889	0.0966449	0.102813	0.158464	0.131269	0.18235	0.167074	0.00435261	0.0412383	0.0359955	0.0208927	0.000192927
-1483.53	0.112056	0.0939052	0.101092	0.131086	0.146938	0.243942	0.160261	0.0287715	0.0384498	0.0449528	0.0260646	0.000249045
-1484.79	0.114462	0.111908	0.0838307	0.13613	0.156729	0.200704	0.140952	0.0136502	0.102391	0.0298485	0.0205275	0.000409186
-1481.3	0.107186	0.0964607	0.0720904	0.135681	0.128138	0.198855	0.138893	0.00295761	0.126068	0.0669079	0.00862067	0.000346913
-1481.25	0.0954521	0.0890153	0.094328	0.0859162	0.123175	0.16704	0.177314	0.00334497	0.0319165	0.0860721	0.00836414	0.000163188
-1484.66	0.090164	0.101325	0.123697	0.0855427	0.115385	0.230091	0.139737	0.0415961	0.0489804	0.0714226	0.00533662	0.000290206
-1482.88	0.10003	0.103759	0.107257	0.107667	0.128741	0.260667	0.145091	0.0578061	0.0583255	0.061581	0.0100419	0.000285969
-1483.83	0.113833	0.119988	0.0914533	0.114174	0.127618	0.219284	0.188389	0.0353072	0.0805805	0.117704	0.0248336	0.000220188
-1487.82	0.106964	0.105919	0.0988027	0.0930419	0.153023	0.141806	0.225358	0.0368576	0.104812	0.112957	0.0217552	0.000204834
-1483.68	0.0888358	0.109685	0.0931594	0.135676	0.138147	0.234578	0.146386	0.0480942	0.065068	0.00701716	0.0193672	0.000301333
-1481.27	0.0920121	0.103719	0.0805748	0.220063	0.129565	0.268859	0.154199	0.00245651	0.0390439	0.0100873	0.00163148	0.000224127
-1484.7	0.100282	0.123725	0.111779	0.0814236	0.141031	0.224781	0.14883	0.0490509	0.0469702	0.130695	0.0305502	0.000227856
-1484.12	0.10266	0.12534	0.103888	0.178908	0.137261	0.179487	0.169458	0.0196714	0.0523924	0.126009	0.023977	0.000353139
-1483.85	0.111477	0.105469	0.106763	0.14105	0.125302	0.255854	0.155276	0.00575039	0.101746	0.107813	0.0121688	0.000334822
-1482.01	0.0916691	0.109695	0.0856529	0.135037	0.139342	0.194318	0.116568	0.00909839	0.110871	0.0495867	0.00369409	0.000334982
-1479.38	0.0953852	0.103173	0.0836189	0.0957574	0.120476	0.211708	0.129367	0.0103799	0.104589	0.0401982	0.000123228	0.000173582
-1483.72	0.0886152	0.124173	0.0793667	0.169635	0.121967	0.176791	0.163496	0.0221772	0.135624	0.0179568	0.00431096	0.000278004
-1488.9	0.0777329	0.0843437	0.0871472	0.0911105	0.145897	0.142224	0.165773	0.0308348	0.0430354	0.101134	0.00839201	0.000115445
-1484.34	0.108546	0.11141	0.0797486	0.101823	0.14383	0.15356	0.148739	0.0298031	0.124051	0.125223	0.0171977	0.000368439
-1483.7	0.0991968	0.117101	0.115528	0.122547	0.128296	0.146902	0.130729	0.012898	0.0748758	0.0568203	0.0169492	0.000380588
-1482.74	0.10373	0.104104	0.0801011	0.131395	0.142449	0.263623	0.189488	0.0226855	0.0864016	0.0289729	0.0193421	0.000291415
-1483.91	0.103567	0.126381	0.0972978	0.153063	0.128597	0.220462	0.120524	0.0141605	0.12801	0.0377217	0.0211319	0.000302497
-1486.32	0.0870481	0.104527	0.0739832	0.154649	0.132157	0.196643	0.224	0.0160963	0.027085	0.0569075	0.0199615	0.000258216
-1486.99	0.12702	0.100174	0.0910508	0.111691	0.151058	0.188602	0.210199	0.00100101	0.0375999	0.0138752	0.0309656	0.000219463
-1481.97	0.0969217	0.113908	0.092383	0.10808	0.149853	0.171078	0.140239	0.045069	0.0497114	0.0272933	0.0189225	0.000235496
-1483.51	0.114595	0.121357	0.122724	0.164939	0.137079	0.177519	0.166682	0.0318353	0.0474296	0.0430376	0.0333656	0.000261072
-1485.97	0.113003	0.115279	0.122805	0.108426	0.13939	0.194505	0.172426	0.0360646	0.1491	0.115393	0.0192057	0.000246425
-1483.91	0.113168	0.0939736	0.0793678	0.13701	0.119577	0.172578	0.113551	0.00420098	0.140847	0.0321938	0.00621882	0.000397944
-1482.6	0.102614	0.105095	0.0860767	0.115632	0.123152	0.215764	0.169939	0.0377875	0.115967	0.0768685	0.0161615	0.000155921
-1480.91	0.0950225	0.106653	0.0885979	0.0807221	0.13981	0.191081	0.148028	0.0482385	0.0317228	0.025562	0.0146212	0.000215707
-1482.46	0.0970383	0.101907	0.0890422	0.0937695	0.139323	0.215144	0.153474	0.0602171	0.105537	0.0901815	0.0160473	0.000239418
-1482.94	0.107478	0.09646	0.090689	0.102117	0.146677	0.212355	0.157248	0.0440884	0.0846613	0.0439375	0.00657512	0.000283593
-1481.54	0.0894382	0.0940623	0.0984654	0.158426	0.136551	0.140707	0.141645	0.0111465	0.068438	0.0950474	0.00415524	0.000227423
-1484.68	0.0845408	0.1173	0.0948881	0.0835068	0.13213	0.236644	0.138971	0.0608268	0.0672571	0.062619	0.0138471	0.000178734
-1480.5	0.0964812	0.118062	0.0816801	0.115786	0.130613	0.16883	0.144566	0.0235748	0.0953776	0.0403338	0.0126121	0.000214451
-1482.58	0.0890393	0.105937	0.0863743	0.10262	0.141811	0.170621	0.15579	0.0198787	0.0915069	0.125029	0.0104534	0.000154668
-1481.35	0.102285	0.117442	0.0880694	0.158578	0.138258	0.170344	0.154097	0.022275	0.0743885	0.0688857	0.0110435	0.000237095
-1477.78	0.0980455	0.102451	0.0827917	0.0953858	0.127527	0.192532	0.159256	0.00134666	0.0805806	0.0163426	0.00111054	0.000255265
-1480.53	0.0898845	0.0906663	0.0955422	0.114665	0.105472	0.182179	0.139407	0.000555501	0.0534113	0.0380645	0.00323471	0.000164622
-1483.19	0.0977844	0.110029	0.0813299	0.134313	0.12738	0.207696	0.21319	0.0328281	0.07524	0.0582133	0.0174836	0.000251936
-1482.9	0.103954	0.112606	0.0931726	0.142642	0.132241	0.176795	0.204804	0.0167421	0.0187894	0.0835855	0.0216389	0.000220784
-1484.53	0.107812	0.105647	0.101431	0.106208	0.140894	0.204493	0.114558	0.0553087	0.0300339	0.110611	0.0146919	0.000280223
-1483.41	0.10598	0.104634	0.0903507	0.0814933	0.130141	0.275453	0.1854	0.0458526	0.0450385	0.0551963	0.00767362	0.000258678
-1482.31	0.0931722	0.102915	0.0966107	0.166966	0.143452	0.189662	0.158331	0.00371012	0.0482881	0.0395555	0.00832676	0.000431062
-1482.72	0.0990847	0.109479	0.0833897	0.183503	0.140277	0.161825	0.161691	0.00589905	0.0445216	0.143247	0.0155791	0.000154812
-1478.49	0.0921119	0.0983473	0.0773745	0.0979731	0.126914	0.214543	0.147007	0.00306717	0.0810666	0.0582067	0.00673834	0.000266301
-1481.69	0.0900507	0.108936	0.083914	0.168614	0.127137	0.2306	0.152234	0.0188767	0.0861154	0.0121199	0.0136852	0.000183889
-1480.77	0.0850519	0.0959939	0.0941368	0.123042	0.117974	0.173013	0.145366	0.00143403	0.0896147	0.0208731	0.00998374	0.0003046
-1479.74	0.0904184	0.101975	0.0809777	0.184957	0.120704	0.179638	0.153442	0.00369352	0.0162444	0.0149657	0.00731393	0.000270195
-1478.5	0.0953995	0.102398	0.0819315	0.0964313	0.122836	0.16885	0.140308	0.00834104	0.0283239	0.0881587	0.001747	0.000285066
-1484.08	0.0929452	0.1017	0.0759223	0.120648	0.104162	0.300745	0.163668	0.0184382	0.0950698	0.0717585	0.00305948	0.000241958
-1483.73	0.098363	0.0819024	0.103943	0.118211	0.129155	0.235916	0.147305	0.0119395	0.0717064	0.0820109	0.0123365	0.000338715
-1483.59	0.117662	0.124519	0.102655	0.0860169	0.137846	0.184925	0.137747	0.0106675	0.0673159	0.120413	0.02629	0.00023897
-1483.41	0.113576	0.103984	0.0782802	0.132751	0.147078	0.191124	0.182121	0.0236683	0.070604	0.114369	0.0215872	0.000265075
-1480.56	0.103013	0.103171	0.0776675	0.136339	0.143884	0.24962	0.143134	0.0154045	0.0453042	0.0308603	0.00964204	0.000262223
-1482.61	0.0953391	0.118832	0.0791454	0.104833	0.143475	0.25952	0.155568	0.0293901	0.0548269	0.0383818	0.020184	0.000308119
-1485.18	0.0943754	0.111651	0.0964786	0.221835	0.14422	0.184244	0.146972	0.0603427	0.112019	0.064964	0.0144293	0.000298723
-1486.98	0.10989	0.103112	0.0891833	0.222647	0.128702	0.282733	0.138726	0.0776662	0.105889	0.0761282	0.0142663	0.000276525
-1483.8	0.0915766	0.113151	0.0849098	0.148685	0.114367	0.215736	0.179508	0.00735742	0.0735507	0.046284	0.0054169	0.000461398
-1485.41	0.096189	0.104819	0.107465	0.0847072	0.137054	0.171162	0.193419	0.00770906	0.0159206	0.053172	0.0186101	0.000475324
-1490.75	0.0925184	0.0837188	0.128744	0.135598	0.135269	0.2408	0.1695	0.0112482	0.0248448	0.044318	0.00313749	0.000568435
-1480.58	0.0900213	0.0802996	0.0712141	0.102102	0.122348	0.20208	0.147436	0.0155395	0.0662221	0.0779273	0.000127499	0.000318326
-1483.76	0.0944558	0.11472	0.0777088	0.161988	0.152241	0.175853	0.176673	0.00560261	0.0380334	0.0227397	0.0231841	0.000174972
-1483.98	0.103365	0.121621	0.107593	0.109231	0.125417	0.225186	0.144459	0.0231625	0.0959582	0.118718	0.0217752	0.000344388
-1487.2	0.102699	0.11643	0.125371	0.126121	0.134123	0.227174	0.136569	0.0741323	0.0601706	0.0739394	0.0192157	0.000421373
-1482.93	0.0874975	0.089016	0.109687	0.188057	0.12255	0.17982	0.132722	0.0087097	0.0591829	0.0751711	0.00654959	0.000185919
-1484.29	0.0955239	0.0826725	0.105933	0.124045	0.105257	0.211819	0.148121	0.0269207	0.11219	0.0206127	0.00489243	0.000220385
-1481.16	0.0934884	0.103865	0.0761199	0.0939629	0.123795	0.133609	0.155533	0.0278116	0.0358008	0.11756	0.00765253	0.000201641
-1483.39	0.100221	0.11084	0.0817085	0.0825561	0.146746	0.176144	0.151588	0.0542019	0.137672	0.0204704	0.0227884	0.000221098
-1480.16	0.0863411	0.103597	0.0884172	0.133147	0.120635	0.177625	0.145925	0.00863807	0.0154152	0.0657425	0.0084946	0.000274621
-1479.96	0.0918496	0.0933392	0.104496	0.112443	0.115858	0.202037	0.152293	0.00961116	0.0609385	0.0432653	0.00731268	0.000240203
-1479.39	0.0944194	0.0979057	0.0748489	0.110173	0.134137	0.207322	0.135643	0.0168554	0.0812389	0.0152008	0.00836604	0.000266881
-1488.72	0.0972279	0.078214	0.115547	0.205665	0.135096	0.238908	0.184307	0.0201688	0.0465864	0.128039	0.00193214	0.000242694
-1481.45	0.103031	0.09191	0.0910361	0.114604	0.130824	0.226734	0.164559	0.0250667	0.0211167	0.0927078	0.00114068	0.000242056
-1482.62	0.102788	0.103495	0.0981257	0.0970008	0.111058	0.175701	0.140888	0.0270954	0.0456099	0.127649	0.000537159	0.000316575
-1482.3	0.0964463	0.0972567	0.108201	0.0942363	0.127653	0.154159	0.112144	0.0146334	0.0812881	0.0414789	0.0069545	0.000340855
-1483.01	0.0953086	0.10755	0.112076	0.113977	0.136204	0.140429	0.158152	0.0303152	0.149063	0.0227357	0.0170745	0.000245567
-1482.54	0.101367	0.0951636	0.100132	0.112878	0.142809	0.238807	0.142999	0.0173815	0.029533	0.0788124	0.0215499	0.000291533
-1483.27	0.107921	0.122916	0.102456	0.0974265	0.113093	0.178556	0.144889	0.0219985	0.0515216	0.0182946	0.0127483	0.000183349
-1480.99	0.0983696	0.100864	0.0971578	0.12602	0.123482	0.219826	0.160612	0.013258	0.110826	0.10366	0.00501607	0.000216656
-1480.6	0.104477	0.105502	0.0926489	0.109845	0.12234	0.213667	0.14448	0.00346669	0.00948127	0.0784117	0.00440835	0.000313807
-1482.36	0.0924725	0.0955706	0.0802938	0.138068	0.143895	0.213495	0.114466	0.00338214	0.0288773	0.0153318	0.00213248	0.000415575
-1487.37	0.092556	0.0841329	0.0844944	0.103195	0.144144	0.303449	0.125504	0.0490047	0.030974	0.0583781	0.00934851	0.000144085
-1484.34	0.119248	0.113235	0.0913787	0.104123	0.138598	0.266918	0.146374	0.0361079	0.0546131	0.0749624	0.01372	0.000288361
-1483.22	0.0974701	0.0973363	0.0979876	0.115912	0.13236	0.260038	0.203051	0.00330626	0.0810667	0.0989686	0.0129706	0.000270372
-1484.25	0.0993091	0.107681	0.075565	0.104103	0.134993	0.267463	0.19222	0.0486045	0.090353	0.0461371	0.0210969	0.00031159
-1480.26	0.0841647	0.0932713	0.0739296	0.0804751	0.132965	0.192218	0.185073	0.00550179	0.0418662	0.0190673	0.00197214	0.000183423
-1480.99	0.095982	0.100937	0.0709508	0.0932778	0.122685	0.162919	0.110339	0.00318756	0.090861	0.0315889	0.0103838	0.000228267
-1485.28	0.0975203	0.097711	0.101737	0.243726	0.124612	0.212543	0.155606	0.0322028	0.134204	0.0737373	0.0208063	0.000237163
-1482.77	0.0969731	0.0935513	0.0966668	0.18641	0.125733	0.171446	0.173316	0.0394348	0.0279436	0.0801797	0.01197	0.000299259
-1480.78	0.0986974	0.111789	0.0897506	0.104177	0.127517	0.184914	0.157611	0.00194979	0.0470999	0.0597583	0.000341261	0.000407025
-1487.06	0.108893	0.101012	0.0799145	0.086696	0.148093	0.257471	0.118635	0.0161974	0.116014	0.0962086	0.0194087	0.000433076
-1482.98	0.0918499	0.088744	0.073656	0.144394	0.109408	0.214273	0.154858	0.0218928	0.0629826	0.111806	0.00383976	0.000374829
-1482.72	0.105364	0.09781	0.0724429	0.0884157	0.138102	0.24364	0.126369	0.0192131	0.0224598	0.103991	0.0114174	0.000194767
-1485.36	0.116823	0.124864	0.0952415	0.19201	0.122789	0.219045	0.15335	0.0106369	0.0981202	0.0380453	0.0333704	0.000337644
-1484.79	0.103043	0.098509	0.0894593	0.104504	0.158121	0.220873	0.145173	0.00460244	0.109968	0.0319301	0.0233139	0.000403645
-1486.15	0.111779	0.112072	0.111571	0.0981405	0.117237	0.182613	0.166997	0.0128655	0.0130919	0.00945857	0.0238815	0.000419983
-1483.93	0.101985	0.105923	0.0945015	0.178803	0.0976064	0.244778	0.153278	0.00295009	0.0213933	0.0324306	0.00312103	0.000213432
-1482.04	0.106064	0.125943	0.101627	0.135499	0.143778	0.170336	0.155167	0.0171446	0.0390847	0.0612725	0.0188927	0.000233504
-1481.15	0.099568	0.0914847	0.0844774	0.168006	0.13987	0.184974	0.182276	0.0114069	0.0574188	0.0190894	0.012112	0.000234749
-1481.58	0.0954071	0.0895225	0.0815507	0.168118	0.114832	0.204318	0.129749	0.00394077	0.060604	0.0458413	0.0110715	0.000180259
-1484.13	0.0923808	0.118043	0.112344	0.156117	0.150026	0.201723	0.16162	0.00644275	0.0650738	0.0518158	0.0143578	0.000343649
-1482.14	0.107452	0.113982	0.0783925	0.0937094	0.11241	0.197783	0.159097	0.0176047	0.0210057	0.0437831	0.0126296	0.000335606
-1482.78	0.117811	0.107878	0.0938303	0.147131	0.114405	0.147217	0.146857	0.00535665	0.0431926	0.0142169	0.00489153	0.000320025
-1483.32	0.0995943	0.115106	0.100424	0.209638	0.14977	0.222473	0.172813	0.00306189	0.0982627	0.0390492	0.0182609	0.000235062
-1482.8	0.10375	0.098415	0.0771101	0.16547	0.137181	0.180333	0.129643	0.027117	0.123185	0.0346363	0.0186199	0.00018366
-1483.77	0.110134	0.118377	0.0759407	0.0936477	0.13592	0.165764	0.18822	0.0220152	0.0774238	0.117794	0.0167233	0.00031062
-1485.99	0.103903	0.124703	0.108108	0.14306	0.149198	0.223301	0.125252	0.00748454	0.133068	0.0525705	0.0109516	0.000284284
-1484.36	0.104341	0.0965005	0.0785826	0.116985	0.130421	0.171463	0.111341	0.01978	0.00319377	0.0736133	0.0151767	0.000281838
-1481.88	0.0938697	0.0993083	0.0939567	0.159875	0.133396	0.190396	0.185075	0.00771978	0.0814425	0.134371	0.00784676	0.000212322
-1486.98	0.0789038	0.110017	0.113767	0.177461	0.128053	0.152447	0.196514	0.0103683	0.0310204	0.0236396	0.00294836	0.000365364
-1482.64	0.084916	0.112	0.0864979	0.0865476	0.118818	0.222881	0.140764	0.0240779	0.10583	0.100487	0.00363726	0.000178078
-1482.71	0.113747	0.107329	0.0935583	0.0925323	0.124415	0.218781	0.132817	0.0218824	0.110586	0.0655352	0.00700102	0.000290808
-1483.38	0.106313	0.0969844	0.101789	0.132206	0.123421	0.175833	0.186155	0.0177075	0.141858	0.0534964	0.00124558	0.000266265
-1481.16	0.096786	0.0928195	0.0963785	0.0888547	0.112744	0.195581	0.193824	0.000159818	0.104755	0.0272965	0.000275845	0.000304494
-1482.02	0.0942949	0.116826	0.0898339	0.0802711	0.123006	0.171601	0.119161	0.0210913	0.0223636	0.0374606	0.00554632	0.000357136
-1481.95	0.110063	0.10444	0.0920661	0.159449	0.126249	0.226742	0.143125	0.023142	0.0950061	0.0412542	0.00785442	0.00016768
-1486.63	0.115691	0.120034	0.0711588	0.0846847	0.148753	0.156485	0.177744	0.00151449	0.021637	0.125875	0.00809441	0.00027585
-1484.33	0.113722	0.107796	0.0725579	0.169304	0.107726	0.142721	0.134	0.0102685	0.0670735	0.00460111	0.00531302	0.000302117
-1480.6	0.093616	0.102597	0.0941591	0.0923021	0.12257	0.244172	0.162949	0.02273	0.0352016	0.0486516	0.0059391	0.000163217
-1483.78	0.103866	0.103296	0.0940199	0.167815	0.137652	0.228105	0.130151	0.0366412	0.0751902	0.0553688	0.0158325	0.000123286
-1484.16	0.1121	0.0867842	0.0846444	0.0817117	0.119741	0.195937	0.135296	0.0572243	0.135238	0.0278415	0.00492291	0.000261407
-1481.95	0.110544	0.111881	0.0855437	0.119668	0.118806	0.136947	0.154286	0.0259128	0.0690035	0.0486584	0.00420361	0.000243953
-1485.27	0.0772734	0.106609	0.0838324	0.1589	0.122223	0.219836	0.168555	0.0226789	0.127112	0.0687758	0.00995216	0.000336471
-1484.2	0.115661	0.0972373	0.0850879	0.130683	0.122408	0.21517	0.130342	0.0210709	0.00817323	0.0652297	0.0189814	0.000307019
-1482.02	0.110777	0.105257	0.0910356	0.0992385	0.119691	0.211952	0.185269	0.0139746	0.0214887	0.036794	0.00905609	0.00035496
-1482.99	0.0882234	0.0981319	0.108644	0.0876818	0.129551	0.16413	0.148527	0.0453535	0.0215851	0.0366476	0.0122684	0.000336611
-1488.21	0.0913849	0.110441	0.0971692	0.15844	0.116943	0.30176	0.185831	0.0645784	0.103887	0.147157	0.0111136	0.000271027
-1482.51	0.0801445	0.0952376	0.0711801	0.0860463	0.14172	0.195832	0.139396	0.0253739	0.0120641	0.019995	0.00230277	0.00031202
-1480.85	0.0920457	0.0981353	0.0798868	0.175666	0.116985	0.143902	0.149392	0.0242968	0.128602	0.027888	0.000570373	0.000195457
-1481.29	0.0865429	0.104187	0.0745696	0.137381	0.119842	0.156986	0.158048	0.00747258	0.0157403	0.112523	0.00833919	0.000212727
-1483.24	0.119093	0.107287	0.0866877	0.139647	0.134194	0.240172	0.138776	0.000994339	0.0118404	0.0578642	0.0101762	0.000178509
-1482.76	0.110862	0.109032	0.0992654	0.100616	0.136689	0.153089	0.199993	0.00173687	0.116458	0.0566712	0.0220467	0.00027622
-1480.92	0.0986501	0.0983109	0.0851093	0.138321	0.13765	0.221209	0.156495	0.00348676	0.0398633	0.0585135	0.0212183	0.000299294
-1482.58	0.10945	0.0991006	0.0831184	0.150632	0.137378	0.204003	0.145008	0.0406052	0.0654713	0.0884337	0.0228769	0.00028337
-1483.09	0.107492	0.120496	0.0880994	0.122417	0.12693	0.250366	0.194818	0.0232189	0.0507601	0.0743196	0.0176869	0.000277163
-1483	0.0900696	0.102813	0.087782	0.156929	0.125209	0.215432	0.116617	0.00828888	0.0707344	0.122714	0.0159238	0.000245534
-1486.11	0.0950823	0.126735	0.0751669	0.183352	0.123199	0.205527	0.118295	0.0120568	0.0994604	0.141032	0.016903	0.000288436
-1484.38	0.0818453	0.12808	0.0904184	0.0912137	0.135938	0.174206	0.154376	0.0121086	0.0365808	0.060491	0.00736144	0.000173085
-1488.44	0.0975294	0.12068	0.139176	0.116799	0.12255	0.224679	0.113801	0.0171632	0.0418324	0.0575384	0.0262686	0.000202457
-1480.69	0.0966954	0.0927779	0.0764964	0.162961	0.129147	0.247648	0.140115	0.0212834	0.0627315	0.041771	0.0101066	0.000253334
-1482.56	0.102555	0.078754	0.0841401	0.111066	0.123837	0.136273	0.147714	0.00710236	0.0377154	0.033175	0.0110274	0.000302748
-1480.57	0.0897463	0.0978248	0.0779659	0.0820579	0.132308	0.14237	0.15171	0.0239079	0.01646	0.0996258	0.00095869	0.000225873
-1482.56	0.095288	0.0779876	0.0925729	0.106449	0.131638	0.193909	0.15957	0.0218422	0.0584026	0.00435885	0.000627011	0.000348126
-1485.67	0.0915913	0.11532	0.0922732	0.22211	0.113667	0.171833	0.199593	0.0050121	0.110492	0.0335701	0.0169364	0.000220772
-1482.15	0.0973395	0.102162	0.0801	0.114003	0.120395	0.266981	0.133551	0.0214853	0.00542761	0.0760292	0.00645166	0.000259236
-1484.08	0.0963081	0.0957618	0.0862263	0.10926	0.136544	0.145554	0.136073	0.0615296	0.127865	0.124164	0.0126856	0.000287719
-1484.23	0.10345	0.118057	0.105322	0.154988	0.130231	0.274377	0.143928	0.0472646	0.0910358	0.0420766	0.0152901	0.000177786
-1483.01	0.0966182	0.109319	0.10481	0.101943	0.121828	0.143551	0.161011	0.047634	0.0265209	0.0552752	0.0135409	0.00035874
-1486.5	0.0935155	0.109643	0.105014	0.135072	0.129049	0.154083	0.205021	0.0438361	0.0701336	0.0671247	0.00393462	0.000135501
-1481.58	0.0889025	0.0932309	0.0764467	0.100447	0.123761	0.17562	0.157009	0.0323232	0.0322948	0.0320869	0.0140135	0.000286213
-1480.64	0.100084	0.0989273	0.087758	0.0900933	0.119472	0.180856	0.169756	0.0312792	0.0502725	0.0517792	0.0152727	0.000257929
-1481.59	0.0985237	0.0998839	0.0958967	0.0883157	0.126055	0.142773	0.169862	0.0400041	0.0314724	0.0660465	0.0098474	0.000326773
-1483.93	0.085146	0.105242	0.0948749	0.116229	0.153142	0.196417	0.141223	0.043688	0.0739226	0.019439	0.00942033	0.000279121
-1484.79	0.102545	0.105094	0.107558	0.158387	0.10309	0.19528	0.174801	0.0340714	0.0249696	0.0474752	0.00648435	0.000205672
-1484.77	0.0914717	0.0994176	0.114305	0.159083	0.143102	0.167915	0.139193	0.0507954	0.018193	0.0106786	0.00423118	0.000212953
-1486.13	0.0936063	0.110679	0.13132	0.149748	0.138261	0.22377	0.141667	0.0458021	0.0995119	0.0187308	0.0155692	0.000328832
-1481.97	0.102964	0.100726	0.0710681	0.115447	0.13235	0.196858	0.140023	0.0253401	0.0861306	0.0384354	0.0182583	0.000153963
-1479.87	0.0996409	0.104379	0.0974036	0.116382	0.142081	0.188039	0.143305	0.0247068	0.0384104	0.021861	0.0126029	0.000229572
-1483.84	0.0984912	0.103782	0.103578	0.226052	0.13743	0.170613	0.141807	0.0248005	0.031076	0.0616552	0.0182682	0.000372781
-1484.87	0.0760416	0.0857043	0.0944989	0.141838	0.113453	0.160108	0.12289	0.0383948	0.0468463	0.0287987	0.00340768	0.000187199
-1483.32	0.104238	0.0984748	0.0767936	0.13413	0.126924	0.189485	0.157542	0.0421514	0.142965	0.12124	0.00400183	0.000307679
-1481.87	0.106547	0.0892096	0.0785555	0.18179	0.11926	0.207725	0.135935	0.00617151	0.119998	0.0346799	0.00808274	0.000314674
-1481.77	0.0992011	0.106971	0.104819	0.0854559	0.120194	0.224945	0.169393	0.0172954	0.0462293	0.0458856	0.00888729	0.000378991
-1482.9	0.102874	0.100732	0.0910723	0.19689	0.134494	0.230559	0.178445	0.0211225	0.112223	0.0169287	0.00737526	0.000309524
-1485.48	0.0738811	0.103409	0.0852932	0.0805186	0.114572	0.215651	0.149914	0.0361831	0.148992	0.0412899	0.00225894	0.000357106
-1482.8	0.0947024	0.10671	0.0880251	0.172649	0.134858	0.181745	0.184586	0.0527212	0.0692293	0.0119765	0.0114094	0.000311029
-1481.88	0.0956708	0.105199	0.0905341	0.175069	0.123437	0.224272	0.121191	0.0386081	0.0372674	0.0112154	0.00537795	0.000311851
-1484.93	0.114573	0.103189	0.0906632	0.238435	0.122419	0.170476	0.128719	0.0379862	0.0188351	0.0183672	0.0162355	0.000201719
-1484.55	0.0881413	0.116834	0.0828914	0.153181	0.14794	0.196174	0.167714	0.0170473	0.105258	0.0432083	0.00491925	0.000157013
-1484.35	0.109948	0.117528	0.110367	0.211432	0.140126	0.20314	0.170202	0.0510319	0.0838662	0.0524085	0.0215212	0.000209088
-1483.67	0.102381	0.110621	0.113936	0.224903	0.124534	0.141329	0.171955	0.0146854	0.0580511	0.0453933	0.0138147	0.000275591
-1479.73	0.0996928	0.109376	0.0794656	0.0936161	0.133295	0.234584	0.161227	0.00686339	0.0690138	0.0586825	0.0082715	0.000303135
-1480.37	0.0898304	0.0908123	0.091664	0.105132	0.127502	0.210955	0.161649	0.0100613	0.0121604	0.0128464	0.00418625	0.000348538
-1481.04	0.100215	0.0993302	0.0721082	0.199494	0.117895	0.189501	0.166578	0.00135065	0.105987	0.0275209	0.00159948	0.000153915
-1483.67	0.08839	0.105962	0.0905056	0.214308	0.128889	0.231711	0.13243	0.00437006	0.0571991	0.137474	0.00190539	0.0003815
-1484.61	0.095549	0.101582	0.133579	0.134589	0.134272	0.218121	0.149504	0.00365323	0.125371	0.0413453	0.00912984	0.000326616
-1484.11	0.0983918	0.101465	0.118409	0.146333	0.110774	0.145801	0.154062	0.000979573	0.0481423	0.0126677	0.000686987	0.00043466
-1480.5	0.0925976	0.110419	0.078608	0.176911	0.134243	0.245735	0.147668	0.00915879	0.0237613	0.0312049	0.00510647	0.00023885
-1483.8	0.0969147	0.0921663	0.0728614	0.240875	0.148535	0.165558	0.135875	0.015517	0.017216	0.0261882	0.00335132	0.000234799
-1483.47	0.0898763	0.0982948	0.0732666	0.179135	0.146245	0.250917	0.166058	0.0215309	0.0283016	0.0681545	0.0112357	0.000252081
-1485.88	0.104691	0.102333	0.088487	0.12592	0.12782	0.295015	0.159376	0.0672192	0.0942061	0.042271	0.0253469	0.000371791
-1484.71	0.0844147	0.076127	0.0701768	0.129912	0.114556	0.184913	0.166585	0.00695322	0.0687357	0.126286	0.00512875	0.000309502
-1484.64	0.0840565	0.114123	0.0983074	0.148274	0.130439	0.217876	0.187831	0.0234397	0.0748486	0.116752	0.0119289	0.000309058
-1481.19	0.0996339	0.0829743	0.0854206	0.0989125	0.141459	0.193931	0.159954	0.0239924	0.035113	0.0365017	0.00593157	0.000212883
-1487.68	0.0838865	0.0733725	0.083144	0.130249	0.0989268	0.17995	0.134656	0.0218087	0.110339	0.0546846	0.00406327	0.000266764
-1481.85	0.102565	0.115961	0.0821723	0.0949562	0.116733	0.213348	0.137452	0.0329188	0.115751	0.0230945	0.00527665	0.000268952
-1481.21	0.09542	0.11094	0.0882384	0.115921	0.125433	0.2809	0.15541	0.00487497	0.0835586	0.0431883	0.0172522	0.000258901
-1480.61	0.105062	0.0972612	0.0853496	0.153891	0.124252	0.227455	0.1778	0.0042225	0.0890134	0.0118449	0.00634862	0.000301517
-1482.38	0.091449	0.105081	0.108824	0.12416	0.135337	0.168714	0.115319	0.00104439	0.0837191	0.102991	0.00794867	0.000271104
-1484.3	0.0938714	0.115546	0.102245	0.0966606	0.137134	0.169184	0.192695	0.00600252	0.0936034	0.101654	0.011521	0.000388458
-1482.18	0.103643	0.113308	0.0828899	0.149957	0.139073	0.23891	0.171273	0.0311513	0.0463946	0.0167573	0.00794796	0.000304604
-1482.14	0.110182	0.0880219	0.0778371	0.161694	0.123078	0.240602	0.150649	0.0141086	0.0720829	0.0622741	0.00518336	0.000310179
-1483.77	0.0918416	0.0939553	0.0773699	0.104228	0.105572	0.263685	0.112641	0.0366044	0.0834985	0.0537332	0.00213498	0.000269071
-1483.68	0.082437	0.103795	0.09343	0.185127	0.110645	0.227797	0.148745	0.0183753	0.0501172	0.0968685	0.00816445	0.00026037
-1484.99	0.0956117	0.101798	0.106324	0.0965342	0.130593	0.147048	0.12184	0.0592019	0.0480606	0.11781	0.0173689	0.000332988
-1483	0.0886545	0.0971347	0.093215	0.0946977	0.138867	0.132903	0.130007	0.0152924	0.126659	0.122011	0.00264189	0.000188707
-1482	0.0892005	0.101023	0.078406	0.159755	0.103571	0.226675	0.128406	0.000945642	0.139612	0.0475452	0.00226761	0.000276027
-1482.83	0.104851	0.0906924	0.074026	0.108593	0.113999	0.2537	0.173641	0.0241284	0.0111309	0.0723244	0.00193331	0.000274325
-1480.75	0.0867215	0.112223	0.0792775	0.0960509	0.130221	0.162976	0.126721	0.0234444	0.0757016	0.0171454	0.00690959	0.000234168
-1482.12	0.0964021	0.0989303	0.0842037	0.1927	0.125198	0.168517	0.148098	0.0132915	0.0795422	0.0534198	0.00840728	0.000435186
-1481.42	0.103883	0.0991003	0.0820458	0.176871	0.13067	0.208955	0.143044	0.00261427	0.0737054	0.0496289	0.0148901	0.000137367
-1486.47	0.119212	0.0991965	0.0897029	0.183832	0.134364	0.142929	0.138848	0.0120891	0.0122719	0.0325722	0.00130352	0.000424372
-1480.8	0.102934	0.104463	0.0786626	0.0881476	0.137736	0.250196	0.159141	0.00267986	0.129585	0.0206142	0.0138409	0.000261963
-1480.15	0.106737	0.106771	0.0938405	0.122331	0.123345	0.146288	0.137787	0.0115002	0.0235061	0.0583798	0.00582321	0.000222531
-1479.14	0.102779	0.100835	0.0796186	0.0914083	0.129628	0.188633	0.161314	0.0166158	0.0898059	0.0363638	0.00589126	0.000205974
-1482.08	0.0967938	0.096324	0.086375	0.198026	0.11324	0.160982	0.154416	0.0210973	0.0198014	0.117179	0.00219492	0.000300447
-1484.77	0.0984599	0.0980312	0.0884825	0.233156	0.132106	0.176926	0.126722	0.0420385	0.018114	0.113399	0.00414359	0.00033919
-1484.79	0.111843	0.0953708	0.106592	0.175381	0.153637	0.196686	0.156954	0.0147609	0.0749171	0.0959501	0.0172015	0.000264142
-1484.5	0.0848012	0.120358	0.0818954	0.104809	0.139469	0.165044	0.151709	0.0502191	0.0556893	0.125461	0.014356	0.000220219
-1487.63	0.0868204	0.0988396	0.0933645	0.119245	0.157648	0.192281	0.22593	0.000861299	0.0250827	0.0105214	0.00212109	0.000210484
-1483.07	0.0923087	0.097149	0.0902783	0.131054	0.110713	0.1861	0.209428	0.00363679	0.0549714	0.00739706	0.00449715	0.00035564
-1480.11	0.0934583	0.0992724	0.0882686	0.116694	0.135494	0.186998	0.134393	0.0176316	0.0327294	0.0565309	0.00519836	0.000370956
-1481.63	0.0965428	0.106584	0.0818944	0.150614	0.128535	0.148119	0.128485	0.0231733	0.0729483	0.0960795	0.00988474	0.000169356
-1480.9	0.0980311	0.09477	0.0937114	0.0937121	0.124518	0.187891	0.135442	0.0499838	0.0428872	0.0179128	0.00540415	0.000351541
-1482.54	0.0968395	0.101638	0.0874327	0.152209	0.111427	0.17243	0.168373	0.0297339	0.138438	0.0685947	0.000458803	0.000189164
-1483.17	0.103088	0.0915567	0.0819074	0.110819	0.119696	0.137289	0.161352	0.0658092	0.0198334	0.00438479	0.000589749	0.000331041
-1483.64	0.0935663	0.107699	0.091911	0.0964098	0.104607	0.233169	0.170106	0.0266206	0.0174473	0.032897	0.000248866	0.000141176
-1482.71	0.10375	0.102394	0.0765484	0.107978	0.120747	0.176905	0.155578	0.0712954	0.0557253	0.00667488	0.0157784	0.00023295
-1485.3	0.105855	0.0991515	0.0963213	0.17145	0.141998	0.257844	0.146168	0.0683689	0.117178	0.00962887	0.0216834	0.000206132
-1482.55	0.0903631	0.109582	0.0757864	0.12905	0.125583	0.18247	0.147703	0.0523669	0.112987	0.0566575	0.0156315	0.000275179
-1487.67	0.0889009	0.101403	0.0805763	0.131572	0.133713	0.308964	0.214722	0.0564542	0.0854348	0.0374474	0.00195722	0.000234871
-1478.69	0.0973507	0.101671	0.0980407	0.115174	0.122398	0.161822	0.156061	0.00496936	0.0502255	0.0626947	0.00351757	0.00026943
-1482.19	0.0918006	0.0982775	0.0908481	0.165555	0.122821	0.227486	0.159616	0.0250779	0.0640634	0.0673475	0.0178748	0.00026897
-1484.15	0.107533	0.090963	0.112466	0.146261	0.120615	0.238617	0.159147	0.0312899	0.0860494	0.0784483	0.00920316	0.000233873
-1485.07	0.0896441	0.115013	0.0836313	0.0864918	0.130405	0.142149	0.140838	0.0660221	0.120065	0.148511	0.0144844	0.000254662
-1485.98	0.100214	0.116038	0.0992532	0.195261	0.130563	0.249382	0.195125	0.0177182	0.111856	0.0908821	0.00842547	0.00030508
-1484.48	0.0955631	0.109195	0.0860781	0.241545	0.127342	0.183272	0.132606	0.0578398	0.117775	0.0595905	0.0143868	0.00026702
-1481.58	0.0890308	0.0934854	0.0921306	0.13741	0.136944	0.234231	0.178286	0.00911361	0.0405866	0.0973931	0.00329878	0.00028536
-1480.05	0.0998639	0.10972	0.0802819	0.157144	0.127867	0.217132	0.135173	0.0162354	0.0786638	0.0605581	0.00877165	0.000251945
-1483.32	0.0865152	0.105473	0.12461	0.133839	0.126055	0.198873	0.169208	0.0180626	0.0691728	0.0186023	0.00559611	0.000233192
-1481.36	0.0958819	0.0852027	0.10134	0.146249	0.121972	0.256423	0.127586	0.0103699	0.0372002	0.00707375	5.47321e-06	0.000258877
-1480.38	0.0924042	0.105465	0.0736635	0.128178	0.109833	0.243216	0.132584	0.003431	0.061943	0.0924257	0.00109423	0.000239993
-1481.67	0.0867683	0.112213	0.0898899	0.0854616	0.133845	0.194724	0.146895	0.0261349	0.102929	0.0378242	0.0030073	0.00032839
-1483.69	0.113225	0.10198	0.113674	0.170428	0.143314	0.137315	0.169453	0.000710376	0.0532005	0.0399252	0.0113789	0.000230735
-1483.4	0.104976	0.119926	0.114164	0.0891109	0.12031	0.165634	0.161446	0.0264571	0.0536934	0.036178	0.00986509	0.000324795
-1482.8	0.101354	0.116563	0.0890476	0.0806429	0.135628	0.211691	0.133453	0.0599893	0.0141208	0.0400237	0.00990707	0.000263517
-1483.19	0.114	0.11249	0.080113	0.124369	0.121048	0.198527	0.157314	0.0292257	0.111666	0.0635825	0.0223537	0.000178429
-1480.69	0.0965539	0.0957973	0.0781116	0.138825	0.130249	0.189972	0.166062	0.00546449	0.0461261	0.0849669	0.0171393	0.000260438
-1482.33	0.0945663	0.110211	0.0994918	0.1048	0.147253	0.171669	0.162044	0.00232138	0.00760556	0.04291	0.0148399	0.000173486
-1482.89	0.113962	0.116626	0.0807583	0.129273	0.129841	0.133357	0.15404	0.0352111	0.0735968	0.0172282	0.0122332	0.000295653
-1484.06	0.0884203	0.0926904	0.0791727	0.16768	0.135896	0.197512	0.125931	0.0540552	0.100988	0.014106	0.0122458	0.000199271
-1481.38	0.0943404	0.111925	0.0969794	0.165515	0.125941	0.222024	0.140251	0.00563776	0.0685114	0.0581844	0.0176055	0.00032476
-1480.72	0.10537	0.105331	0.09494	0.113172	0.134677	0.172932	0.200493	0.00493521	0.0426004	0.0349636	0.0133911	0.000208454
-1481.7	0.0901287	0.0834802	0.0842211	0.0949531	0.128019	0.218592	0.138539	0.0343193	0.110839	0.0788674	0.0010131	0.00025582
-1485.67	0.105455	0.115658	0.0723831	0.136969	0.114927	0.298308	0.161066	0.0467988	0.0445422	0.027231	0.00937466	0.000147273
-1482.75	0.0911489	0.0915948	0.082475	0.19946	0.109313	0.23724	0.184657	0.00426113	0.0700724	0.0235024	0.00275662	0.000347462
-1483	0.0982608	0.112228	0.073364	0.207762	0.134502	0.207583	0.139187	0.014885	0.0989167	0.104326	0.0169142	0.000234251
-1481.66	0.11001	0.10045	0.0944896	0.0894184	0.143229	0.25031	0.13923	0.0258937	0.0417057	0.0267363	0.0183972	0.000225657
-1481.49	0.100177	0.115994	0.0948866	0.0804006	0.148311	0.221356	0.172532	0.00820813	0.0513949	0.0259372	0.0224294	0.000287511
-1482.23	0.102379	0.104297	0.0800097	0.16559	0.125385	0.215334	0.19218	0.00736017	0.0605438	0.104686	0.00192526	0.000288277
-1481.55	0.0899447	0.092559	0.0854386	0.124813	0.110301	0.177771	0.150187	0.0595174	0.0757069	0.0386636	0.00324873	0.000274434
-1483.83	0.0997645	0.102696	0.0857044	0.091735	0.130776	0.175287	0.167928	0.0470685	0.0067854	0.0868935	0.0232539	0.000244155
-1483.29	0.105019	0.126413	0.101039	0.137202	0.127319	0.164735	0.129646	0.0142244	0.0568448	0.0339679	0.00651071	0.000185659
-1481.44	0.0933102	0.103255	0.0745105	0.126291	0.130851	0.202183	0.154799	0.0294563	0.0526359	0.0181969	0.0122892	0.000404899
-1485.8	0.0976287	0.104317	0.0938181	0.192781	0.153941	0.204413	0.1622	0.0508938	0.0502714	0.0689537	0.0322736	0.000309218
-1482.83	0.0886386	0.10447	0.11204	0.114053	0.133744	0.23269	0.161464	0.0134324	0.0819821	0.0707344	0.0144878	0.000338829
-1483.43	0.102833	0.102758	0.104722	0.102454	0.131166	0.253123	0.175807	0.0666127	0.0965001	0.0416469	0.0184511	0.000280249
-1483.62	0.100591	0.101859	0.0826603	0.117316	0.127641	0.197857	0.20214	0.0464979	0.0754927	0.076983	0.00133906	0.00027574
-1481.99	0.0952593	0.0995498	0.0747011	0.115439	0.125906	0.184914	0.195879	0.00796801	0.0265769	0.0883201	0.0140874	0.000184366
-1483.23	0.0991449	0.0899355	0.0772725	0.10216	0.141938	0.243426	0.194463	0.0105119	0.0295137	0.101402	0.00116066	0.00023233
-1480.54	0.115321	0.0980937	0.0847732	0.131349	0.133935	0.186866	0.144103	0.00359892	0.0404287	0.0686193	0.0110915	0.000210048
-1480.06	0.0962464	0.102075	0.0844003	0.129656	0.130459	0.173146	0.162313	0.0488793	0.02648	0.0249474	0.00836269	0.000275541
-1482.45	0.0908811	0.109017	0.0767864	0.133943	0.113548	0.180835	0.155045	0.050608	0.0280456	0.0303687	0.012774	0.000300201
-1486.71	0.122721	0.0813497	0.0900304	0.118705	0.132192	0.17806	0.146777	0.0440606	0.0849784	0.0466756	0.00570621	0.000192688
-1483.7	0.0960466	0.092072	0.10025	0.0847559	0.129287	0.243085	0.192426	0.0270212	0.038688	0.0573392	0.0158301	0.000337213
-1482.22	0.104285	0.116036	0.0711775	0.100955	0.13051	0.169167	0.175968	0.0116309	0.133161	0.0108429	0.00401097	0.000241053
-1483.74	0.0939856	0.106365	0.110363	0.107749	0.109742	0.201296	0.170243	0.0340022	0.127704	0.0450172	0.00545914	0.000219033
-1480.8	0.0965145	0.111238	0.0825357	0.0823422	0.12543	0.203977	0.164791	0.00130673	0.112662	0.0630466	0.010868	0.000358697
-1479.86	0.104337	0.097101	0.0870572	0.155741	0.129986	0.174576	0.182606	0.00861513	0.0476105	0.0321294	0.00497291	0.000204156
-1480.93	0.0977701	0.11588	0.0858455	0.105246	0.130157	0.210689	0.147987	0.0310247	0.102557	0.0551337	0.00723155	0.000253506
-1483.37	0.101324	0.107753	0.0874595	0.122713	0.111414	0.240624	0.147037	0.00617209	0.0511763	0.130028	0.0180547	0.000320936
-1487.15	0.106986	0.0942353	0.097205	0.243831	0.156558	0.220894	0.150818	0.00888603	0.0710656	0.0207996	0.0295232	0.000311737
-1482.05	0.0854133	0.111621	0.0892979	0.130829	0.140376	0.180764	0.131106	0.0337971	0.0361903	0.0418784	0.0116801	0.000212194
-1482.91	0.0951543	0.0878317	0.100928	0.173037	0.114854	0.183385	0.136611	0.00836816	0.0835584	0.0806335	0.0113732	0.000205687
-1481.55	0.0937151	0.0934195	0.0796419	0.141705	0.144309	0.184258	0.17028	0.011945	0.0657763	0.102727	0.00403315	0.000202815
-1482.4	0.0965426	0.096784	0.0933928	0.0908744	0.12599	0.156882	0.172885	0.0179422	0.0996573	0.094086	0.0175515	0.000311516
-1482.45	0.102266	0.114022	0.0812394	0.0873086	0.138268	0.180042	0.156614	0.0583327	0.0489269	0.117278	0.0139404	0.000239434
-1482.37	0.0896257	0.112069	0.092028	0.126645	0.134762	0.219198	0.161702	0.0738039	0.0498248	0.0416126	0.0123071	0.000218378
-1483.49	0.103071	0.120396	0.0923757	0.103825	0.139666	0.240037	0.160327	0.055186	0.0335693	0.113979	0.0275322	0.000200337
-1488.95	0.0982563	0.114729	0.0973883	0.161779	0.096206	0.176966	0.206018	0.00179944	0.0379536	0.142142	0.00391647	0.00033469
-1483.51	0.0984864	0.119231	0.10052	0.197557	0.121283	0.189003	0.120429	0.00731372	0.0347115	0.0156443	0.00116028	0.000338818
-1481.69	0.0996485	0.0997857	0.0851681	0.113198	0.112917	0.144678	0.13554	0.00508771	0.0618769	0.034709	0.0153721	0.000174366
-1479.86	0.102932	0.108186	0.0745502	0.116825	0.119584	0.163254	0.161647	0.00225364	0.0540998	0.0484841	0.00841011	0.000154082
-1484.5	0.11815	0.0876345	0.0998	0.0863353	0.127132	0.240962	0.157549	0.0124532	0.0449278	0.113804	0.0117987	0.000239763
-1482.8	0.10745	0.114342	0.0811822	0.18429	0.118242	0.207445	0.120638	0.0135827	0.0404207	0.0734968	0.00232514	0.000218727
-1482.13	0.0952926	0.087925	0.0964983	0.138123	0.129927	0.157062	0.139639	0.00115632	0.050065	0.110498	0.013547	0.000327131
-1486.75	0.0853707	0.111622	0.0941227	0.15187	0.116972	0.130677	0.181094	0.0193032	0.0969077	0.137908	0.00489816	0.000118503
-1482.13	0.0964985	0.108296	0.0967088	0.163611	0.114974	0.2005	0.181742	0.0082718	0.0404344	0.13343	0.0065214	0.000238265
-1481.78	0.0892744	0.10307	0.0871776	0.167331	0.139045	0.179819	0.159451	0.0460086	0.0503914	0.0133483	0.00566268	0.000195396
-1482.68	0.095231	0.106641	0.0886274	0.143571	0.134916	0.232517	0.141835	0.0756908	0.0909494	0.0299232	0.015263	0.000302331
-1483.3	0.104941	0.109641	0.0768932	0.0965044	0.142218	0.244963	0.187628	0.0238689	0.0743507	0.0914998	0.0233731	0.000187242
-1483.78	0.107677	0.115797	0.106265	0.146158	0.126254	0.215885	0.185498	0.021045	0.0498133	0.133395	0.0258074	0.000319982
-1483.58	0.0923638	0.116113	0.0852329	0.0963804	0.135492	0.227092	0.186407	0.00929178	0.0490816	0.015041	0.0255997	0.000326366
-1485.79	0.115285	0.100236	0.0882629	0.0883512	0.148794	0.182838	0.203868	0.000412185	0.0632191	0.0659333	0.00432079	0.000177496
-1479.9	0.0958706	0.0945988	0.099641	0.109835	0.124678	0.249951	0.119581	0.00151933	0.0715193	0.0320488	0.00407279	0.000254168
-1482.36	0.101747	0.0864447	0.0918514	0.090114	0.105554	0.14624	0.133967	0.0043464	0.12191	0.0509502	0.00425187	0.000238439
-1484.33	0.0957999	0.0934591	0.0888104	0.163853	0.150634	0.270406	0.148246	0.0053481	0.0123669	0.00525279	0.00261099	0.0003032
-1485.48	0.0916378	0.105985	0.0842436	0.142088	0.124577	0.256178	0.207266	0.0206569	0.093595	0.0249759	0.0085784	0.000437446
-1480.92	0.0922294	0.0864976	0.0790709	0.176638	0.130732	0.158112	0.161639	0.0116031	0.0823461	0.0491922	0.00672626	0.000276644
-1484.62	0.0851433	0.106656	0.0945338	0.181013	0.125016	0.203697	0.156495	0.0493483	0.106746	0.0518916	0.00305517	0.000392868
-1480.53	0.0834644	0.1024	0.0939567	0.156743	0.123727	0.195274	0.140649	0.00251536	0.0635242	0.0590309	0.00485276	0.000342223
-1481.31	0.0835922	0.0909854	0.0786754	0.155374	0.126399	0.218703	0.141444	0.00892511	0.0155182	0.133392	0.000855165	0.000181534
-1482.43	0.10392	0.10684	0.0924259	0.141411	0.109476	0.21153	0.153679	0.0167394	0.0136715	0.0826706	0.000223407	0.000193394
-1481.34	0.0996137	0.0861039	0.0719584	0.108748	0.143853	0.154593	0.147164	0.00620615	0.0911918	0.0466583	0.00620288	0.000301228
-1480.58	0.102589	0.0893076	0.083511	0.112108	0.127767	0.201216	0.159093	0.021172	0.0699181	0.0986888	0.000290124	0.000229305
-1482.18	0.105289	0.106271	0.0765229	0.126207	0.124708	0.180991	0.176405	0.0273259	0.0521611	0.0614807	0.0243612	0.000277752
-1483.74	0.102985	0.0924462	0.0763955	0.16799	0.138637	0.247678	0.157013	0.02599	0.123404	0.107901	0.0105887	0.000231709
-1480.88	0.0924442	0.0991269	0.0764739	0.0868641	0.115224	0.156245	0.147999	0.0137875	0.107133	0.00997624	0.00997509	0.000230661
-1482.39	0.0980759	0.0964635	0.112854	0.117583	0.122153	0.161076	0.122894	0.0124391	0.144633	0.0314722	0.000525499	0.000313229
-1479.83	0.101115	0.104921	0.0901179	0.114525	0.134581	0.196635	0.120134	0.0143711	0.045894	0.023925	0.00143118	0.000284241
-1486.32	0.0973079	0.110978	0.111234	0.158811	0.132642	0.264602	0.114254	0.00716609	0.00598867	0.145091	0.0149028	0.000233349
-1483.67	0.099211	0.118431	0.0858729	0.106013	0.126829	0.281585	0.164354	0.0147075	0.0691802	0.0428067	0.0289518	0.000269391
-1482.84	0.0942856	0.106418	0.0771162	0.142903	0.139755	0.170813	0.18175	0.0274024	0.0970418	0.0952507	0.0197793	0.000255203
-1481.85	0.109721	0.105784	0.0706238	0.0919633	0.137061	0.20807	0.135295	0.0086177	0.127914	0.0545801	0.0123201	0.000317072
-1479.95	0.0885611	0.106047	0.0896426	0.140271	0.136884	0.162984	0.161216	0.00277235	0.0836573	0.0259915	0.0111922	0.000214252
-1481.78	0.0886204	0.102095	0.0731482	0.192576	0.118906	0.152968	0.183552	0.00185282	0.122605	0.0418609	0.00400434	0.00019769
-1481.61	0.0983109	0.105253	0.0817319	0.148185	0.116292	0.23853	0.126069	0.00573003	0.0703646	0.0632538	0.00906526	0.000373415
-1484.14	0.0942462	0.105489	0.103071	0.166752	0.1326	0.166515	0.144769	0.0138314	0.0710808	0.0376072	0.00810472	9.02483e-05
-1480.65	0.102706	0.0902908	0.106837	0.0950363	0.120138	0.191114	0.149671	0.00531905	0.0398367	0.019733	0.00147438	0.000144164
-1481.14	0.105964	0.0970314	0.0890062	0.0985158	0.124177	0.131491	0.119221	0.00407539	0.0566154	0.0980404	0.00492133	0.000277834
-1482.35	0.10441	0.108839	0.0906585	0.0839532	0.128858	0.140639	0.183082	0.00611681	0.10276	0.0857293	0.0217205	0.000227024
-1481.84	0.106928	0.111066	0.0950958	0.166532	0.132953	0.16377	0.155904	0.00955856	0.0945927	0.128848	0.0192693	0.000235586
-1485.04	0.107452	0.12086	0.0866082	0.120967	0.161321	0.197394	0.149021	0.0688456	0.0689454	0.0170797	0.023762	0.000286873
-1484.74	0.103996	0.122282	0.0890772	0.189824	0.138067	0.209818	0.191437	0.0530397	0.109733	0.0741143	0.0209798	0.000229047
-1482.59	0.0965564	0.0876145	0.101941	0.191477	0.14133	0.198613	0.1323	0.00228203	0.0704239	0.0271638	0.012591	0.000279585
-1484	0.0958717	0.116515	0.0763563	0.129208	0.124176	0.197	0.2046	0.0408262	0.0179129	0.031595	0.00802172	0.00017273
-1482.2	0.0890112	0.111823	0.0849985	0.0834771	0.137165	0.182047	0.147519	0.0273139	0.10753	0.018831	0.00639261	0.000143467
-1482.74	0.119256	0.100851	0.0988473	0.0915309	0.132169	0.182997	0.148972	0.0174512	0.0985548	0.0460912	0.0242468	0.000194168
-1485.7	0.0932589	0.104444	0.102249	0.0935388	0.145691	0.256563	0.135829	0.0228267	0.0957965	0.117064	0.029207	0.000231366
-1478.36	0.0950139	0.0987536	0.0796813	0.118682	0.124024	0.173903	0.133107	0.0176247	0.0591593	0.0567871	0.00296179	0.000251336
-1481.42	0.0792054	0.0815985	0.0780273	0.138657	0.113402	0.165791	0.149528	0.0103571	0.0540221	0.0565916	0.00119417	0.000224422
-1479.95	0.084998	0.0953938	0.0803607	0.159123	0.114589	0.178219	0.148173	0.00264642	0.0619235	0.011942	0.00511912	0.000310872
-1482.13	0.0994348	0.107668	0.0837543	0.112973	0.146133	0.195986	0.156018	0.00969889	0.089651	0.0827934	0.00385169	0.000343034
-1482.12	0.0959314	0.0886149	0.109609	0.138218	0.13015	0.199177	0.156152	0.0353989	0.0475267	0.0285528	0.0090978	0.000325131
-1481.04	0.0940775	0.0878082	0.0745365	0.145659	0.134454	0.166269	0.119286	0.0129848	0.00949805	0.0608097	0.000600582	0.00021027
-1482	0.114197	0.10517	0.0838371	0.107771	0.110588	0.163434	0.170781	0.00321351	0.0431497	0.0708087	0.000830022	0.000219804
-1485.02	0.102898	0.0906715	0.097146	0.0986856	0.15123	0.213455	0.189406	0.0277943	0.034699	0.0536287	0.00222618	0.00020166
-1479.87	0.0904782	0.0983959	0.0829038	0.111118	0.132209	0.22433	0.167656	0.0211606	0.0335244	0.0782017	0.00494036	0.000228368
-1485.83	0.110916	0.0970303	0.0773011	0.106779	0.111148	0.268821	0.126178	0.0433101	0.0384928	0.132092	0.00196591	0.000325174
-1481.18	0.0958419	0.100955	0.0712882	0.0970686	0.120071	0.210485	0.175855	0.0253031	0.060452	0.0761111	0.000945583	0.000358076
-1481.87	0.0968303	0.0968985	0.0907432	0.0820221	0.114908	0.17291	0.17277	0.0477705	0.0292165	0.00459772	0.00468641	0.000205954
-1480.34	0.0985202	0.105865	0.092564	0.188478	0.115095	0.207465	0.161866	0.00470327	0.0749922	0.0470239	0.00694689	0.000264821
-1481.67	0.0965538	0.0984299	0.0724621	0.0994133	0.138354	0.149528	0.140991	0.00300158	0.0485521	0.0716156	0.0167347	0.000167736
-1485.36	0.106612	0.101263	0.104012	0.0921658	0.123212	0.276392	0.165931	0.000838696	0.122206	0.00793368	0.00655765	0.000109943
-1484.89	0.09291	0.107717	0.0785129	0.0988115	0.144444	0.244258	0.185695	0.00121305	0.0269698	0.083918	0.0074406	0.000471116
-1482.62	0.0900648	0.111312	0.10045	0.0856386	0.121903	0.240619	0.155001	0.00213661	0.0815702	0.0843779	0.0102467	0.000387988
-1480.84	0.109514	0.107066	0.0843284	0.120705	0.126809	0.261905	0.130448	0.00700643	0.0816025	0.0312024	0.00945008	0.000287662
-1481.82	0.110884	0.0887962	0.0758932	0.166776	0.127641	0.185411	0.142485	0.000432021	0.0484839	0.0206326	0.00338275	0.000424963
-1483.33	0.106219	0.100598	0.100491	0.140212	0.102455	0.200532	0.147879	0.00858798	0.0278866	0.0442888	0.00973329	0.000168067
-1489.5	0.0799144	0.0967636	0.0948413	0.183397	0.12641	0.240322	0.166499	0.0316126	0.0845481	0.107156	0.0121327	0.000513555
-1485.68	0.106969	0.0895652	0.0957254	0.12072	0.150124	0.200333	0.153659	0.0432283	0.0608667	0.014578	0.0239525	0.000392902
-1483.33	0.102452	0.100608	0.0964992	0.241138	0.118167	0.164556	0.15955	0.00579117	0.0870207	0.0271403	0.0195475	0.000253751
-1483.76	0.0951538	0.117244	0.10617	0.173331	0.142333	0.220876	0.138083	0.017973	0.0217176	0.0133453	0.00987824	0.000333928
-1482.26	0.0950355	0.102293	0.0890966	0.2045	0.129462	0.137953	0.171489	0.0326525	0.0398009	0.0368873	0.0107824	0.000175457
-1482.37	0.108096	0.100732	0.0949916	0.169423	0.128492	0.24977	0.152687	0.0314623	0.0775476	0.0403199	0.0234826	0.000229169
-1481.37	0.0966044	0.113536	0.0900773	0.13833	0.120373	0.228407	0.150918	0.0319791	0.0331029	0.065002	0.0130722	0.000181888
-1482.68	0.0991756	0.115131	0.0903772	0.0993503	0.137598	0.249068	0.148233	0.0631936	0.0476067	0.0674666	0.01079	0.000230055
-1483.4	0.100112	0.103291	0.106316	0.11592	0.137226	0.258713	0.156447	0.0725714	0.0478886	0.0246226	0.0100546	0.0002977
-1481.65	0.103695	0.105731	0.0815432	0.130693	0.139508	0.140361	0.144705	0.0246031	0.0463436	0.04781	0.0212946	0.000331217
-1485.15	0.0881737	0.109872	0.0749413	0.153875	0.137991	0.219384	0.164199	0.0481541	0.00964962	0.0570642	0.000940469	0.000389524
-1482.98	0.0897071	0.10942	0.0847614	0.132266	0.128116	0.146947	0.178267	0.0574065	0.112184	0.0420863	0.0107381	0.000286725
-1484.57	0.102079	0.114301	0.105202	0.214285	0.141259	0.181873	0.12404	0.00509038	0.0751775	0.147147	0.0134958	0.000246109
-1483.19	0.100712	0.10936	0.0827493	0.136334	0.110525	0.186305	0.167717	0.0218668	0.143775	0.0757372	0.0103985	0.000328911
-1484.91	0.109943	0.113292	0.0918293	0.0946184	0.108331	0.155147	0.187192	0.0248432	0.0243052	0.0337954	0.0101004	0.00037337
-1485.78	0.0817941	0.112829	0.0725402	0.184311	0.144246	0.184384	0.185944	0.0209544	0.0645368	0.0240452	0.00131403	0.000159788
-1485.54	0.0934265	0.0915688	0.10396	0.184598	0.15155	0.197831	0.143285	0.0305549	0.0169656	0.0295004	0.0189815	0.000309462
-1482.96	0.097641	0.0990438	0.0704515	0.169752	0.123913	0.207169	0.141595	0.0662128	0.0387573	0.0975893	0.00595632	0.000319336
-1480.35	0.104625	0.0998461	0.0834125	0.12605	0.121542	0.1396	0.155697	0.014984	0.0194244	0.0882404	0.00416087	0.000263314
-1480.81	0.0940149	0.100042	0.0877077	0.149879	0.141351	0.171176	0.161863	0.007956	0.0421139	0.0065034	0.0110303	0.000332068
-1479.83	0.1012	0.104989	0.08403	0.145589	0.108442	0.172112	0.141646	0.00963816	0.0515063	0.0597005	0.000514429	0.000258013
-1479.51	0.103887	0.0884495	0.0738059	0.156004	0.125884	0.171316	0.130219	0.0132003	0.0322197	0.0294654	0.00281236	0.000274205
-1484.25	0.0859728	0.0837158	0.076284	0.196419	0.117526	0.249168	0.169866	0.0213175	0.0566238	0.103608	0.00292365	0.000179137
-1483.61	0.0912599	0.07943	0.0773266	0.178647	0.119601	0.182595	0.168179	0.00664153	0.0380949	0.0890141	0.00904043	0.000187199
-1486.82	0.0908924	0.129958	0.100591	0.142125	0.133632	0.241472	0.193033	0.0123898	0.0128365	0.108721	0.0265748	0.000223467
-1479.65	0.102474	0.112578	0.0796817	0.083742	0.117428	0.200346	0.132919	0.00665285	0.0859169	0.0319521	0.00331523	0.000237796
-1481.76	0.0957406	0.112057	0.0747491	0.133921	0.116526	0.225607	0.156629	0.0136002	0.0222555	0.0251496	0.0169623	0.00021784
-1480.08	0.0895258	0.104769	0.0891976	0.0840718	0.130193	0.175891	0.149467	0.0120267	0.0913378	0.0618207	0.0125133	0.000275191
-1485.19	0.115612	0.107945	0.0871346	0.108856	0.144025	0.146109	0.162933	0.0795142	0.0327835	0.0586345	0.0334053	0.000198445
-1483.59	0.107482	0.111938	0.129671	0.0859098	0.127015	0.197673	0.174271	0.0121686	0.0573214	0.0647322	0.0159788	0.000222119
-1481.98	0.0950344	0.103857	0.0734938	0.0838771	0.123353	0.220113	0.174992	0.0344522	0.0944785	0.0392479	0.00242718	0.000375495
-1481.2	0.0928505	0.11095	0.0778228	0.0961636	0.122006	0.156241	0.144416	0.0585234	0.0774145	0.0347386	0.0077637	0.0002521
-1479.42	0.100966	0.0969132	0.0830608	0.11531	0.127032	0.196657	0.114773	0.00902174	0.0377169	0.0380723	0.00899315	0.000256253
-1482.29	0.11947	0.104105	0.0818599	0.171365	0.130041	0.179758	0.141555	0.00362032	0.0687864	0.0330317	0.00230432	0.000250205
-1481.32	0.0871121	0.0929116	0.0906528	0.128594	0.113332	0.13743	0.121337	0.00269192	0.0297319	0.0382195	0.00419731	0.000150368
-1483.85	0.086623	0.0834914	0.0936942	0.091559	0.122814	0.149202	0.153367	0.038062	0.129394	0.028562	0.00748128	0.000336682
-1481.29	0.10365	0.11343	0.0928731	0.126469	0.127467	0.221043	0.137971	0.0250387	0.101757	0.0680934	0.0172804	0.000301208
-1482.74	0.112238	0.111904	0.080359	0.115552	0.134853	0.241845	0.142925	0.0415189	0.0698951	0.107783	0.018579	0.000243877
-1483.56	0.0870893	0.0873396	0.107697	0.171402	0.12314	0.241917	0.161943	0.00738525	0.0542086	0.0929998	0.00771993	0.000302617
-1481.52	0.107055	0.110943	0.0976597	0.126652	0.120326	0.245389	0.122775	0.0129699	0.0475463	0.0335179	0.0128469	0.000299693
-1482.02	0.101262	0.10664	0.101673	0.10085	0.138251	0.257121	0.130107	0.00252037	0.118774	0.0607036	0.0146974	0.000315384
-1483.95	0.10042	0.115724	0.100231	0.144869	0.111568	0.216031	0.188182	0.00738978	0.120703	0.0479073	0.00396981	0.000266209
-1483.35	0.0947697	0.0837107	0.0762771	0.218854	0.11334	0.138957	0.167479	0.0031045	0.140666	0.0423834	0.00397761	0.000251473
-1485.28	0.0931697	0.111301	0.0865723	0.113353	0.155703	0.263347	0.180444	0.000817756	0.0437139	0.115638	0.0121552	0.000361822
-1486.8	0.103307	0.112014	0.118448	0.0901499	0.158239	0.268777	0.151969	0.003097	0.0208741	0.0329075	0.00706769	0.000265981
-1482.34	0.0848435	0.103184	0.104889	0.117485	0.119718	0.1924	0.150424	0.0130389	0.112254	0.127463	0.00028854	0.000298836
-1480.65	0.0938519	0.0980147	0.0732898	0.0918469	0.122405	0.196488	0.158917	0.0197359	0.139287	0.102984	0.00223946	0.000252724
-1480.93	0.0879998	0.0998802	0.0856997	0.133506	0.128739	0.169616	0.11173	0.0053626	0.106582	0.0964339	0.0021028	0.000256507
-1484.79	0.0865084	0.0952625	0.104849	0.162453	0.147087	0.219208	0.140469	0.0133589	0.0386825	0.0834895	0.00493096	0.000139073
-1481.86	0.0932102	0.0988804	0.090707	0.195746	0.13838	0.205284	0.156975	0.00326913	0.0734487	0.0464121	0.00921623	0.000395659
-1481.79	0.0876866	0.0968185	0.0712783	0.0970056	0.138909	0.202746	0.164356	0.0265215	0.0690507	0.0743145	0.00816682	0.000172659
-1481.74	0.100809	0.0886507	0.0984336	0.114638	0.135396	0.246348	0.131593	0.000589368	0.125507	0.0611142	0.000496784	0.00026901
-1481.49	0.0960419	0.0961998	0.0798498	0.106334	0.141506	0.186941	0.184932	0.0022328	0.0687082	0.137954	0.0105583	0.000264242
-1488.23	0.0969341	0.084379	0.0894671	0.149321	0.140493	0.201772	0.16694	0.00674951	0.00587788	0.144316	0.0255521	0.000242506
-1485.05	0.107095	0.100457	0.0985278	0.173711	0.126194	0.296855	0.168943	0.034404	0.0261597	0.0788579	0.00432488	0.000267288
-1483.17	0.097125	0.109444	0.0998541	0.188885	0.131607	0.173344	0.167027	0.0413816	0.1243	0.0522997	0.0225225	0.000202647
-1486.59	0.0863699	0.0899497	0.102993	0.09249	0.115501	0.156519	0.116866	0.0353054	0.0832957	0.113918	0.0136352	0.000287461
-1481.19	0.104354	0.0908549	0.0877823	0.153571	0.131225	0.144642	0.172322	0.00108825	0.0393851	0.0872798	0.0112084	0.000202248
-1482.21	0.0996884	0.127344	0.0729526	0.129236	0.130846	0.158831	0.148265	0.0022546	0.0930023	0.0137247	0.014767	0.000209157
-1485.16	0.0920182	0.0873986	0.0715007	0.113769	0.154398	0.245143	0.127028	0.00436673	0.0638825	0.146398	0.00716449	0.000289084
-1483.19	0.100087	0.107249	0.0739864	0.100097	0.113481	0.130473	0.144879	0.0125808	0.119911	0.110521	0.00759959	0.000350915
-1479.43	0.0942242	0.0904464	0.0948874	0.093773	0.123262	0.242595	0.157151	0.000199605	0.0513858	0.016524	0.00309305	0.000347169
-1482.14	0.0997651	0.0934329	0.0765093	0.098282	0.117579	0.279069	0.144313	0.00314595	0.0896601	0.0611355	0.00436831	0.000405224
-1478.45	0.0914786	0.0964273	0.0920166	0.13118	0.126851	0.174934	0.136797	0.00122923	0.0599172	0.0464614	0.0069232	0.000203747
-1483.19	0.0993294	0.11394	0.0915944	0.167554	0.111067	0.156696	0.126402	0.0329025	0.0727511	0.0559932	0.00379401	0.000190526
-1483.86	0.0897171	0.113544	0.0783947	0.117479	0.110618	0.201178	0.181239	0.036892	0.0413634	0.125147	0.00822535	0.000203147
-1481.41	0.097175	0.10493	0.0842173	0.0956708	0.147877	0.171166	0.13735	0.0185104	0.0926928	0.0365924	0.0138669	0.000168183
-1481.49	0.103664	0.10355	0.0886397	0.137874	0.147252	0.229513	0.172598	0.0185126	0.0819502	0.0483012	0.022702	0.000233295
-1483.22	0.108442	0.120332	0.0969699	0.138899	0.125936	0.282235	0.154651	0.00644956	0.120736	0.0412399	0.0164499	0.000191662
-1481.53	0.109177	0.111875	0.0779186	0.0874382	0.12972	0.208974	0.164719	0.012724	0.144677	0.012156	0.0132923	0.000237243
-1484.58	0.095843	0.110873	0.0935491	0.162875	0.13846	0.27279	0.115668	0.0161801	0.105328	0.0190985	0.0221155	0.000281256
-1485.53	0.108773	0.11146	0.119651	0.19194	0.129236	0.176569	0.17406	0.0356899	0.0396978	0.0592356	0.0276159	0.000407034
-1483.07	0.104713	0.105819	0.111889	0.120452	0.132287	0.18919	0.184969	0.0350041	0.0502584	0.0238451	0.0172921	0.000390645
-1483.8	0.108736	0.119414	0.105363	0.107956	0.124079	0.148174	0.156497	0.0233295	0.0299664	0.0100531	0.00180965	0.00023647
-1482.56	0.0981501	0.0950336	0.0903922	0.129604	0.120588	0.191264	0.13494	0.027373	0.12327	0.108754	0.0111659	0.000163609
-1482.12	0.0969199	0.0969641	0.0870156	0.238193	0.115215	0.137604	0.142318	0.010944	0.112569	0.0284996	0.00466167	0.000264102
-1481.58	0.0970985	0.101662	0.0822484	0.150678	0.138351	0.167531	0.194823	0.000902779	0.107285	0.0205815	0.0124467	0.000311917
-1485.34	0.104167	0.122412	0.0922272	0.21588	0.114498	0.202698	0.161615	0.0226399	0.143466	0.0564897	0.0223217	0.000231339
-1481.3	0.105848	0.109037	0.0830058	0.10296	0.118999	0.209115	0.152456	0.0257962	0.0579479	0.104821	0.00554515	0.000296595
-1485.8	0.100808	0.0900336	0.0750414	0.182634	0.114037	0.278421	0.156181	0.0310167	0.0761439	0.0805046	0.0147523	0.00018261
-1486.04	0.103438	0.0982565	0.0749422	0.157778	0.133273	0.179131	0.12619	0.0255679	0.0867395	0.00761075	0.0274942	0.000317993
-1487.2	0.108208	0.0878998	0.0827051	0.158524	0.140361	0.198888	0.1976	0.0366143	0.0841645	0.0663943	0.00173642	0.000389344
-1481.51	0.0863243	0.0982294	0.0740293	0.121277	0.123369	0.134051	0.162796	0.0100883	0.133462	0.0568794	0.00253464	0.000150587
-1484.26	0.108335	0.121158	0.106274	0.151723	0.135072	0.218491	0.142922	0.0172281	0.0135529	0.149689	0.0297034	0.000227012
-1484.68	0.106159	0.118297	0.118824	0.168507	0.130896	0.269416	0.148019	0.0110536	0.144401	0.0591628	0.0197734	0.000261188
-1482.97	0.0964913	0.103277	0.0744589	0.134312	0.125564	0.146732	0.159169	0.068854	0.0684528	0.0769621	0.00880915	0.000352759
-1481.08	0.0920641	0.113551	0.0855635	0.137923	0.142615	0.145033	0.15429	0.0104913	0.0285805	0.0190508	0.0118124	0.000192602
-1483.22	0.0895599	0.102047	0.093731	0.191571	0.143105	0.2211	0.134025	0.0277545	0.0560604	0.0725176	0.00624076	0.00031461
-1479.07	0.0940989	0.102213	0.0852401	0.092867	0.132916	0.190582	0.147465	0.00248233	0.103815	0.0826751	0.00616291	0.000242391
-1480.84	0.10905	0.101717	0.076589	0.0969318	0.133663	0.131348	0.126923	0.0037104	0.0196303	0.0263181	0.000772421	0.000322501
-1480.56	0.0937418	0.104688	0.0710981	0.126117	0.134867	0.172766	0.158909	0.01061	0.149462	0.0260647	0.0111687	0.000225737
-1480.23	0.0989151	0.0930174	0.0855676	0.163885	0.123538	0.152024	0.146318	0.0011727	0.0797186	0.0714917	0.010837	0.00028376
-1479.64	0.0896887	0.0959299	0.0847751	0.140926	0.118672	0.167275	0.141887	0.0317842	0.0423913	0.0380856	0.0043528	0.000305651
-1480.93	0.0923113	0.0998239	0.0820473	0.0832357	0.129234	0.255657	0.136719	0.00292512	0.125389	0.0529532	0.00244604	0.000368992
-1483.52	0.105487	0.10262	0.0920227	0.136631	0.110205	0.190526	0.143264	0.00333678	0.0395659	0.0883526	0.0190937	0.000359947
-1484.35	0.102254	0.108344	0.0941053	0.146084	0.162302	0.207495	0.173285	0.00540762	0.0685771	0.0435413	0.0196164	0.000387118
-1483.97	0.113919	0.0997292	0.103718	0.237686	0.129856	0.222632	0.169634	0.00144536	0.0573667	0.064321	0.0115514	0.00031245
-1482.93	0.112053	0.110696	0.0853123	0.106776	0.126344	0.226846	0.113386	0.00116187	0.0311059	0.045842	0.00991237	0.000133294
-1483.49	0.0944786	0.0999334	0.102406	0.157494	0.125395	0.210182	0.137153	0.0318024	0.0457888	0.12309	0.0067144	0.000406521
-1480.6	0.0914448	0.0963945	0.0894859	0.107798	0.129118	0.21144	0.142938	0.0173843	0.0359289	0.00980437	0.00892613	0.000384963
-1484.24	0.1056	0.110981	0.0729878	0.100412	0.137175	0.239805	0.182254	0.02833	0.100201	0.0380546	0.0156786	0.000429752
-1484.76	0.109434	0.115324	0.0814611	0.191217	0.126412	0.198977	0.187508	0.0469382	0.0543822	0.0866406	0.0293554	0.000287392
-1484.05	0.114938	0.122115	0.0915673	0.113611	0.127413	0.216257	0.154533	0.0315502	0.00548707	0.0150506	0.0173733	0.000289327
-1485.62	0.0944771	0.1022	0.105693	0.219332	0.150185	0.189601	0.167904	0.00577499	0.0919318	0.0314142	0.0221148	0.000136669
-1481.09	0.106795	0.11543	0.0892348	0.0929541	0.122852	0.177084	0.129368	0.0123358	0.0487214	0.0960838	0.0112406	0.000267257
-1481.84	0.108795	0.1092	0.0786908	0.121514	0.13167	0.193881	0.174558	0.00906496	0.0689332	0.132514	0.00898306	0.000189761
-1484.56	0.110067	0.095646	0.111229	0.0858088	0.132787	0.260585	0.1366	0.0190974	0.0604572	0.109963	0.0180569	0.000170677
-1488.13	0.099386	0.107374	0.0748453	0.206902	0.112942	0.155448	0.185183	0.0625821	0.13215	0.0611238	0.0145486	0.000404109
-1488.09	0.112574	0.112919	0.0922659	0.131173	0.154268	0.231243	0.125772	0.0274242	0.111809	0.140991	0.0257257	0.000463505
-1481.94	0.090009	0.0944368	0.0769111	0.118883	0.131416	0.162755	0.168184	0.0289297	0.00897978	0.127406	0.00468386	0.000267428
-1480.74	0.0885091	0.0886569	0.088897	0.113015	0.117383	0.163342	0.140034	0.0269064	0.108414	0.0589069	0.000180895	0.000323026
-1479.93	0.0973483	0.0985933	0.0798775	0.158608	0.124858	0.156003	0.123313	0.0115314	0.032177	0.060932	0.00451787	0.000329506
-1480.73	0.0948791	0.0953906	0.0870635	0.159629	0.132032	0.199038	0.135685	0.0028385	0.0517442	0.00802355	0.0109117	0.000368412
-1482.32	0.0930464	0.099186	0.0844802	0.133087	0.13949	0.158364	0.130238	0.0199196	0.0726135	0.102294	0.00114589	0.000378144
-1480.62	0.0842747	0.0956912	0.0760775	0.120739	0.123724	0.242022	0.184309	0.00274575	0.0478615	0.0421885	0.000404116	0.000352631
-1481.41	0.0855104	0.106771	0.0881066	0.117037	0.120194	0.146632	0.162339	0.00647151	0.0292952	0.0381518	0.00795017	0.000134881
-1482.76	0.10635	0.110828	0.118932	0.12244	0.138208	0.156249	0.135338	0.0214521	0.0635369	0.0670923	0.0140197	0.000219121
-1482.21	0.108363	0.0979275	0.102326	0.170612	0.126428	0.183434	0.192799	0.00319749	0.0312996	0.0106777	0.01241	0.000300074
-1479.83	0.0893281	0.10805	0.0708123	0.150353	0.120631	0.138613	0.169571	0.00710179	0.048982	0.0159407	0.00240855	0.000271378
-1483.53	0.109659	0.126318	0.0990048	0.133643	0.146532	0.197252	0.150476	0.0311739	0.134416	0.0185542	0.0229391	0.000200368
-1485.16	0.110795	0.122699	0.106694	0.102433	0.163635	0.183105	0.173616	0.0297646	0.0476363	0.0360166	0.0397938	0.000364599
-1483.11	0.105939	0.123101	0.0839639	0.106728	0.146057	0.183829	0.154642	0.0369629	0.101072	0.0527954	0.0334166	0.000218349
-1482.59	0.106532	0.119646	0.0898389	0.0890624	0.138294	0.213019	0.145899	0.0154363	0.0902011	0.103505	0.0299828	0.000282223
-1486.26	0.123797	0.124351	0.0922788	0.151953	0.124583	0.231544	0.12917	0.0477735	0.101291	0.0229546	0.0298412	0.0002499
-1482.27	0.109083	0.116277	0.0933909	0.0866851	0.152087	0.166105	0.147123	0.00285149	0.0856997	0.0652073	0.0148419	0.000240484
-1481.26	0.102721	0.111895	0.0933263	0.116114	0.137746	0.221953	0.151816	0.0114518	0.0366103	0.0366405	0.0293366	0.000269033
-1486	0.10095	0.0973159	0.138858	0.145433	0.136562	0.182613	0.14504	0.0305972	0.0289071	0.0754992	0.0183292	0.000318989
-1485.47	0.0978705	0.0823631	0.089671	0.16729	0.150171	0.203669	0.149913	0.0135818	0.00740211	0.0206552	0.0136559	0.000192553
-1483.22	0.0908833	0.110718	0.0816095	0.16519	0.119374	0.149301	0.161777	0.026319	0.108287	0.0577975	0.0184048	0.000244574
-1482.8	0.103045	0.0852806	0.103852	0.188447	0.120522	0.197707	0.144854	0.0294301	0.0255496	0.0330493	0.0081268	0.000282011
-1479.79	0.0994878	0.0942862	0.0753832	0.142496	0.124612	0.146337	0.151708	0.0118348	0.0718797	0.0115631	0.00718327	0.000320042
-1483.25	0.110157	0.0909637	0.0939037	0.0868821	0.134263	0.221874	0.129054	0.00868907	0.0643782	0.10216	0.0151565	0.000354017
-1483.94	0.0916187	0.116321	0.0821518	0.10849	0.140804	0.230917	0.138865	0.0719904	0.02827	0.0506042	0.0031606	0.000267605
-1482.75	0.0984235	0.114682	0.0992266	0.0978009	0.13687	0.168902	0.163407	0.0426886	0.0338088	0.0717115	0.0141451	0.000386726
-1481.41	0.0947226	0.0924757	0.0959597	0.0851713	0.129377	0.210293	0.183365	0.0272924	0.0553026	0.0515982	0.00147559	0.00032395
-1486	0.0968045	0.121747	0.0940722	0.118865	0.137025	0.155469	0.149623	0.0470446	0.0389056	0.119607	0.00617365	0.00041815
-1481.21	0.0949463	0.112818	0.0831287	0.165832	0.120749	0.182408	0.146309	0.0147898	0.023631	0.134864	0.00772798	0.000227028
-1479.66	0.10528	0.0982043	0.085396	0.0931505	0.137921	0.188934	0.149163	0.00935613	0.0305643	0.0682085	0.00656602	0.00030806
-1481.56	0.0900444	0.100623	0.0830104	0.092249	0.102717	0.157433	0.136027	0.00221935	0.0126798	0.0571352	0.00224496	0.000157746
-1483.34	0.0850514	0.0989946	0.0996348	0.127064	0.11544	0.235322	0.192119	0.0205681	0.12109	0.0257027	0.00049728	0.000283288
-1481.31	0.104414	0.0840244	0.0823964	0.144591	0.120673	0.170379	0.128968	0.0232913	0.0510104	0.0831151	0.000741145	0.000276805
-1483.6	0.0850685	0.104909	0.0798198	0.148009	0.12325	0.161234	0.131685	0.0312809	0.00866776	0.0197963	0.00357137	0.000115033
-1482.32	0.105782	0.106671	0.0800359	0.167139	0.122647	0.283981	0.169461	0.00618612	0.0519848	0.0598175	0.00811217	0.000335054
-1487.19	0.106173	0.0929363	0.103323	0.185198	0.130031	0.142128	0.208161	0.0301943	0.109413	0.0790491	0.0193746	0.000346598
-1482.28	0.0902134	0.112462	0.0936686	0.0880791	0.13672	0.271836	0.167008	0.0307538	0.0467376	0.0492806	0.0140091	0.000224601
-1485.64	0.0910257	0.0927237	0.0996409	0.153342	0.138466	0.175071	0.118303	0.0199021	0.0311257	0.143208	0.0164753	0.000371142
-1483.09	0.0925558	0.106709	0.0799286	0.20744	0.110332	0.148372	0.151729	0.0237692	0.0821848	0.0174132	0.00811648	0.000337762
-1478.19	0.104039	0.0999622	0.0846946	0.105379	0.121985	0.188481	0.151772	0.0011034	0.0873605	0.0209147	0.00672939	0.000253616
-1480.07	0.0907123	0.0911952	0.0813941	0.11023	0.125457	0.233317	0.150347	0.0020252	0.0840968	0.0397532	0.00951794	0.00017507
-1486.02	0.107242	0.0970428	0.0910413	0.168883	0.133786	0.208755	0.125776	0.0335458	0.058914	0.0502217	0.02894	0.000133416
-1485.6	0.115051	0.127915	0.0749582	0.171275	0.161533	0.215282	0.166327	0.00259379	0.0618892	0.0232118	0.0272314	0.000272167
-1481.71	0.10562	0.125489	0.0781871	0.0849973	0.131683	0.17313	0.156037	0.0211688	0.048627	0.06575	0.0138747	0.000256179
-1484.2	0.097545	0.0849994	0.0865015	0.11303	0.14188	0.262184	0.166186	0.0205485	0.0763998	0.12474	0.0070595	0.000318138
-1483.81	0.0969623	0.0965158	0.0707294	0.115725	0.136673	0.16806	0.195525	0.0473673	0.0491651	0.0705077	0.0182355	0.000224064
-1480.86	0.0936587	0.11514	0.084534	0.11988	0.12481	0.173235	0.133438	0.0440521	0.0437835	0.0485623	0.00958368	0.000274472
-1483.89	0.100785	0.0945032	0.0791199	0.198896	0.127461	0.21483	0.143659	0.000908871	0.140547	0.00685342	0.0153851	0.000148277
-1485.01	0.102497	0.0866906	0.0984896	0.155979	0.137999	0.300653	0.128038	0.0113261	0.091598	0.00756879	0.000441458	0.000195775
-1481.08	0.0963694	0.0792325	0.0780048	0.164135	0.126028	0.19625	0.134895	0.0194605	0.0901585	0.0435868	0.000522177	0.000238565
-1484.38	0.116625	0.103676	0.086197	0.100505	0.152084	0.187104	0.15382	0.061873	0.105286	0.0575513	0.0204192	0.000215952
-1485.27	0.111113	0.11018	0.0970531	0.107909	0.131775	0.18736	0.197803	0.0347857	0.11177	0.135206	0.0344016	0.000254722
-1483.52	0.113826	0.106187	0.116458	0.116038	0.149655	0.182843	0.182641	0.00904482	0.0942831	0.0479834	0.0263076	0.000315737
-1483.32	0.10712	0.111078	0.111845	0.174245	0.130797	0.170458	0.178995	0.00844287	0.0778822	0.0262213	0.0121818	0.000374462
-1484.78	0.105265	0.0959765	0.11739	0.19478	0.124797	0.216292	0.161392	0.00224389	0.11575	0.0435211	0.0032254	0.000148754
-1489.6	0.0891837	0.0864706	0.101485	0.197922	0.149001	0.297949	0.147326	0.00824176	0.0619357	0.0322734	0.0141631	0.000107992
-1489.7	0.0888241	0.0849027	0.0894228	0.114052	0.147003	0.244715	0.180419	0.0239182	0.0225685	0.0974684	0.0152676	0.000509048
-1485.67	0.100053	0.0874485	0.108081	0.107106	0.115854	0.255081	0.152525	0.0156016	0.0680085	0.120333	0.00134954	0.000441584
-1484.15	0.101579	0.097254	0.0787287	0.13318	0.123304	0.169854	0.149069	0.0503197	0.0531282	0.0750504	0.0251402	0.000221558
-1482.08	0.106037	0.111158	0.086045	0.127533	0.128842	0.274655	0.15654	0.0195758	0.121972	0.0423216	0.0160917	0.000185083
-1487.24	0.11244	0.111358	0.116242	0.180289	0.134309	0.188726	0.141432	0.0496217	0.0759704	0.0474236	0.0398958	0.000132931
-1482.81	0.102614	0.0937	0.102055	0.135324	0.113052	0.160162	0.127318	0.0105987	0.0760379	0.00283692	0.00740389	0.00032223
-1482.88	0.100146	0.0959899	0.0886285	0.103423	0.10971	0.180338	0.172155	0.0434835	0.0428982	0.0604546	0.00713483	0.000375959
-1481.86	0.0974013	0.106505	0.08112	0.167747	0.129269	0.173264	0.125504	0.0232917	0.0249323	0.0308591	0.00101074	0.000412734
-1481.3	0.10904	0.098022	0.0838372	0.171074	0.124927	0.208494	0.120021	0.0164639	0.0719403	0.0322777	0.0122242	0.00022601
-1486.84	0.117308	0.104644	0.0840316	0.11582	0.117209	0.193646	0.200964	0.0133616	0.0670198	0.108449	0.00998381	0.000438966
-1484.31	0.110343	0.103452	0.0983003	0.0908324	0.113242	0.217378	0.148716	0.0469549	0.0863691	0.0648397	0.0160821	0.000356414
-1482.83	0.0959178	0.1155	0.0843356	0.10191	0.141039	0.193424	0.182464	0.0461979	0.115865	0.0449107	0.0155669	0.000303764
-1481.32	0.092441	0.102821	0.102986	0.115894	0.126486	0.176596	0.156873	0.0257707	0.113726	0.0196719	0.00633798	0.000353413
-1483.68	0.100774	0.123514	0.0782791	0.18495	0.12407	0.219144	0.159721	0.0394472	0.0338209	0.00688748	0.0109049	0.000200055
-1483.46	0.0869701	0.0906863	0.0720861	0.141422	0.132096	0.257594	0.136575	0.0353812	0.115811	0.0246494	0.0103264	0.000251417
-1481.1	0.104721	0.105176	0.097088	0.15595	0.139519	0.255213	0.152775	0.00215757	0.0624498	0.0430967	0.0201131	0.000181892
-1483.07	0.0853633	0.099535	0.0863074	0.164913	0.132279	0.21014	0.189477	0.0186973	0.0835361	0.0845277	0.0121112	0.000275437
-1479.18	0.103241	0.102854	0.0948516	0.149272	0.12345	0.164234	0.162686	0.0124066	0.0546272	0.0271032	0.00563891	0.00023684
-1484.88	0.0852705	0.127653	0.086431	0.151833	0.127374	0.184049	0.150627	0.0284883	0.0326189	0.0617368	0.00727573	0.000380094
-1481.79	0.10244	0.108315	0.0905798	0.153705	0.145889	0.184205	0.167272	0.00302364	0.0581041	0.114331	0.0206484	0.000177094
-1483.94	0.102191	0.105279	0.0867633	0.159136	0.124147	0.220668	0.13578	0.0418107	0.0359331	0.108461	0.0179972	0.000132465
-1482.23	0.0991482	0.108992	0.071096	0.185365	0.125371	0.160278	0.159587	0.0329442	0.0983949	0.00889034	4.51346e-05	0.000267282
-1485.72	0.0816141	0.0999224	0.0945903	0.0902437	0.111821	0.257273	0.201161	0.0239191	0.0636251	0.0247687	0.000366469	0.000134799
-1479.34	0.0948073	0.10028	0.0870145	0.113827	0.138609	0.1636	0.142509	0.0154126	0.0407989	0.0597371	0.00812677	0.000197931
-1478.98	0.104701	0.103837	0.0802774	0.119257	0.118553	0.148034	0.13717	0.0109574	0.0464531	0.0368495	0.00634119	0.000227719
-1481.95	0.0927254	0.0970456	0.100186	0.127123	0.119671	0.208318	0.131463	0.0574046	0.0657869	0.0625704	0.00799773	0.000248346
-1484.89	0.0969016	0.115968	0.092568	0.0909623	0.132058	0.273364	0.13011	0.0681577	0.0379119	0.117854	0.00897096	0.000258269
-1487.71	0.0890035	0.090799	0.0838145	0.0858307	0.141489	0.253749	0.17382	0.075137	0.00910879	0.00409403	0.0102065	0.000146832
-1481.01	0.10661	0.104109	0.0863524	0.120586	0.124048	0.246065	0.162356	0.0279302	0.0300304	0.0669619	0.012358	0.000192582
-1482.63	0.103885	0.0930723	0.105833	0.084209	0.124605	0.216257	0.194747	0.0190903	0.0509245	0.00873744	0.00670461	0.000285275
-1481.15	0.111119	0.0954471	0.0978837	0.116227	0.121987	0.142136	0.176324	0.000589377	0.0887232	0.0330532	0.00478628	0.000243488
-1483.57	0.104139	0.0851444	0.0878549	0.1084	0.123751	0.271019	0.149734	0.00482646	0.135263	0.093737	0.00426431	0.000161764
-1481.11	0.0932998	0.104838	0.10262	0.0907845	0.129548	0.190004	0.150324	0.013859	0.0650682	0.13669	0.00562825	0.000183934
-1482.92	0.110895	0.114305	0.100455	0.128956	0.130683	0.246551	0.147449	0.00493998	0.0355031	0.0405831	0.0326967	0.000187237
-1481.44	0.100462	0.106894	0.091817	0.1884	0.11985	0.158944	0.179705	0.0199674	0.0676194	0.036038	0.00612496	0.000294755
-1481.29	0.0919412	0.0915016	0.0778945	0.169847	0.113417	0.180344	0.16021	0.0186718	0.0667133	0.0576389	0.00890239	0.000277845
-1482.79	0.103754	0.11178	0.075371	0.182074	0.116517	0.234632	0.121916	0.0127205	0.0380703	0.052085	0.0107826	0.000339488
-1483.19	0.0873792	0.0847554	0.0710494	0.105921	0.11742	0.269778	0.122556	0.00843351	0.0469767	0.0213873	0.00216194	0.000118496
-1479.84	0.0972317	0.10483	0.0878609	0.106247	0.110777	0.244765	0.162357	0.00338323	0.0367014	0.0515357	0.00310324	0.00029788
-1480.32	0.0958343	0.105189	0.0897958	0.143507	0.127655	0.253263	0.168357	0.0120446	0.0413444	0.0650789	0.0118924	0.000206455
-1480.31	0.102284	0.10523	0.0926904	0.181841	0.122116	0.193895	0.161197	0.00904779	0.074383	0.060926	0.00949388	0.000195944
-1482.16	0.108769	0.11177	0.0895645	0.132277	0.1122	0.184933	0.157591	0.0235289	0.0391068	0.085997	0.00846541	0.000197023
-1484.99	0.0855087	0.0953153	0.090026	0.167409	0.139269	0.264281	0.154207	0.0717487	0.0954403	0.0140892	0.00678224	0.000254557
-1480.39	0.10563	0.104837	0.0762575	0.0911867	0.111849	0.169474	0.127151	0.00338388	0.0095077	0.0323644	0.00442837	0.000257947
-1482.71	0.082643	0.0968594	0.0826823	0.102594	0.142477	0.155219	0.184461	0.0168167	0.07151	0.080707	0.00456887	0.000212236
-1483.23	0.0974727	0.0937131	0.11326	0.145792	0.135953	0.159714	0.118093	0.0173941	0.0300036	0.0860957	0.00402689	0.000216793
-1482.7	0.0995825	0.0883364	0.0996328	0.138075	0.14277	0.19659	0.165987	0.0289072	0.0721819	0.0828352	0.0122709	0.000259029
-1477.69	0.0904599	0.0950847	0.0748105	0.110744	0.113217	0.177156	0.129045	0.00265219	0.044669	0.0454558	0.000377684	0.000249254
-1481.2	0.105938	0.0945188	0.0704187	0.0941214	0.142014	0.165709	0.144399	0.0332527	0.0455457	0.0441025	0.00786448	0.00021309
-1480.97	0.100313	0.0942442	0.0723889	0.158454	0.127245	0.190185	0.151328	0.0255485	0.0610466	0.0939101	0.00215422	0.00032682
-1483.06	0.0954113	0.0986259	0.0771708	0.166579	0.108455	0.207192	0.13642	0.0652743	0.0349351	0.0166001	0.00827089	0.000217761
-1483.21	0.0845999	0.0836065	0.0913993	0.187701	0.127273	0.220108	0.153985	0.00146678	0.0588159	0.0867833	0.00119255	0.000129413
-1482.69	0.100974	0.0902879	0.0720128	0.10449	0.134984	0.142547	0.139949	0.021326	0.0880925	0.0350551	0.00403813	0.000443944
-1483.03	0.102254	0.10653	0.0772963	0.115764	0.134351	0.238115	0.149547	0.0164962	0.0967559	0.0223391	0.0243317	0.000144653
-1485.16	0.094462	0.10995	0.101258	0.122655	0.114831	0.140797	0.145464	0.0337125	0.0435161	0.149832	0.0182091	0.000356866
-1482.89	0.110084	0.0983788	0.125593	0.0997594	0.131353	0.171122	0.154245	0.00837099	0.0531928	0.0252416	0.0221522	0.000269867
-1480.31	0.0978685	0.112209	0.0837743	0.114922	0.137024	0.204014	0.169642	0.00582056	0.0448997	0.0252024	0.022184	0.000285234
-1483.13	0.0967141	0.1129	0.0790172	0.0880284	0.136757	0.243636	0.162867	0.0317013	0.0621587	0.0925268	0.0148349	0.000391689
-1481.93	0.103279	0.104558	0.0938648	0.096553	0.125384	0.203788	0.17595	0.0367572	0.0558737	0.117938	0.0129144	0.000313992
-1484.43	0.101944	0.0877897	0.0869056	0.14645	0.137933	0.225114	0.185524	0.0342475	0.0250382	0.110772	0.0124003	0.000328516
-1480.07	0.0951572	0.0878201	0.0885352	0.0835549	0.135591	0.191257	0.168729	0.0194836	0.0274807	0.0153344	0.0060017	0.000258627
-1485.64	0.111822	0.082573	0.072727	0.0935868	0.110224	0.256967	0.125999	0.0318773	0.140169	0.0175607	0.0023625	0.000245361
-1480.34	0.112169	0.105322	0.0793173	0.105583	0.122944	0.19194	0.132209	0.0228834	0.0477053	0.0195406	0.00471169	0.000280022
-1482.72	0.115057	0.0946577	0.0914921	0.16551	0.120795	0.196247	0.157922	0.0119411	0.052186	0.042114	0.0161346	0.000152834
-1481.06	0.106594	0.102167	0.0902228	0.113281	0.138022	0.19186	0.120814	0.0142303	0.0601317	0.0824605	0.0100401	0.000197851
-1480.8	0.107738	0.100893	0.0767967	0.124164	0.129034	0.198011	0.118846	0.0090043	0.109452	0.0157634	0.00953585	0.000203728
-1479.7	0.108151	0.101401	0.0837198	0.112524	0.125344	0.209555	0.144916	0.0251167	0.0300644	0.0540615	0.00674234	0.000265105
-1481.05	0.0865291	0.10054	0.106643	0.0991184	0.128968	0.224936	0.128029	0.00412385	0.0340543	0.0534674	0.0103515	0.000239782
-1484.22	0.0862009	0.0934176	0.115604	0.116216	0.12661	0.159241	0.133521	0.0142467	0.0168022	0.145355	0.00872845	0.000313514
-1484.42	0.110703	0.104092	0.0759375	0.163471	0.142986	0.151619	0.180326	0.0276088	0.0823443	0.0339348	0.0273047	0.000162488
-1486.25	0.105771	0.110826	0.115891	0.170367	0.148719	0.219329	0.151041	0.0499933	0.0543939	0.0958221	0.042046	0.000297548
-1484.84	0.10773	0.125663	0.0951482	0.126322	0.144783	0.23139	0.165657	0.0648082	0.105219	0.128545	0.0325986	0.000189919
-1484.35	0.0952067	0.107502	0.0864409	0.166081	0.147963	0.146061	0.179487	0.00678812	0.00492874	0.0377877	0.0152438	0.000351057
-1481.45	0.0971097	0.0869896	0.0819912	0.141463	0.127584	0.198231	0.156326	0.0365064	0.11685	0.0683444	0.00103681	0.000232661
-1483.2	0.097365	0.0790796	0.0795275	0.108576	0.10996	0.196482	0.136003	0.0219246	0.0466366	0.0860004	0.00727537	0.000240193
-1483.02	0.0958761	0.106872	0.0933715	0.139307	0.124013	0.238906	0.135168	0.0123647	0.0148799	0.03718	0.021008	0.000358743
-1485.48	0.0894909	0.106092	0.0856254	0.124339	0.145809	0.233269	0.151559	0.0320981	0.0711918	0.0258731	0.0102866	9.01575e-05
-1485.1	0.11007	0.100903	0.0938393	0.146749	0.126923	0.209185	0.205541	0.0484574	0.114643	0.0308655	0.00713435	0.000212683
-1484.97	0.0892761	0.0894701	0.107961	0.0947098	0.122781	0.192458	0.19822	0.0293117	0.10545	0.110456	0.00525521	0.000278076
-1484.24	0.109519	0.104223	0.118019	0.082158	0.125484	0.162337	0.119554	0.0381455	0.0194542	0.0379855	0.0104005	0.000213417
-1486.95	0.115499	0.119304	0.0947548	0.111712	0.127509	0.186957	0.158265	0.0135871	0.144126	0.124019	0.00295378	0.000179681
-1481.78	0.0944081	0.10265	0.0850847	0.186099	0.117555	0.19379	0.144128	0.02917	0.0565596	0.0353642	0.00291647	0.000126519
-1480.43	0.10426	0.102001	0.0906639	0.120357	0.116121	0.186166	0.135737	0.0422964	0.0374702	0.0317798	0.00427029	0.00020575
-1482.62	0.0997283	0.0960606	0.0735152	0.126987	0.14427	0.259056	0.156213	0.0241876	0.0177586	0.0757016	0.0132419	0.000249257
-1485.96	0.108693	0.108176	0.0767656	0.126646	0.128151	0.244102	0.218754	0.0178243	0.0832612	0.137141	0.0232644	0.000277655
-1486.15	0.119935	0.123357	0.0986748	0.169619	0.155257	0.223659	0.176417	0.0145863	0.133662	0.13018	0.0336439	0.000321401
-1482.15	0.0825982	0.109836	0.074609	0.160471	0.127908	0.172992	0.178612	0.0211881	0.0506443	0.0618576	0.000418382	0.0003036
-1479.6	0.102573	0.095629	0.0709136	0.109187	0.125895	0.198873	0.159599	0.0112638	0.10854	0.0591184	0.002656	0.000234282
-1480.62	0.0994947	0.10114	0.0793275	0.161454	0.133454	0.189004	0.135356	0.0205051	0.0163624	0.0454644	0.0150584	0.000256378
-1486.02	0.0954649	0.100706	0.09222	0.112502	0.156646	0.211708	0.209498	0.000213962	0.100669	0.0160374	0.0267389	0.000266066
-1484.54	0.120723	0.121598	0.101355	0.110669	0.149725	0.213265	0.151221	0.0450037	0.0942824	0.10137	0.0265519	0.000235109
-1483.84	0.111986	0.105916	0.0974133	0.108082	0.141277	0.215791	0.157395	0.0231203	0.070393	0.10381	0.00439515	0.000243432
-1484.48	0.104359	0.082632	0.0912618	0.222512	0.126316	0.189212	0.130089	0.00461927	0.0590126	0.146028	0.00587398	0.000325121
-1480.5	0.0945018	0.0952142	0.080909	0.180771	0.134621	0.172999	0.144025	0.0034047	0.0650553	0.0260088	0.00286598	0.000130601
-1482.21	0.0918838	0.0964466	0.0872798	0.132416	0.13183	0.185031	0.114245	0.00584268	0.092489	0.00161223	0.00705924	0.000183946
-1482.16	0.0948098	0.0939956	0.0810017	0.102892	0.111856	0.181917	0.116046	0.0295493	0.0899018	0.0995362	0.0037759	0.000302385
-1481.93	0.100265	0.090914	0.0878368	0.126528	0.127515	0.228091	0.123836	0.0128918	0.0328144	0.0992156	0.0142668	0.000278321
-1482.13	0.0866069	0.0863662	0.0785655	0.139223	0.106788	0.173439	0.166919	0.0304142	0.100601	0.0431763	0.00133245	0.000225674
-1481.88	0.100755	0.10284	0.0923195	0.0888344	0.107722	0.197825	0.154332	0.0395547	0.0121277	0.0170627	0.00325158	0.000270032
-1482.55	0.0935759	0.100709	0.102639	0.136129	0.138153	0.200803	0.129583	0.0108908	0.0835108	0.0633216	0.0101183	0.000410761
-1481.35	0.0903812	0.0934316	0.0966063	0.132724	0.129304	0.24302	0.132726	0.0190376	0.0862391	0.0665657	0.00817321	0.000287315
-1480.34	0.0896423	0.0990279	0.0983643	0.109946	0.128931	0.176148	0.153465	0.00406282	0.0105758	0.0794502	0.00944684	0.000266376
-1478.11	0.0961074	0.10058	0.0901734	0.101226	0.121595	0.208788	0.127515	0.000472728	0.0395804	0.0434944	0.00535574	0.000211085
-1481.52	0.0978757	0.0920379	0.0859066	0.113785	0.130686	0.270529	0.176383	0.0130407	0.0473706	0.020913	0.000814769	0.000370129
-1480.51	0.0943405	0.0960979	0.0860165	0.157605	0.123925	0.187168	0.174181	0.0454233	0.0537555	0.0233966	0.0019465	0.000218562
-1482.46	0.0910611	0.0919421	0.0858411	0.201151	0.127682	0.254182	0.160856	0.00278149	0.117703	0.0367161	0.0117263	0.000268974
-1484.58	0.10641	0.0911161	0.0930776	0.12567	0.145145	0.162766	0.170515	0.0515249	0.142309	0.0536903	0.0189135	0.000200568
-1481.18	0.0860497	0.112125	0.0725773	0.135378	0.126011	0.183978	0.144242	0.0291822	0.0330377	0.091553	0.0039112	0.000266515
-1482.52	0.110739	0.0886747	0.0981694	0.130064	0.110659	0.223937	0.153327	0.00397353	0.0258192	0.0250065	0.0114835	0.000225563
-1481.89	0.104711	0.115253	0.090757	0.158984	0.140345	0.149895	0.155373	0.00395425	0.0712693	0.0276667	0.0268817	0.00033251
-1480.47	0.100969	0.105526	0.0876058	0.16507	0.111936	0.145843	0.135199	0.00329275	0.0262371	0.0712886	0.00293788	0.000285825
-1481.02	0.0843879	0.0949772	0.0812652	0.12674	0.142033	0.176124	0.162592	0.00432799	0.0310507	0.0870823	0.00298236	0.000326859
-1481.65	0.0949384	0.117456	0.0924637	0.133722	0.132394	0.274278	0.150491	0.00987585	0.0751641	0.0548958	0.00828896	0.000228357
-1487.15	0.102187	0.0896664	0.137079	0.0972801	0.135106	0.181198	0.190915	0.00615112	0.0548097	0.114318	0.0188068	0.000272701
-1484.54	0.107771	0.0922237	0.0999411	0.163942	0.142858	0.200634	0.162063	0.00419525	0.133354	0.0976081	0.0244945	0.000190266
-1481.79	0.107556	0.120735	0.0777157	0.130722	0.13221	0.172509	0.148912	0.0384009	0.0689371	0.0589589	0.0212524	0.00027295
-1482.94	0.0997887	0.111707	0.0751083	0.121873	0.132113	0.213505	0.176147	0.0515131	0.0954491	0.0314784	0.0247499	0.000225496
-1482.46	0.0836859	0.104043	0.0794817	0.0861228	0.136408	0.153012	0.152097	0.038007	0.113761	0.00515158	0.0023239	0.00025744
-1485.22	0.0867369	0.112479	0.081629	0.103495	0.139868	0.159389	0.130807	0.050636	0.0981452	0.0343927	0.000113453	0.000423993
-1481.8	0.0849697	0.0990362	0.0891737	0.0824541	0.118895	0.177297	0.180646	0.0248708	0.0116966	0.0178309	0.0013086	0.000354311
-1480.95	0.0858784	0.0972501	0.103464	0.142689	0.121002	0.161452	0.128489	0.00690488	0.0530421	0.0301014	0.0022805	0.000373663
-1481.83	0.101873	0.097747	0.0898071	0.17162	0.129209	0.213795	0.148399	0.00107499	0.0893468	0.00189382	0.0148702	0.000240007
-1482.8	0.110633	0.117605	0.0858275	0.124719	0.140842	0.164042	0.160586	0.00545942	0.0749057	0.121447	0.0212513	0.000152292
-1479.06	0.103479	0.102097	0.0897983	0.108008	0.127804	0.161107	0.157194	0.00376443	0.0343634	0.0672845	0.00886207	0.000181503
-1482.29	0.093312	0.105708	0.0849556	0.12502	0.126947	0.254991	0.181877	0.0336509	0.12221	0.039268	0.00646724	0.000285356
-1488.37	0.0958526	0.124094	0.105967	0.113982	0.159675	0.211259	0.151614	0.0585342	0.00305669	0.0273577	0.0338278	0.000307845
-1481.09	0.109333	0.11216	0.0849453	0.129799	0.116242	0.17161	0.155001	0.0127458	0.0296705	0.0232625	0.0138962	0.00033607
-1483.74	0.10484	0.101267	0.0750719	0.10266	0.104679	0.187858	0.147247	0.0232737	0.0566691	0.0622441	0.00931692	0.000131303
-1485.35	0.0859712	0.0942688	0.0766385	0.134686	0.112782	0.160536	0.14634	0.0451153	0.143725	0.00595688	0.0124889	0.000223731
-1485.27	0.10299	0.108161	0.1035	0.146645	0.119135	0.235297	0.208527	0.00243608	0.0774406	0.0226552	0.0077236	0.000426061
-1487.54	0.0970133	0.0861805	0.0977525	0.106823	0.126692	0.218007	0.220285	0.035625	0.0885861	0.0379318	0.00691068	0.000441532
-1484.27	0.095094	0.101479	0.107208	0.142178	0.10871	0.198551	0.181342	0.0294272	0.14384	0.0232818	0.00530365	0.000305354
-1480.99	0.0842719	0.099266	0.0780685	0.0990332	0.139166	0.149363	0.166864	0.000668983	0.107352	0.0350861	0.00894677	0.000227112
-1481.62	0.0853556	0.097183	0.0887354	0.148597	0.118308	0.177036	0.186572	0.0198785	0.110571	0.0287348	0.0014871	0.000305262
-1481.1	0.0936291	0.101151	0.0967399	0.168912	0.126802	0.211723	0.159788	0.00796622	0.0915582	0.121639	0.00842744	0.000222518
-1482.67	0.0980684	0.102361	0.10775	0.124515	0.112273	0.219432	0.154316	0.00617697	0.120289	0.0955301	0.00827368	0.00030994
-1479.57	0.107726	0.102601	0.0928971	0.0897693	0.134862	0.213626	0.163867	0.0108669	0.0471037	0.0196273	0.0145612	0.000278781
-1481.16	0.0976889	0.0925454	0.107333	0.121124	0.1311	0.230427	0.124487	0.0137515	0.055548	0.00874727	0.00119866	0.000271721
-1479.45	0.0899525	0.0987193	0.0765715	0.118881	0.114135	0.186625	0.123391	0.00344586	0.0491607	0.0518934	0.00494617	0.00017628
-1480.42	0.0953032	0.104356	0.0847192	0.137246	0.12577	0.226784	0.132542	0.00390875	0.0482197	0.0553309	0.0012617	0.000125017
-1479.09	0.0933603	0.0972692	0.0711105	0.107105	0.12139	0.169569	0.130642	0.0215769	0.0261141	0.0566883	0.000713809	0.000317484
-1481.68	0.0925179	0.100558	0.0965053	0.0800071	0.131944	0.233215	0.14594	0.0408065	0.0787911	0.0137077	0.0111459	0.000179115
-1487.76	0.108484	0.113451	0.116524	0.241715	0.121781	0.202256	0.135745	0.0757902	0.0257496	0.0918292	0.0149977	0.000241976
-1487.03	0.0887552	0.118758	0.0728283	0.131371	0.14609	0.254845	0.129206	0.0509585	0.0350027	0.0139834	0.0149816	0.000408184
-1480.31	0.101634	0.0946698	0.102815	0.102248	0.131509	0.190149	0.131967	0.00893603	0.096841	0.0295869	0.00677056	0.000178348
-1481.31	0.0933615	0.0910921	0.104	0.172967	0.12218	0.186068	0.151863	0.00540775	0.0253354	0.0957761	0.00888873	0.000239828
-1479.36	0.097091	0.102118	0.0972868	0.0871756	0.126082	0.15987	0.162099	0.00262418	0.0774389	0.0111894	0.0111891	0.000250578
-1480.22	0.100838	0.0949659	0.0783232	0.104411	0.119674	0.224865	0.138816	0.0174158	0.0472152	0.0244626	0.0108947	0.000168784
-1484.63	0.0941421	0.116376	0.112772	0.21141	0.144385	0.16321	0.153172	0.0100883	0.0748685	0.0517541	0.025522	0.000330939
-1482.57	0.0972224	0.120092	0.0845281	0.17659	0.129015	0.155381	0.146549	0.00727583	0.0809202	0.0652041	0.02172	0.000177043
-1482.26	0.117677	0.115144	0.0850779	0.0939393	0.135981	0.213576	0.169133	0.0161828	0.0884288	0.0760206	0.026222	0.000215498
-1484.5	0.107873	0.107749	0.105232	0.159254	0.145094	0.201353	0.155061	0.0713594	0.095651	0.127018	0.0281082	0.000248267
-1485.32	0.108269	0.126501	0.0817458	0.133072	0.146887	0.204096	0.121461	0.0592717	0.027768	0.0824282	0.0248146	0.00021808
-1485.06	0.0991671	0.124122	0.0730071	0.153822	0.13689	0.144346	0.154748	0.0523787	0.0848185	0.0286745	0.00594261	0.000330204
-1480.47	0.0901315	0.094874	0.0827313	0.147706	0.110251	0.175826	0.131103	0.00396536	0.103772	0.00842622	0.00521214	0.000226227
-1488.72	0.0970782	0.0687486	0.0999184	0.206517	0.113074	0.192275	0.165317	0.0148301	0.0710515	0.0944006	0.0046017	0.000334892
-1483.67	0.0985371	0.110655	0.0702285	0.205716	0.110543	0.152662	0.163602	0.0238161	0.0690357	0.0644302	0.00196937	0.000340347
-1480.32	0.0990253	0.0930877	0.092887	0.139959	0.134855	0.178035	0.154318	0.0332204	0.0601884	0.0232187	0.00358079	0.000302788
-1481.76	0.107979	0.105533	0.0894989	0.136158	0.125379	0.199776	0.141911	0.00962447	0.0283381	0.125325	0.00271419	0.000344244
-1482.14	0.103036	0.1011	0.0739135	0.182914	0.120891	0.181234	0.140864	0.0199992	0.0233042	0.0472084	0.00733814	0.000124636
-1482.58	0.0969103	0.103861	0.0877944	0.132728	0.130617	0.244664	0.160267	0.00261723	0.0417205	0.0564067	0.00354942	9.52982e-05
-1482.78	0.0888082	0.0935715	0.0957393	0.114208	0.10453	0.280176	0.13914	0.00560401	0.103733	0.00976335	0.00133732	0.00028776
-1481.15	0.102663	0.112069	0.0861866	0.138093	0.136622	0.171121	0.160137	0.00346952	0.131164	0.093199	0.0126341	0.000203461
-1481.19	0.0899134	0.10377	0.0870866	0.0893956	0.12676	0.135119	0.145049	0.00547774	0.0852491	0.0461656	0.0135132	0.000164808
-1483.5	0.113393	0.0987717	0.104378	0.179782	0.13258	0.229252	0.162891	0.0122903	0.0195373	0.035444	0.0186609	0.000373658
-1483.39	0.118344	0.0935947	0.0721779	0.122109	0.127381	0.151829	0.157573	0.00882472	0.11238	0.0105681	0.0132565	0.000299284
-1480.95	0.0995987	0.0980429	0.0841503	0.119528	0.118179	0.21655	0.12734	0.0125751	0.0241384	0.0989985	0.00416478	0.000370104
-1486.8	0.0943994	0.090292	0.0823198	0.137656	0.11087	0.174748	0.205026	0.00223358	0.0420612	0.117701	0.0182265	0.000187383
-1484.09	0.100336	0.125269	0.0828191	0.0899198	0.140495	0.149191	0.121044	0.0273731	0.11544	0.060056	0.0157601	0.000287583
-1486.82	0.108297	0.106077	0.0956199	0.237943	0.132774	0.232959	0.170575	0.0664921	0.0780479	0.119789	0.0313723	0.000310576
-1486.04	0.110763	0.0994375	0.0998276	0.237861	0.123715	0.185302	0.141665	0.0788606	0.0598434	0.0551472	0.0170483	0.000166282
-1481.5	0.0969331	0.104658	0.0905068	0.103984	0.126612	0.185361	0.172181	0.0622153	0.0606329	0.015554	0.010146	0.000331566
-1490.33	0.10038	0.101965	0.117679	0.117916	0.103689	0.22367	0.225569	0.000750224	0.0727067	0.028279	0.0058653	0.000459274
-1483.35	0.0943353	0.112499	0.111501	0.10426	0.108654	0.196448	0.144717	0.00116262	0.0876689	0.0552902	0.00539446	0.000143209
-1483.19	0.103856	0.0846592	0.086563	0.112997	0.126947	0.231341	0.146	0.0579941	0.0888252	0.0328648	0.00215349	0.00034084
-1482.38	0.0982865	0.0999516	0.0816525	0.110916	0.123643	0.230762	0.198405	0.0110736	0.0929364	0.0283293	0.0185411	0.000274397
-1481	0.103826	0.0920621	0.0776134	0.0885925	0.136921	0.17908	0.129333	0.0106373	0.0629919	0.129722	0.00290778	0.000259483
-1481.55	0.0841144	0.102612	0.0728491	0.115607	0.144386	0.137144	0.14129	0.00697701	0.0371582	0.0836968	0.00284146	0.000213794
-1479.98	0.09336	0.098778	0.0771413	0.132965	0.128184	0.139006	0.171067	0.00759165	0.019096	0.0753947	0.00157552	0.00018152
-1482.32	0.0950264	0.103491	0.0737396	0.174483	0.121673	0.149899	0.124715	0.0118022	0.0235967	0.145923	0.00958076	0.000280093
-1481.54	0.100232	0.109001	0.0985882	0.107193	0.134205	0.167944	0.123168	0.0179481	0.0847941	0.0773054	0.00424858	0.000213301
-1484.95	0.112196	0.100939	0.0856318	0.108199	0.142237	0.218341	0.140195	0.0515272	0.08041	0.13656	0.0282112	0.00031762
-1482.18	0.108047	0.105391	0.0776946	0.129751	0.12835	0.278814	0.152747	0.00529215	0.148648	0.0369862	0.0166626	0.000243761
-1484.28	0.0992383	0.094642	0.0896291	0.1164	0.125721	0.16386	0.211416	0.0184605	0.105963	0.05511	0.0118597	0.000390226
-1482.94	0.0933113	0.122209	0.0858793	0.116686	0.115662	0.17534	0.144422	0.0218309	0.0898439	0.0328318	0.00336216	0.000139672
-1482.95	0.0927254	0.0983799	0.0764583	0.131594	0.120209	0.215737	0.113463	0.0463027	0.0164673	0.0619026	0.00115587	0.000384153
-1484.2	0.0854799	0.0877023	0.097195	0.157492	0.114594	0.143212	0.131521	0.0326453	0.0697619	0.109658	0.000494062	0.000374103
-1484.31	0.103609	0.112757	0.0740961	0.0986092	0.123798	0.278523	0.13456	0.0614241	0.0741753	0.0604742	0.019435	0.000229963
-1480.39	0.114923	0.0981833	0.0836956	0.100121	0.124885	0.238303	0.142858	0.00539743	0.0398232	0.0246468	0.0122583	0.000249647
-1480.62	0.100843	0.103165	0.0899623	0.186533	0.126216	0.273621	0.155395	0.000487191	0.0348101	0.0303041	0.0114443	0.000277813
-1480.72	0.105689	0.101372	0.0883744	0.0974571	0.128091	0.142422	0.155214	0.0155965	0.0689535	0.00354824	0.0108708	0.000272024
-1484.27	0.115728	0.0996837	0.0772441	0.148435	0.117052	0.157551	0.146844	0.0172647	0.149821	0.018007	0.00512568	0.000392848
-1482.8	0.08743	0.0946287	0.0764654	0.187893	0.134749	0.173126	0.159695	0.0388913	0.119251	0.0688601	0.00145762	0.000272618
-1487.1	0.0952618	0.0943629	0.0751327	0.210457	0.125542	0.29607	0.13687	0.05825	0.0492164	0.0996538	0.0165785	0.000188815
-1486.46	0.117595	0.0961561	0.081731	0.204057	0.12557	0.30391	0.147731	0.0325933	0.0242751	0.0607469	0.00890351	0.000188009
-1484.88	0.0801766	0.0893874	0.103944	0.169392	0.128204	0.210912	0.143753	0.00774361	0.0142607	0.0207163	0.0132078	0.000235575
-1482.28	0.0995267	0.107952	0.0975173	0.174182	0.125928	0.186862	0.158824	0.0202383	0.0801807	0.0848178	0.0246009	0.000279823
-1484.42	0.114171	0.0950495	0.0747431	0.169385	0.129522	0.149843	0.170846	0.0182744	0.0850766	0.143771	0.0102516	0.000201073
-1485.62	0.112678	0.0791168	0.0865838	0.0816884	0.123452	0.188622	0.150305	0.033175	0.0353131	0.145151	0.00216035	0.000342236
-1484.69	0.0978456	0.0705634	0.0980131	0.135223	0.109973	0.184364	0.135594	0.0246239	0.087032	0.0244037	0.000578311	0.000255125
-1485.14	0.0891775	0.115184	0.114003	0.222692	0.133547	0.216658	0.135851	0.0393216	0.0440809	0.0514869	0.0149428	0.000277503
-1484.15	0.0978627	0.112478	0.0854866	0.221133	0.121967	0.231393	0.16735	0.0424615	0.0710322	0.0879816	0.0193324	0.000197989
-1484.49	0.0894413	0.100217	0.0793341	0.226105	0.128144	0.187144	0.181752	0.0491571	0.133037	0.0455909	0.00521951	0.000298014
-1485.3	0.103711	0.0903375	0.0961599	0.245174	0.13463	0.21105	0.141465	0.0278828	0.147023	0.0471831	0.00732514	0.000169453
-1482.79	0.0969609	0.098116	0.100953	0.23129	0.124566	0.171592	0.174453	0.0137289	0.0267391	0.0603584	0.00972959	0.000170063
-1481.61	0.0982652	0.1009	0.102226	0.128862	0.117155	0.185849	0.18866	0.0278821	0.0204727	0.0327458	0.00373195	0.000216224
-1479.69	0.096023	0.0953994	0.0805287	0.159221	0.127182	0.132205	0.151487	0.00423197	0.0404871	0.0918417	0.00358709	0.000208252
-1479.52	0.0991079	0.11064	0.0917548	0.138127	0.12518	0.214334	0.150403	0.00618491	0.0433819	0.031781	0.0181518	0.00025593
-1479.03	0.10081	0.0999405	0.0930166	0.127868	0.128119	0.237884	0.128654	0.00123064	0.0273085	0.0266886	0.0074439	0.000276533
-1484.54	0.0902397	0.118666	0.072276	0.107179	0.150442	0.230282	0.134235	0.00196261	0.105398	0.123824	0.00679804	0.000256175
-1483.11	0.104796	0.106904	0.0739741	0.136605	0.139112	0.130439	0.156129	0.00951586	0.0213865	0.0572002	0.00794638	0.000430778
-1481.75	0.102069	0.106501	0.0876128	0.145718	0.126178	0.262256	0.126004	0.0106848	0.0641354	0.0856018	0.0121667	0.000177595
-1482.36	0.0933945	0.108591	0.0731778	0.102929	0.142427	0.274007	0.145292	0.0029886	0.0850661	0.00465408	0.00305929	0.000305877
-1481.73	0.078372	0.0908986	0.0829037	0.0968809	0.116431	0.1567	0.129157	0.00189214	0.121672	0.139535	0.000381921	0.000236334
-1485.32	0.0973842	0.100527	0.111426	0.187271	0.126559	0.197458	0.154406	0.0244315	0.121817	0.0453185	0.0224459	0.000409119
-1482.17	0.0953252	0.111105	0.0840754	0.134101	0.128833	0.192136	0.159188	0.00133997	0.0484727	0.123909	0.0245052	0.000288642
-1486.31	0.0954478	0.104621	0.109662	0.163794	0.13629	0.309591	0.155076	0.0603116	0.0806511	0.104636	0.0142744	0.000256161
-1482.29	0.0979145	0.0991646	0.0865699	0.16739	0.124206	0.151816	0.148681	0.00738873	0.026242	0.0585899	0.0208142	0.00031496
-1484.75	0.108159	0.117446	0.0970296	0.0944275	0.149488	0.169822	0.199579	0.00114671	0.0960351	0.110671	0.032951	0.000167371
-1481.64	0.095222	0.116553	0.105161	0.175312	0.133406	0.195814	0.167371	0.0044739	0.0664292	0.0195816	0.0180985	0.000311036
-1485.4	0.100561	0.099495	0.0765082	0.244089	0.11403	0.159711	0.163728	0.0510195	0.0944965	0.0481546	0.0153902	0.000202232
-1481.85	0.0887194	0.103504	0.108896	0.0975555	0.122618	0.20059	0.181383	0.0128096	0.0272905	0.0224917	0.0133655	0.000216643
-1481.9	0.0894932	0.0840233	0.0846163	0.164148	0.126285	0.221112	0.141763	0.0320689	0.14514	0.0216837	0.000251049	0.000229753
-1484.05	0.0829586	0.115798	0.0838544	0.0858863	0.113277	0.243483	0.203304	0.00491207	0.0323794	0.021982	0.00481786	0.000263271
-1479.21	0.101102	0.112217	0.0701938	0.126646	0.12701	0.146943	0.129667	0.00156718	0.0407088	0.0236891	0.00222777	0.000257289
-1481.9	0.104091	0.0930623	0.0806937	0.0928345	0.114901	0.24909	0.190803	0.0139871	0.0503285	0.052626	0.0065502	0.000286044
-1482.13	0.103617	0.110294	0.0714263	0.111147	0.138115	0.278184	0.166718	0.0153761	0.0835865	0.015312	0.00928829	0.000274765
-1483.86	0.0873351	0.0986498	0.0749239	0.224529	0.127036	0.167904	0.15324	0.0493305	0.035492	0.0961363	0.00879561	0.000190043
-1486.55	0.0858816	0.0807681	0.0700709	0.212903	0.11862	0.18532	0.13343	0.049452	0.103884	0.0254732	0.00810367	0.000311806
-1484.27	0.0993136	0.124823	0.0915474	0.121208	0.141418	0.213296	0.164645	0.0475139	0.0430402	0.0158692	0.00547497	0.000275049
-1482.82	0.100564	0.113079	0.117486	0.127846	0.125902	0.184192	0.137917	0.0317654	0.025437	0.0182418	0.00532518	0.000202296
-1481.92	0.0984485	0.0791457	0.0848198	0.10609	0.114121	0.185589	0.143366	0.00540225	0.022745	0.0119567	0.00490307	0.00014429
-1479.78	0.090209	0.0931893	0.098754	0.151127	0.128642	0.183622	0.151664	0.000601245	0.0236681	0.0940068	0.000632973	0.00019544
-1485.89	0.0952803	0.0950091	0.0785251	0.10166	0.123824	0.134555	0.205285	0.0638253	0.0526003	0.112945	0.0123582	0.000323051
-1483.95	0.113541	0.0973769	0.114322	0.184389	0.129604	0.189948	0.160481	0.0162397	0.11067	0.0704048	0.0208224	0.000239229
-1486.05	0.111098	0.0940489	0.118678	0.118986	0.147686	0.247796	0.159904	0.00857409	0.112075	0.0926716	0.0182348	0.000344409
-1479.46	0.098608	0.0906927	0.0872811	0.133109	0.129714	0.168179	0.138343	0.0075721	0.0253399	0.086945	0.00351628	0.000300094
-1482.15	0.101088	0.10265	0.0958313	0.0831129	0.12376	0.139757	0.150557	0.0177488	0.0327458	0.0227905	0.0165046	0.00013724
-1483.87	0.0869214	0.101614	0.0848813	0.119404	0.1415	0.292302	0.145835	0.0374727	0.0158589	0.00846313	0.00146623	0.000272317
-1484.66	0.0873111	0.0964062	0.07136	0.171782	0.127032	0.269954	0.197725	0.0268155	0.0902461	0.0603595	0.00725511	0.000268383
-1484.24	0.0996596	0.105696	0.0901522	0.208983	0.123339	0.216884	0.193737	0.0266131	0.115551	0.00860594	0.01304	0.000180635
-1481.49	0.101349	0.107801	0.080972	0.135121	0.131931	0.25047	0.162904	0.00342866	0.0314398	0.00784684	0.0117443	0.0001382
-1479.17	0.0987226	0.103503	0.0911578	0.122262	0.132352	0.152919	0.155794	0.0102322	0.0583774	0.0743996	0.00946465	0.000242119
-1480.22	0.102119	0.0978769	0.0942594	0.115327	0.115446	0.233508	0.14896	0.0294158	0.0501325	0.0382136	0.00193047	0.00022326
-1479.83	0.0805358	0.0944682	0.0918264	0.127833	0.119762	0.1532	0.126818	0.000827308	0.0406698	0.0193063	0.00188547	0.000187587
-1480.44	0.086476	0.0875032	0.0907116	0.126153	0.131224	0.185635	0.160527	0.00979013	0.0841213	0.0866597	0.00136118	0.000279815
-1482.14	0.0969118	0.111513	0.117701	0.120031	0.125324	0.265117	0.139908	0.00111497	0.0457383	0.0184072	0.00387317	0.000248215
-1480.49	0.0985742	0.0933391	0.0823965	0.0825333	0.128728	0.133385	0.181416	0.0177826	0.0497961	0.0365234	0.00785394	0.000286276
-1481.12	0.103942	0.0955231	0.0809781	0.189017	0.116393	0.215854	0.144028	0.0085368	0.0295271	0.0846827	0.00947716	0.000244721
-1485.78	0.0994534	0.113398	0.0965859	0.0896898	0.122755	0.205947	0.121663	0.0430007	0.0976941	0.0508336	0.00464632	0.000480515
-1484.96	0.102736	0.103903	0.0786257	0.093091	0.138383	0.145578	0.144922	0.0445612	0.00743711	0.0407511	0.0108722	0.00047175
-1481.97	0.105891	0.0943375	0.0814884	0.150113	0.130629	0.13612	0.180057	0.0137826	0.0732465	0.0162338	6.43803e-05	0.00034423
-1484.1	0.109821	0.103976	0.0882693	0.0922206	0.115857	0.174021	0.195195	0.0140896	0.037261	0.11661	0.00886491	0.00037635
-1481.63	0.110268	0.0988087	0.0905022	0.152024	0.118452	0.223383	0.176684	0.00652749	0.0237496	0.0668112	0.00494278	0.000193836
-1481.67	0.11255	0.098341	0.0766278	0.0980119	0.124157	0.14606	0.152828	0.0053341	0.0476554	0.127216	0.0119916	0.000261085
-1480.38	0.0850564	0.107049	0.0768781	0.0823126	0.117218	0.174152	0.146656	0.0183798	0.0643411	0.0157459	0.0046891	0.000330535
-1480.7	0.106362	0.107179	0.0795194	0.109304	0.111551	0.159972	0.147578	0.0163669	0.0321048	0.00761357	0.00245013	0.00017901
-1479.13	0.107627	0.102336	0.084169	0.1618	0.118204	0.182228	0.137354	0.000177313	0.0606127	0.0415503	0.00323365	0.000228519
-1478.59	0.0880215	0.0939627	0.073843	0.133837	0.129431	0.180536	0.147426	0.00587672	0.0456252	0.032154	0.00402945	0.00017798
-1480.77	0.101999	0.0968263	0.0727883	0.192018	0.127559	0.229405	0.129827	0.0122493	0.0351764	0.0701648	0.00160867	0.000266644
-1482.22	0.09184	0.089637	0.0737452	0.179302	0.117909	0.149775	0.177467	0.0392672	0.0630811	0.0694019	0.00107062	0.000221363
-1481.61	0.0817422	0.0885054	0.0835722	0.130841	0.117786	0.213932	0.144047	0.00248475	0.114844	0.0682839	0.00568314	0.000293426
-1483.76	0.110924	0.100009	0.0825877	0.220217	0.144017	0.183711	0.167905	0.0136768	0.0978006	0.0553396	0.00853573	0.000214854
-1481.31	0.10622	0.106825	0.0829905	0.117803	0.130736	0.217446	0.114257	0.00596457	0.050569	0.0207827	0.0140367	0.000159224
-1480.48	0.0885019	0.116608	0.0876958	0.140119	0.123481	0.152566	0.156646	0.00459669	0.0278138	0.0132983	0.003975	0.00031903
-1481.17	0.0923229	0.0835267	0.0754453	0.0822627	0.135858	0.240513	0.161452	0.0192328	0.0747923	0.0296556	0.0021052	0.00019425
-1479.86	0.0953433	0.101173	0.0724272	0.0967016	0.11446	0.15645	0.141842	0.0220871	0.0422312	0.0533274	0.00463728	0.000329514
-1480.42	0.103416	0.089566	0.0776586	0.0931392	0.140316	0.197838	0.180574	0.00867777	0.0394712	0.0370401	0.00194063	0.000265142
-1484.64	0.0771024	0.0922473	0.0825901	0.130344	0.137838	0.20799	0.151535	0.00781868	0.0743434	0.0325739	0.0112839	0.000386402
-1483.92	0.0991443	0.123683	0.0715316	0.146432	0.123591	0.134402	0.144382	0.00218827	0.118942	0.133242	0.00853288	0.000261113
-1484.17	0.109255	0.0940218	0.0702462	0.189524	0.13887	0.138826	0.182433	0.0297293	0.0698779	0.0193928	0.0139602	0.000233851
-1481.84	0.103179	0.0935804	0.0861714	0.10683	0.143383	0.206082	0.125458	0.0251798	0.116462	0.0277889	0.0040691	0.000278127
-1483.38	0.0849228	0.09934	0.0967221	0.110362	0.119741	0.245566	0.2002	0.0159069	0.0864926	0.0293273	0.00741262	0.000304349
-1485.69	0.093753	0.122455	0.105715	0.222583	0.142699	0.251189	0.173805	0.0333043	0.0470201	0.0263615	0.0282816	0.000281594
-1482.45	0.103284	0.113772	0.10049	0.150504	0.121944	0.229046	0.176069	0.0130144	0.11316	0.0399104	0.00692634	0.000205306
-1479.68	0.0852471	0.0950784	0.0837359	0.156792	0.119438	0.162621	0.144656	0.0029373	0.0770724	0.070458	0.00111651	0.000334566
-1486.49	0.0780207	0.0916101	0.0749606	0.218775	0.138763	0.162988	0.127717	0.00309148	0.0625101	0.136722	0.00460249	0.000399432
-1482.56	0.110571	0.0943489	0.0799623	0.204366	0.120895	0.172543	0.129916	0.00162687	0.0356769	0.112173	0.0101939	0.000230709
-1482.66	0.111665	0.109639	0.0796141	0.0884706	0.126509	0.203056	0.124267	0.0372929	0.0419472	0.0936122	0.0107865	0.000296444
-1482.8	0.102843	0.10858	0.0793616	0.125952	0.126838	0.270016	0.18366	0.0469424	0.0492773	0.0495215	0.0180583	0.000203692
-1484.58	0.096246	0.0931902	0.112029	0.120367	0.143786	0.258278	0.199505	0.0146211	0.0518664	0.0524008	0.0111863	0.000265919
-1483.97	0.105935	0.110375	0.111802	0.124308	0.140656	0.224458	0.204888	0.00454627	0.0473821	0.0353096	0.0161396	0.000378689
-1481.77	0.10523	0.0998909	0.107243	0.143472	0.123157	0.137303	0.150841	0.000778788	0.0470225	0.0931271	0.0149111	0.000294607
-1492.89	0.10656	0.0991314	0.0838733	0.175741	0.135974	0.178865	0.137884	0.0425522	0.0903464	0.147951	0.0115117	0.000715082
-1485.33	0.0896694	0.121398	0.095404	0.149469	0.116242	0.187257	0.172626	0.0457156	0.0872186	0.0627187	0.00535313	0.000359912
-1483.79	0.0972452	0.116892	0.0943145	0.0861086	0.126787	0.218942	0.180367	0.0750705	0.0772712	0.0661355	0.0104713	0.00025842
-1481.88	0.100747	0.103521	0.0893934	0.155439	0.117774	0.191829	0.161513	0.0118241	0.0751902	0.0664607	0.00694787	0.000426911
-1481.91	0.108033	0.0986528	0.117446	0.129451	0.139441	0.197674	0.144998	0.00913129	0.0488461	0.0122157	0.0184895	0.000248
-1483.07	0.104966	0.108753	0.0749028	0.113296	0.145263	0.161233	0.194058	0.0194737	0.055177	0.00980324	0.0202008	0.000185404
-1480.7	0.100756	0.108433	0.0749123	0.158075	0.127205	0.185033	0.153596	0.0434452	0.0335773	0.0186888	0.0114986	0.000292957
-1485.87	0.0929979	0.0771884	0.111324	0.145149	0.14721	0.172373	0.18236	0.00417403	0.0353376	0.0533299	0.0050069	0.000222668
-1483.68	0.0989536	0.0711797	0.0817613	0.127389	0.112708	0.204342	0.171021	0.0109703	0.0722522	0.0657367	0.000674089	0.000216524
-1480.18	0.100834	0.108157	0.0805944	0.124949	0.12287	0.257665	0.14725	0.0205929	0.0632439	0.0246654	0.00783727	0.000187934
-1480.36	0.0958877	0.103248	0.0807928	0.102878	0.125423	0.2194	0.14123	0.0198243	0.0203921	0.0940654	0.00316483	0.000161558
-1482.69	0.0825047	0.0826854	0.0895056	0.142881	0.120047	0.179789	0.149736	0.00371378	0.0673325	0.149452	0.00242667	0.000362651
-1482.1	0.0859877	0.111233	0.103366	0.0905861	0.127516	0.151177	0.135644	0.0146658	0.0466003	0.104278	0.010397	0.000253217
-1483.06	0.107936	0.0952573	0.11244	0.167898	0.123856	0.206748	0.157221	0.01312	0.0608758	0.0331112	0.023502	0.000234986
-1486.81	0.10741	0.100485	0.112676	0.127642	0.152295	0.197691	0.139066	0.0218799	0.142506	0.136838	0.0184312	0.000390684
-1481.56	0.0985807	0.0892013	0.0826601	0.0943461	0.100694	0.182792	0.13987	0.00787476	0.053744	0.109892	0.000638508	0.00026052
-1480.78	0.092753	0.0930601	0.076623	0.111158	0.123459	0.147688	0.111963	0.0222748	0.0876042	0.0209551	0.00468066	0.000288961
-1480.92	0.109664	0.107646	0.0717915	0.121324	0.124176	0.17009	0.17538	0.0237095	0.0404863	0.0122186	0.00514973	0.000232303
-1483.5	0.0958512	0.0970556	0.0868191	0.172858	0.108696	0.189059	0.13798	0.0704642	0.0174127	0.0849728	0.000896267	0.000258387
-1480.74	0.0973781	0.105221	0.0905028	0.128011	0.135246	0.283835	0.136768	0.00156522	0.0815129	0.0528321	0.0107119	0.000220172
-1485.25	0.0884693	0.0924621	0.0915366	0.196627	0.15429	0.230041	0.149973	0.0261894	0.0767531	0.0178672	0.0121451	0.000287984
-1483.08	0.0852074	0.100504	0.0981505	0.222921	0.111397	0.215629	0.14658	0.00411147	0.0372495	0.135935	0.00322128	0.000238715
-1480.65	0.0988826	0.0959068	0.0796556	0.126811	0.117794	0.13542	0.154997	0.0204171	0.0381187	0.00633651	0.00171385	0.000374598
-1481.14	0.0828522	0.0890293	0.0818809	0.107185	0.142274	0.187997	0.151625	0.00527428	0.0909586	0.0549677	0.00364943	0.000297725
-1483.75	0.0925806	0.102294	0.0939808	0.159977	0.124339	0.269098	0.15697	0.0379422	0.0564225	0.111626	0.0189222	0.000259824
-1481.93	0.112448	0.110825	0.0969647	0.141624	0.149836	0.211291	0.1607	0.00545421	0.0169259	0.0578357	0.022932	0.000229852
-1484.85	0.09106	0.10628	0.0881909	0.159394	0.127125	0.171245	0.151365	0.0361228	0.101331	0.0796287	0.0262169	0.000177305
-1485.81	0.109021	0.109773	0.118986	0.166947	0.137919	0.15489	0.21324	0.00399212	0.105573	0.0639536	0.0285303	0.000181801
-1485.25	0.101891	0.108831	0.0939082	0.136505	0.128961	0.176306	0.14716	0.0103892	0.103487	0.112496	0.0278132	0.000451418
-1482.97	0.102607	0.12177	0.105785	0.174134	0.137157	0.167976	0.170878	0.0415682	0.0509945	0.0568399	0.0199471	0.000194977
-1482.19	0.112136	0.11229	0.103275	0.196014	0.139917	0.205913	0.146564	0.0246035	0.0700906	0.0359362	0.0199832	0.000280471
-1482.7	0.106707	0.0850226	0.0948924	0.191647	0.120885	0.150048	0.114883	0.00129034	0.0462666	0.0141848	0.00129654	0.000345863
-1482.62	0.107775	0.0957588	0.0866797	0.161822	0.127764	0.181289	0.172612	0.0124107	0.0616502	0.122726	0.00580445	0.000364882
-1482.19	0.102977	0.0991776	0.0713218	0.150277	0.136159	0.243462	0.129324	0.0157305	0.0992882	0.0372453	0.00477903	0.000363858
-1484.75	0.10891	0.0891721	0.0822193	0.129577	0.139996	0.21959	0.167703	0.0509879	0.147242	0.0629227	0.0174841	0.000214142
-1485.63	0.111787	0.114879	0.111633	0.158262	0.121425	0.272637	0.161957	0.0578486	0.0401019	0.0866052	0.0254476	0.000286675
-1484.06	0.111607	0.120899	0.0868749	0.0853751	0.155126	0.224083	0.1557	0.0278375	0.0669889	0.0951581	0.0318823	0.000178101
-1481.96	0.0933555	0.101581	0.0920491	0.0853593	0.132228	0.16829	0.137366	0.0168457	0.0306878	0.0700907	0.019821	0.00033102
-1488.95	0.0966181	0.108795	0.137284	0.156171	0.131725	0.241796	0.131009	0.0451671	0.126276	0.133436	0.0281548	0.000271614
-1485.58	0.101178	0.118794	0.0786644	0.0829848	0.151615	0.192724	0.167614	0.0483836	0.118838	0.131259	0.0201293	0.000332926
-1485.38	0.116403	0.0981195	0.0868646	0.180117	0.148105	0.216898	0.171511	0.0027926	0.0719758	0.147779	0.0220618	0.000167669
-1481.95	0.109845	0.103335	0.105306	0.120704	0.137411	0.219007	0.151639	0.00741934	0.113885	0.0581029	0.0270815	0.000275465
-1485	0.108275	0.113741	0.10415	0.187011	0.128445	0.17365	0.201809	0.0253093	0.0843663	0.121285	0.016765	0.000220243
-1485.82	0.094608	0.118096	0.113061	0.114982	0.113338	0.23314	0.132879	0.0757493	0.031152	0.02411	0.00774037	0.000302364
-1480.77	0.0784338	0.0924307	0.0721294	0.115074	0.129228	0.193181	0.155982	0.0036662	0.0616896	0.046356	0.00197621	0.000358991
-1481.78	0.0940732	0.105357	0.103036	0.198486	0.127215	0.151735	0.139074	0.00503258	0.0462069	0.104555	0.00175313	0.000271035
-1481.37	0.0964918	0.105588	0.0988926	0.109836	0.125314	0.210906	0.167465	0.0133131	0.0415584	0.0890801	0.0216216	0.000273915
-1483.69	0.114972	0.106135	0.0829243	0.113235	0.130947	0.191636	0.115593	0.0105674	0.0242895	0.0752627	0.0244804	0.000292317
-1483.46	0.0973121	0.111827	0.0885189	0.206558	0.136269	0.226559	0.153524	0.0641481	0.0709419	0.031443	0.0223966	0.000284315
-1483.1	0.11223	0.102614	0.0821586	0.14201	0.14163	0.184823	0.162017	0.0124243	0.128636	0.0674014	0.027983	0.000302695
-1483.72	0.104454	0.129965	0.0827936	0.157068	0.14687	0.188383	0.14182	0.0204191	0.0930805	0.0188156	0.0224373	0.000188351
-1484.57	0.0941781	0.0865005	0.0797334	0.104753	0.12071	0.217991	0.140172	0.0513623	0.0296508	0.0368714	0.00283611	0.000518959
-1481.92	0.0977385	0.0933986	0.111155	0.156228	0.119745	0.206339	0.15855	0.0371871	0.0394149	0.0271368	0.000537665	0.00022599
-1481.65	0.0948163	0.0992779	0.0826514	0.107186	0.134497	0.161102	0.180053	0.00243526	0.117983	0.143804	0.00976446	0.00029732
-1482.32	0.094038	0.111666	0.0822461	0.118616	0.113709	0.234143	0.137486	0.0394748	0.0247364	0.0829829	0.00752155	0.000303562
-1480.6	0.109001	0.100778	0.0900153	0.0886447	0.128846	0.256891	0.168528	0.00541277	0.0648553	0.0312413	0.0154433	0.000204097
-1491.58	0.123966	0.0749536	0.0833466	0.18829	0.138273	0.19872	0.136064	0.042141	0.0496494	0.120236	0.00257823	0.000244708
-1483.6	0.106982	0.110043	0.102692	0.107914	0.138774	0.177112	0.211943	0.00495199	0.0735651	0.021205	0.0265447	0.000351371
-1481.79	0.101078	0.111428	0.0984983	0.171608	0.134639	0.23302	0.17053	0.0286121	0.0719164	0.0709064	0.021655	0.000274231
-1483.16	0.101367	0.128285	0.0939558	0.129833	0.152753	0.179771	0.164988	0.0318107	0.0526958	0.0199231	0.0285287	0.000249289
-1485.1	0.11879	0.12714	0.0905658	0.140122	0.144135	0.145114	0.147999	0.047474	0.0623329	0.0782888	0.0229974	0.000188502
-1480.87	0.0917888	0.0967244	0.0711831	0.0829837	0.120967	0.19641	0.126748	0.0294825	0.0597447	0.0408873	0.00562282	0.000363942
-1483.21	0.0965323	0.0947203	0.110969	0.106242	0.118794	0.264749	0.160915	0.00999062	0.113856	0.0640655	0.00890374	0.000325063
-1480.98	0.0881328	0.101483	0.0842009	0.0896577	0.127872	0.214742	0.17684	0.00058331	0.0118048	0.1412	0.00498764	0.000220982
-1480.41	0.0847664	0.0981543	0.085226	0.123948	0.110882	0.220458	0.159493	0.00191239	0.0645459	0.0723842	0.00508026	0.000205817
-1481.31	0.0873428	0.114144	0.0830624	0.123681	0.109379	0.159912	0.132799	0.0028906	0.0350367	0.0709261	0.00681983	0.000232958
-1482.26	0.0868467	0.104488	0.0957035	0.114057	0.108122	0.181583	0.164314	0.0104448	0.140902	0.0482788	0.00618864	0.000195666
-1484.66	0.0864606	0.0994813	0.0915581	0.200121	0.133238	0.20648	0.131687	0.0535765	0.144932	0.0843875	0.00529692	0.000259633
-1483.8	0.105354	0.0975496	0.0892216	0.118204	0.10963	0.192197	0.156335	0.0570817	0.144572	0.0475927	0.000210587	0.000274646
-1480.28	0.0808966	0.104022	0.0810504	0.136234	0.12141	0.17663	0.14615	0.0165817	0.0794503	0.0490097	0.00434532	0.000245907
-1484.68	0.0977748	0.0994065	0.0834768	0.11953	0.149853	0.19588	0.189764	0.0282545	0.104853	0.145181	0.00891908	0.000203586
-1483.12	0.102793	0.088805	0.0802608	0.100817	0.140992	0.220204	0.181529	0.0407782	0.0696949	0.0440804	0.0164887	0.000206634
-1487.1	0.0910322	0.0872752	0.119878	0.151188	0.152154	0.148828	0.152168	0.0240101	0.0836329	0.0364181	0.0117368	0.000162986
-1485.73	0.0774173	0.0819238	0.0744586	0.166669	0.117104	0.227571	0.133302	0.00899055	0.0983008	0.0278157	0.00854964	0.000255874
-1482.27	0.103896	0.0899493	0.0920604	0.134371	0.127974	0.139061	0.133962	0.0564786	0.0552295	0.0116222	0.00684309	0.000224229
-1487.37	0.104364	0.109868	0.122595	0.0913021	0.11793	0.228153	0.116775	0.0538997	0.0939289	0.020334	0.00317842	0.000336875
-1484.27	0.0903519	0.0946487	0.119279	0.138487	0.122023	0.247208	0.134802	0.00762473	0.0180375	0.122406	0.00980375	0.000283403
-1479.68	0.0934959	0.103361	0.0707438	0.109085	0.107298	0.152164	0.125487	0.000940222	0.0409476	0.0136207	0.00143873	0.000321108
-1480.42	0.099611	0.106428	0.0970233	0.106867	0.123732	0.222587	0.176979	0.00616931	0.0292053	0.094719	0.0108872	0.000223818
-1478.74	0.0992118	0.108842	0.0815044	0.136667	0.124953	0.182199	0.1721	0.00451866	0.0473563	0.0441728	0.00441876	0.000274357
-1481.55	0.0846482	0.10573	0.074585	0.0925148	0.135403	0.158687	0.179844	0.0117138	0.0659622	0.0334333	0.00198233	0.000148523
-1482.62	0.0945072	0.0994562	0.0908258	0.0820438	0.114444	0.271875	0.182105	0.0255894	0.0415843	0.0190444	0.00419264	0.000158778
-1482.72	0.103704	0.106554	0.0751112	0.105066	0.119839	0.17045	0.115417	0.00990618	0.0214813	0.00377143	0.00660345	0.000402786
-1480.94	0.0846869	0.0908822	0.0937428	0.0924298	0.130462	0.211312	0.121597	0.00927612	0.0236949	0.0730954	0.00400744	0.000291878
-1481.52	0.107823	0.0960069	0.0907178	0.0955572	0.124351	0.200717	0.174385	0.0222883	0.0356585	0.00958604	0.0135068	0.000165252
-1485.36	0.104598	0.0856975	0.0984412	0.160674	0.133549	0.279787	0.157518	0.0423113	0.0758136	0.0830972	0.00748465	0.000289787
-1480.78	0.111246	0.0917413	0.0815225	0.167504	0.1224	0.187411	0.157295	0.00302323	0.0338544	0.0112203	0.0115046	0.000249709
-1481	0.0929629	0.0884878	0.101537	0.179713	0.120832	0.226009	0.156719	0.0218266	0.0343984	0.020332	0.00205517	0.000255387
-1485.11	0.0915185	0.0869139	0.0785036	0.107274	0.115409	0.299865	0.166222	0.00103763	0.101356	0.0893532	0.012342	0.000195776
-1484.8	0.0932412	0.0949923	0.113774	0.161703	0.133464	0.263872	0.137934	0.0248613	0.129234	0.012144	0.0155257	0.000221968
-1490.45	0.117149	0.10864	0.113471	0.18645	0.15414	0.206408	0.21418	0.00273768	0.00924901	0.0942463	0.0194918	0.000144513
-1483.54	0.0902435	0.107999	0.0855491	0.171271	0.120195	0.140837	0.177734	0.0246282	0.129301	0.110827	0.0018457	0.000233198
-1483.26	0.087939	0.105255	0.0922483	0.0948767	0.112583	0.256287	0.160617	0.00377692	0.0695312	0.140057	0.0119042	0.000296599
-1488.52	0.109599	0.102724	0.0822787	0.185461	0.14407	0.244337	0.181858	0.0533458	0.0992367	0.106873	0.0114144	0.000432764
-1487.72	0.0995044	0.0875223	0.0869782	0.224239	0.1475	0.256084	0.183031	0.0477142	0.079207	0.0929676	0.0146307	0.000216245
-1488.31	0.101596	0.128929	0.0748898	0.183394	0.15669	0.166366	0.216544	0.0319221	0.0772054	0.073394	0.0286277	0.000221742
-1482.43	0.107294	0.0862098	0.0792947	0.133228	0.121064	0.264666	0.154454	0.0285471	0.0376958	0.0452835	0.000794552	0.000170454
-1479.51	0.098739	0.0995733	0.0829245	0.111099	0.128668	0.164003	0.163539	0.0184807	0.0508328	0.0578756	0.0134797	0.000195321
-1483.31	0.0841266	0.101321	0.0844853	0.0996551	0.131778	0.157538	0.192061	0.00338542	0.0664238	0.0901817	0.0154966	0.000307165
-1482.8	0.109294	0.109401	0.116017	0.114289	0.129801	0.142467	0.186569	0.00190567	0.0666054	0.0766278	0.0168132	0.00023893
-1482.41	0.0935121	0.106933	0.0800784	0.0991523	0.143241	0.145075	0.184183	0.00911198	0.0623741	0.114744	0.00289547	0.000214619
-1483.97	0.0945031	0.0834876	0.0776189	0.121659	0.145352	0.261691	0.147368	0.0238067	0.0276535	0.0201961	0.0129422	0.000272577
-1484.29	0.10079	0.106035	0.0738471	0.190156	0.113551	0.281243	0.145275	0.0354982	0.0678953	0.0883996	0.0008754	0.000235033
-1485.76	0.0918669	0.10496	0.085841	0.102178	0.126153	0.229191	0.178897	0.0773544	0.104784	0.059761	0.00455286	0.000443007
-1483.48	0.100219	0.118157	0.0905213	0.113246	0.121025	0.157649	0.183983	0.0179235	0.00867928	0.0807124	0.0113979	0.000170919
-1481.92	0.0997588	0.107068	0.0794346	0.08263	0.112429	0.136042	0.167172	0.0110178	0.0928681	0.100788	0.00674914	0.000270997
-1479.95	0.0952143	0.100945	0.0816708	0.0819	0.136001	0.19088	0.155009	0.0060046	0.0461667	0.124714	0.0107816	0.000205093
-1481.65	0.106395	0.104704	0.113243	0.0893695	0.133385	0.196732	0.125869	0.00421982	0.105091	0.0239582	0.00797615	0.00024712
-1483.81	0.110129	0.0943908	0.117919	0.136108	0.137627	0.189709	0.15975	0.0146822	0.0880248	0.00617551	0.0207943	0.000265769
-1483.26	0.105642	0.126941	0.098738	0.106568	0.135845	0.206117	0.148976	0.0318659	0.0768124	0.0924637	0.0317712	0.000320289
-1485.78	0.116761	0.108198	0.0964525	0.0984132	0.133945	0.222048	0.119411	0.0498742	0.0461375	0.0416229	0.00276552	0.000321412
-1480.53	0.0975835	0.109796	0.0863945	0.0988732	0.118528	0.218665	0.138293	0.0389462	0.0176921	0.0215453	0.00315222	0.000274705
-1481.02	0.0923052	0.10535	0.073794	0.0944102	0.132375	0.20399	0.134109	0.025173	0.107866	0.0138536	0.0102684	0.000178566
-1480.17	0.107274	0.0996149	0.0968453	0.100473	0.135717	0.234161	0.153629	0.0151051	0.0395731	0.0208507	0.0153786	0.000203199
-1482.66	0.0908421	0.0951797	0.0938355	0.128278	0.113272	0.208742	0.168629	0.0178435	0.00588273	0.0848549	0.0052138	0.000327201
-1483.71	0.0894505	0.101783	0.0748889	0.152017	0.124581	0.169781	0.116337	0.0610565	0.0741687	0.0829095	0.00387646	0.000357053
-1483.55	0.089275	0.097254	0.082235	0.083303	0.130789	0.165196	0.168205	0.0362476	0.00808147	0.0184805	0.00408323	0.000111241
-1485.63	0.0992859	0.124351	0.110545	0.172003	0.145906	0.221547	0.169719	0.0443791	0.0833317	0.132712	0.0334422	0.000318706
-1486.95	0.102282	0.110011	0.0730985	0.148704	0.151623	0.184361	0.161315	0.034508	0.0991053	0.127826	0.00430594	0.000143989
-1486.51	0.0947698	0.109478	0.0888397	0.094421	0.150694	0.284829	0.148485	0.040692	0.0605562	0.137264	0.0294967	0.000180907
-1483.41	0.109754	0.122197	0.0778061	0.163124	0.138185	0.230599	0.125795	0.00726688	0.102763	0.0157354	0.0161953	0.000299344
-1481.86	0.0915647	0.0862329	0.0917169	0.08718	0.113935	0.251435	0.125077	0.0013957	0.129436	0.0564569	0.0021017	0.000322035
-1478.98	0.0905841	0.0916283	0.0840893	0.120218	0.12942	0.170561	0.123796	0.00894628	0.0131151	0.0374945	0.0018909	0.000264702
-1480.97	0.100426	0.113389	0.0864768	0.0900518	0.140174	0.180102	0.183095	0.00589557	0.0471882	0.0819381	0.0186371	0.000300758
-1483.55	0.0988382	0.109103	0.0878783	0.127328	0.124632	0.232588	0.185631	0.00652815	0.0474139	0.132947	0.00960777	0.000434878
-1482.3	0.0907134	0.0974364	0.107246	0.162988	0.12349	0.194095	0.169106	0.0124393	0.119299	0.0847452	0.00496637	0.000281339
-1485.74	0.0874871	0.104165	0.100213	0.200568	0.12651	0.209173	0.168279	0.0199126	0.0706176	0.065824	0.0087806	0.000493454
-1481.79	0.0961754	0.101217	0.0898619	0.13555	0.127705	0.185633	0.157712	0.00806262	0.0705547	0.0773757	0.00083088	0.000457609
-1482.56	0.0913562	0.10727	0.108889	0.153268	0.123454	0.239187	0.15581	0.0142776	0.0505513	0.128383	0.0109965	0.000283962
-1479.68	0.0897627	0.0848292	0.0814542	0.105102	0.112107	0.1481	0.151366	0.00608701	0.10014	0.0409449	0.00119208	0.00022346
-1480.78	0.0987442	0.104838	0.0750604	0.118021	0.11349	0.197266	0.119274	0.00644344	0.0695561	0.0442181	0.00937528	0.000323467
-1484.13	0.0976932	0.103089	0.0929026	0.0938985	0.128552	0.167437	0.130539	0.0444705	0.106387	0.129955	0.0228972	0.000282739
-1483.7	0.0964314	0.107198	0.107177	0.155906	0.145585	0.172959	0.150891	0.0330117	0.116386	0.112567	0.0142846	0.000229447
-1481.26	0.0937821	0.0991215	0.0865842	0.106569	0.142564	0.207574	0.149489	0.00915424	0.0722766	0.00512916	0.0106955	0.000155724
-1486.66	0.0915532	0.100284	0.123583	0.163684	0.122569	0.191051	0.150198	0.0428423	0.120708	0.146743	0.000547533	0.000235972
-1480.94	0.0817839	0.103828	0.0772565	0.116412	0.116061	0.223802	0.127856	0.00860462	0.0741938	0.0354502	0.00145856	0.000365668
-1480.96	0.0895648	0.100652	0.0867287	0.159505	0.120403	0.140911	0.135123	0.0208751	0.112473	0.0342105	0.00346523	0.000173322
-1479.88	0.0943456	0.109245	0.0823653	0.134047	0.122379	0.186632	0.131441	0.0112743	0.117285	0.0195676	0.00979384	0.000256721
-1483.51	0.103496	0.104053	0.075324	0.149989	0.122639	0.199817	0.196401	0.0232663	0.144825	0.085528	0.0103626	0.000273388
-1481.3	0.0930647	0.115813	0.0849933	0.122857	0.125068	0.225424	0.147285	0.0136045	0.148201	0.0305951	0.0137613	0.000206392
-1483.67	0.107148	0.0984547	0.0765962	0.0910629	0.136848	0.188563	0.151954	0.015089	0.0062776	0.13783	0.011926	0.000372821
-1484.63	0.0975756	0.114571	0.11003	0.123435	0.123404	0.178045	0.197194	0.0157826	0.0736667	0.0724982	0.02235	0.000387677
-1481.28	0.0958323	0.110444	0.0919975	0.1583	0.138197	0.17803	0.156644	0.00563671	0.093358	0.127422	0.0101475	0.000234919
-1481.86	0.09735	0.0876261	0.0748985	0.195208	0.144	0.226403	0.145391	0.00250553	0.0552605	0.0297651	0.00866262	0.000280643
-1483.9	0.116241	0.122316	0.113241	0.188292	0.140083	0.176661	0.16766	0.0377568	0.0961881	0.0580051	0.0327224	0.000279303
-1483.5	0.116633	0.12104	0.0885672	0.0860305	0.142797	0.235599	0.16999	0.0164116	0.0482666	0.101447	0.0317309	0.000317825
-1484.52	0.105314	0.116753	0.106332	0.152198	0.152383	0.204657	0.141053	0.0136887	0.0565298	0.0826414	0.0334018	0.000139565
-1482.51	0.0963163	0.101936	0.0920038	0.0900833	0.108591	0.174204	0.135421	0.0535356	0.00882252	0.0483769	0.00192103	0.000269381
-1481.47	0.0935465	0.105639	0.0787925	0.105598	0.143089	0.155496	0.131996	0.0411674	0.0729253	0.0498282	0.0109443	0.000263903
-1481.97	0.0986969	0.113088	0.074125	0.110336	0.143806	0.235372	0.150017	0.0421799	0.0418644	0.0163571	0.0167961	0.000213885
-1482.2	0.108957	0.0965853	0.0989315	0.110797	0.141952	0.197904	0.140246	0.0272358	0.0500129	0.0435738	0.0244371	0.000316137
-1484.79	0.0989905	0.0982802	0.0918223	0.114333	0.148345	0.308101	0.161132	0.0362559	0.0897641	0.0477682	0.00736995	0.000277971
-1484.92	0.0954146	0.111176	0.104401	0.110373	0.116753	0.265758	0.140181	0.0590001	0.0693974	0.109211	0.0171111	0.000236374
-1484.43	0.0932674	0.101654	0.102504	0.0996019	0.118034	0.219017	0.14602	0.0679795	0.0500382	0.070107	0.000102214	0.000412719
-1482.61	0.102789	0.116888	0.0730126	0.141474	0.141635	0.198386	0.168726	0.0443439	0.0654031	0.0802735	0.0160781	0.000266273
-1485.2	0.120813	0.127193	0.0827526	0.195007	0.139947	0.195982	0.140378	0.00775454	0.123855	0.0154314	0.0226265	0.00023486
-1484.3	0.105627	0.129699	0.108061	0.169587	0.117668	0.221439	0.160493	0.0163136	0.0803329	0.0240341	0.0212678	0.000240418
-1482.3	0.0956164	0.118221	0.0816391	0.138574	0.127094	0.174658	0.131337	0.0273013	0.029466	0.125501	0.0151988	0.000266967
-1483.03	0.100571	0.113669	0.0811019	0.123018	0.135722	0.250127	0.112173	0.0147844	0.0829873	0.00457078	0.00881575	0.000216573
-1481.97	0.0939224	0.114626	0.0862234	0.160901	0.139625	0.267948	0.148353	0.00174238	0.0590801	0.0857524	0.0124292	0.000285693
-1480.66	0.0992994	0.0972121	0.0840826	0.151975	0.123501	0.180284	0.121759	0.0161624	0.0753268	0.0996464	0.00129779	0.000298666
-1481.03	0.0818926	0.0976235	0.0719658	0.112132	0.122588	0.17826	0.172365	0.0137048	0.0899837	0.072181	0.00519165	0.000230961
-1482.44	0.0937995	0.107745	0.0911913	0.194225	0.127543	0.24719	0.178523	0.0247094	0.0739176	0.0108598	0.0128203	0.000245638
-1485.67	0.10242	0.116061	0.0742293	0.181398	0.152897	0.149784	0.127815	0.0196327	0.0262355	0.132196	0.0163331	0.000293331
-1483.12	0.110529	0.117182	0.0860101	0.147669	0.134319	0.240111	0.18256	0.00199718	0.0281383	0.0427358	0.0224668	0.000405268
-1481.99	0.0958834	0.128942	0.0710068	0.105569	0.128479	0.18015	0.15008	0.00126557	0.0680697	0.0725772	0.0102786	0.000252668
-1480.75	0.0948465	0.112566	0.0807537	0.100784	0.126613	0.214912	0.122214	0.0077438	0.064841	0.114978	0.00890921	0.000241095
-1485.67	0.10839	0.105178	0.129526	0.143598	0.120949	0.182459	0.128385	0.0097997	0.122521	0.0526331	0.0207272	0.000168304
-1487.68	0.114958	0.0973525	0.0994112	0.111374	0.113108	0.218644	0.18659	0.0464286	0.142	0.0981232	0.00557996	0.000201709
-1485.7	0.117221	0.0971826	0.0756534	0.132842	0.112182	0.201394	0.125941	0.02832	0.129621	0.0530894	0.00493441	0.000383749
-1487.59	0.121816	0.0852037	0.0853131	0.100928	0.139949	0.205701	0.175457	0.046888	0.0697889	0.0458463	0.00121475	0.000287746
-1484.21	0.0888628	0.0963301	0.0843411	0.237406	0.116868	0.195179	0.125721	0.0467845	0.0421465	0.106017	0.00645082	0.000233194
-1483.56	0.11048	0.110913	0.0868428	0.208474	0.134004	0.200406	0.155976	0.00497948	0.0834426	0.0587085	0.00879428	0.000402037
-1484.07	0.114874	0.120253	0.0909551	0.11892	0.129578	0.183887	0.16347	0.0382691	0.0142752	0.102378	0.0210044	0.000343831
-1481.95	0.107996	0.10342	0.0978506	0.184813	0.127563	0.199727	0.171587	0.0022439	0.0141651	0.0753575	0.00570579	0.000274065
-1480.36	0.101687	0.0882363	0.0956637	0.122521	0.108503	0.188361	0.166159	0.00597126	0.0608941	0.0550341	0.000113612	0.000248057
-1481.07	0.100926	0.0979593	0.0866972	0.123987	0.108934	0.141431	0.160579	0.00335182	0.134907	0.0132446	0.00135516	0.0003269
-1479.57	0.0913774	0.0996275	0.0767471	0.111973	0.136017	0.228276	0.137655	0.0149162	0.0677844	0.0674873	0.00367069	0.000249554
-1478.58	0.100325	0.100579	0.0861962	0.083939	0.12554	0.225532	0.160978	0.00825749	0.071312	0.0186164	0.00474888	0.000251865
-1482.06	0.088469	0.0914174	0.0756241	0.139289	0.106763	0.248314	0.154885	0.000567361	0.0726192	0.136092	0.00323411	0.000273292
-1487.02	0.100795	0.106771	0.0738935	0.118754	0.15539	0.225897	0.165713	0.0705722	0.0673513	0.139376	0.0170101	0.000383192
-1483.02	0.112585	0.103864	0.0949047	0.123939	0.127992	0.207541	0.157664	0.0539808	0.101386	0.0923471	0.0224384	0.00021987
-1482.7	0.114472	0.108094	0.0788519	0.100528	0.124297	0.162263	0.159162	0.00949635	0.010619	0.05669	0.0203453	0.00032063
-1482.25	0.0919986	0.111993	0.0934216	0.129154	0.139164	0.216907	0.151393	0.0257854	0.140475	0.0241988	0.0131939	0.000166172
-1482.03	0.0990218	0.103486	0.0704852	0.102632	0.143002	0.200873	0.135535	0.00202503	0.0537696	0.115882	0.00675921	0.000138039
-1481.43	0.0960682	0.118988	0.0852437	0.173803	0.115271	0.188666	0.14397	0.00703485	0.0546887	0.0135998	0.0134258	0.000238759
-1482.86	0.0835531	0.108265	0.0964707	0.103968	0.121028	0.219139	0.149044	0.0560225	0.0718669	0.034218	0.00941737	0.000185869
-1485.19	0.0897883	0.124535	0.0958061	0.121862	0.135268	0.219442	0.175977	0.0542759	0.0295426	0.0860803	0.0151228	0.000350418
-1483.55	0.089459	0.10466	0.0756622	0.130152	0.145898	0.242229	0.157644	0.00541403	0.120983	0.0348222	0.0178546	0.000352427
-1482.38	0.109698	0.100396	0.106558	0.12848	0.11735	0.158924	0.130973	0.00712521	0.0998264	0.0350617	0.00921668	0.000349014
-1484.37	0.101532	0.101321	0.0901556	0.224839	0.145901	0.212629	0.150117	0.0279694	0.111139	0.0899715	0.0145907	0.000179137
-1484.05	0.0964919	0.106573	0.0984021	0.235407	0.138101	0.171172	0.196956	0.00444539	0.0965861	0.0132631	0.0163149	0.000274649
-1484.15	0.100954	0.120772	0.0856382	0.0888	0.130723	0.218902	0.1963	0.029656	0.123594	0.107901	0.0196632	0.000215733
-1480.66	0.0992055	0.108272	0.0966622	0.123524	0.132614	0.169881	0.148375	0.037976	0.0490691	0.00637307	0.00864602	0.000224549
-1480.95	0.0994064	0.111329	0.07589	0.101811	0.134551	0.171959	0.161262	0.0280628	0.0218406	0.0967367	0.00782347	0.000261427
-1483.81	0.0916834	0.113942	0.0919484	0.136204	0.128159	0.158718	0.116027	0.0501947	0.00698568	0.0126983	0.00422351	0.000254619
-1482.35	0.0927607	0.0871317	0.0861126	0.0976851	0.116573	0.1363	0.116349	0.0422818	0.0856964	0.0447235	0.00321804	0.000214049
-1484.9	0.0931948	0.112445	0.0765591	0.164199	0.148314	0.257833	0.11504	0.0226483	0.0879034	0.0287633	0.0178081	0.000252854
-1486.06	0.0971348	0.107788	0.0773036	0.13775	0.145128	0.148581	0.173375	0.0580068	0.098081	0.0727539	0.0127824	0.000112959
-1483.79	0.0952528	0.119777	0.0762102	0.0890589	0.147145	0.181798	0.166918	0.0223236	0.090043	0.0123391	0.0198481	0.000156917
-1478.53	0.100521	0.0970647	0.08083	0.148264	0.1162	0.211899	0.157321	0.00120111	0.0505968	0.0498062	0.00182182	0.000299931
-1479.44	0.10088	0.0913233	0.0700871	0.0892224	0.114917	0.158621	0.154889	0.00195229	0.0194353	0.0302538	0.00636655	0.000245193
-1480.2	0.0940368	0.112317	0.0804379	0.124154	0.147778	0.163224	0.145705	0.00292951	0.0465901	0.0359291	0.0106183	0.000242322
-1482.36	0.0988698	0.108225	0.0778294	0.0891486	0.144486	0.169528	0.174318	0.00289648	0.112239	0.0188463	0.0241703	0.000243884
-1483.19	0.110053	0.11583	0.0938468	0.131397	0.129135	0.265891	0.168526	0.000770771	0.0679391	0.0739619	0.0332272	0.000254217
-1483.96	0.0821987	0.108447	0.0913417	0.133512	0.142514	0.199164	0.144177	0.016204	0.100637	0.0225395	0.0202104	0.000258283
-1486.19	0.122005	0.115481	0.103706	0.0859792	0.155386	0.20718	0.157799	0.0702782	0.104452	0.103536	0.0332187	0.000312521
-1482.76	0.119069	0.100144	0.0820579	0.151701	0.11658	0.182962	0.132402	0.00832743	0.0650207	0.0593891	0.0100678	0.000321178
-1482.72	0.116146	0.107556	0.0834605	0.131928	0.115291	0.222195	0.177779	0.00726723	0.0605243	0.0505525	0.0112087	0.000337107
-1483.35	0.0900633	0.0962564	0.097328	0.16991	0.137983	0.148622	0.129033	0.00673251	0.123569	0.0208126	0.0143006	0.000336672
-1486.7	0.100877	0.0864477	0.0823209	0.174862	0.147616	0.199297	0.171022	0.0527815	0.0235109	0.125644	0.0109753	0.000355797
-1482.56	0.0927094	0.0913213	0.0917528	0.110113	0.119188	0.226475	0.151948	0.00376938	0.0816304	0.03441	0.015813	0.000374468
-1479.33	0.095002	0.0969299	0.0833753	0.0802804	0.14713	0.176364	0.151474	0.00255045	0.0331585	0.0252706	0.00479394	0.000247698
-1485.67	0.100794	0.0803505	0.0923889	0.0897342	0.102596	0.223525	0.157793	0.00419319	0.12572	0.0996703	0.00119912	0.000379763
-1482.75	0.100262	0.111328	0.0905026	0.082555	0.11857	0.21769	0.136024	0.0223691	0.109934	0.0524746	0.0222592	0.000252353
-1485.37	0.113719	0.119663	0.0777208	0.226362	0.14253	0.193867	0.162661	0.0643482	0.0890481	0.0332208	0.020717	0.000264293
-1481.11	0.0906778	0.110163	0.0781822	0.0963119	0.118689	0.252131	0.15061	0.0105574	0.0463196	0.0191129	0.0131245	0.000196617
-1486.2	0.102133	0.11989	0.0970464	0.0831358	0.115807	0.23101	0.130151	0.00730441	0.0907467	0.0479318	0.0203512	0.000103885
-1482.33	0.0972362	0.112108	0.0898515	0.132069	0.147033	0.157581	0.146007	0.00778899	0.0655301	0.0300947	0.00522262	0.000392096
-1482.36	0.0930207	0.0831422	0.0745519	0.0861514	0.131516	0.179614	0.165362	0.0393219	0.0917947	0.0192306	0.00871063	0.000217924
-1482.99	0.0972192	0.0986762	0.0849178	0.183361	0.13016	0.172918	0.177293	0.0509452	0.00652405	0.0326198	0.00957111	0.000270314
-1482.01	0.101179	0.111935	0.0920669	0.0949133	0.117972	0.238349	0.161528	0.0432773	0.0251584	0.0661602	0.0146437	0.000247957
-1485.34	0.102624	0.102905	0.0754023	0.16666	0.136657	0.253851	0.142687	0.0646159	0.0294057	0.0624081	0.0271362	0.0001962
-1480.42	0.0842484	0.0999081	0.070716	0.128793	0.134376	0.15801	0.150676	0.0159436	0.105565	0.0448328	0.000736797	0.000286436
-1484.88	0.0901751	0.102364	0.0758967	0.237432	0.100836	0.154384	0.144614	0.00771946	0.0136099	0.0340327	0.0077678	0.000243869
-1485.54	0.108043	0.109308	0.0850106	0.231599	0.134638	0.186615	0.11233	0.0295878	0.144674	0.0367669	0.00549102	0.000241274
-1478.77	0.101351	0.0932807	0.08325	0.17413	0.12371	0.184828	0.138723	0.0103148	0.0217165	0.0222519	0.000658184	0.000232693
-1480.22	0.0946762	0.110123	0.0796214	0.12708	0.114926	0.139282	0.165374	0.0145861	0.040712	0.0214451	0.00217372	0.00033284
-1484.42	0.0898482	0.100044	0.0835926	0.211305	0.1261	0.169081	0.16887	0.043102	0.0266904	0.0187047	0.0129237	0.00040932
-1484.07	0.11483	0.105492	0.0870699	0.135832	0.139276	0.218887	0.154252	0.0122707	0.0662376	0.107716	0.0149456	0.000438098
-1481.39	0.101797	0.107382	0.0833104	0.132191	0.137318	0.133418	0.167347	0.0414683	0.0641599	0.0273665	0.0161352	0.000209107
-1482.54	0.100181	0.113033	0.0796775	0.196622	0.134846	0.253531	0.145248	0.0120109	0.0831221	0.0661543	0.0210887	0.000281785
-1481.21	0.0966911	0.105141	0.110578	0.141516	0.115975	0.250558	0.152441	0.00539012	0.0369335	0.0310397	0.0049749	0.000191137
-1486.2	0.0886994	0.100297	0.0863052	0.131281	0.115089	0.154814	0.113177	0.0672014	0.0482124	0.0205332	0.0144452	0.000375005
-1480.51	0.0999861	0.100138	0.0872357	0.116827	0.112846	0.199671	0.129007	0.0162979	0.105543	0.0560933	0.00805231	0.000240178
-1483.64	0.0935922	0.0961357	0.0885438	0.108914	0.112862	0.177008	0.201506	0.022158	0.12087	0.0791991	2.47644e-05	0.00016772
-1480.2	0.090695	0.0950706	0.0878883	0.242158	0.120312	0.191576	0.148453	0.00429733	0.0262886	0.0368929	0.00218624	0.00022424
-1480.08	0.103565	0.0796806	0.0716914	0.108816	0.124433	0.174284	0.158561	0.000155524	0.0636503	0.0215819	0.00411979	0.000283505
-1481.31	0.0900696	0.0953316	0.085078	0.160414	0.129984	0.186543	0.176066	0.0256458	0.0119766	0.0458859	0.00515551	0.000315173
-1483.69	0.107498	0.0876669	0.0767279	0.175015	0.130916	0.164379	0.166821	0.0497532	0.0957903	0.046338	0.00578418	0.000194704
-1483.63	0.111913	0.0866523	0.0917586	0.223602	0.12525	0.200923	0.161881	0.0187048	0.0280079	0.0125472	0.00712509	0.000306115
-1480.64	0.102738	0.10259	0.0830443	0.164905	0.133386	0.169022	0.171162	0.00733313	0.137917	0.0334295	0.0098442	0.000209756
-1481.49	0.0967246	0.0910969	0.106543	0.101611	0.10719	0.180823	0.133382	0.0146946	0.0318623	0.0199353	0.00563823	0.000272487
-1482.06	0.0957568	0.088185	0.100543	0.111246	0.121487	0.204219	0.165565	0.0123806	0.10828	0.14319	0.00443112	0.000250658
-1483.48	0.108428	0.106452	0.101372	0.0956295	0.122694	0.170941	0.118679	0.0252141	0.0174187	0.100192	0.00209033	0.000277507
-1487.3	0.0943208	0.126097	0.0843185	0.246622	0.141529	0.232795	0.129509	0.000741705	0.043726	0.136249	0.0280674	0.00023453
-1484.06	0.113706	0.12485	0.0946877	0.167734	0.134382	0.186601	0.207015	0.00180488	0.050393	0.0435203	0.0169342	0.000216863
-1484.64	0.10011	0.0956454	0.119017	0.0909053	0.115347	0.209844	0.12953	0.00521424	0.0247206	0.0114732	0.00418761	0.000105666
-1481.75	0.0838353	0.107568	0.0879633	0.103437	0.1237	0.143621	0.120623	0.0104253	0.0334635	0.146831	0.00207302	0.000197516
-1483.54	0.0919255	0.0890794	0.105316	0.208696	0.125612	0.149537	0.148369	0.0190506	0.0342618	0.0701383	0.00944971	0.000330862
-1483.9	0.100634	0.103026	0.0849059	0.195542	0.122545	0.195867	0.132299	0.0155512	0.0608777	0.110444	0.0100696	0.000453612
-1481.55	0.0907419	0.110079	0.077805	0.0962663	0.137323	0.201776	0.172965	0.00474688	0.0820937	0.0334935	0.00892935	0.000408228
-1479.59	0.100949	0.109891	0.100215	0.104587	0.13637	0.144443	0.138766	0.00355116	0.0393273	0.0261268	0.00961163	0.000252108
-1479.74	0.094375	0.112208	0.0744883	0.135376	0.121255	0.188319	0.164123	0.00592014	0.059993	0.0877818	0.00293188	0.00023472
-1481	0.101556	0.107502	0.089918	0.102381	0.136319	0.262556	0.151012	0.00921061	0.0259721	0.0112078	0.0168678	0.000315056
-1483.65	0.0837814	0.108775	0.0961086	0.111994	0.108919	0.198769	0.136136	0.0267245	0.0113111	0.0647411	0.00701351	0.000305667
-1482.87	0.087142	0.0998076	0.071359	0.15989	0.124169	0.166189	0.127008	0.0326832	0.0284334	0.0113691	0.00373135	0.000433973
-1481.64	0.101199	0.093972	0.0927099	0.0940343	0.134193	0.179246	0.173238	0.0441422	0.0482144	0.0727224	0.0130523	0.000310718
-1481.37	0.104225	0.109715	0.104556	0.116124	0.125608	0.15294	0.127175	0.0162611	0.0919553	0.0357546	0.0126874	0.000310537
-1481.63	0.0984101	0.0989755	0.0852185	0.0899087	0.131079	0.240445	0.173931	0.0224045	0.0457352	0.0175564	0.0179241	0.000342022
-1484.19	0.118032	0.0977553	0.098652	0.101432	0.152477	0.145933	0.161716	0.0113685	0.0638246	0.0507866	0.0296104	0.000230125
-1485.04	0.117617	0.118152	0.106459	0.0895425	0.125073	0.179152	0.15156	0.0208216	0.0353488	0.107893	0.00730852	0.000249266
-1480.68	0.0891628	0.0855419	0.096174	0.183054	0.119164	0.198794	0.136147	0.00185445	0.0603052	0.0472154	0.00524788	0.000238426
-1484.43	0.123381	0.113331	0.0828728	0.115917	0.128537	0.188748	0.167399	0.0512432	0.0568065	0.00944006	0.022798	0.000184669
-1485.34	0.0991258	0.102863	0.0864562	0.171152	0.138177	0.236173	0.195603	0.071406	0.0220251	0.0261182	0.00723657	0.000347557
-1482.8	0.0927288	0.098767	0.0740211	0.0872796	0.114237	0.136145	0.111656	0.063599	0.0372163	0.022797	0.00285524	0.000202036
-1483.63	0.0923942	0.0824796	0.11179	0.0875819	0.132005	0.244388	0.174864	0.0249904	0.0325143	0.0232906	0.00487844	0.000266947
-1488.53	0.0844573	0.11491	0.126021	0.0813962	0.15589	0.209239	0.147827	0.00486903	0.0858922	0.138969	0.0110056	0.00020465
-1482.24	0.0898816	0.106971	0.108823	0.120958	0.144114	0.240877	0.171241	0.00126885	0.0292944	0.0466547	0.00666402	0.000265484
-1484.76	0.0831269	0.111219	0.0870559	0.138022	0.147071	0.162974	0.152596	0.0423173	0.0774112	0.0510997	0.0042174	0.000159099
-1482.45	0.0973481	0.0852337	0.0855349	0.115706	0.128464	0.186701	0.141325	0.0641782	0.0877323	0.0601581	0.0031827	0.000180892
-1485.76	0.0781885	0.118933	0.0878449	0.114312	0.123374	0.148017	0.17498	0.0610408	0.0138084	0.0183469	0.00410977	0.000239664
-1483.21	0.11029	0.0998071	0.101119	0.126443	0.139206	0.166401	0.191828	0.0105551	0.103932	0.02573	0.00698487	0.000191745
-1489.44	0.0957227	0.0927101	0.107708	0.201832	0.125939	0.138077	0.110142	0.0585911	0.0050929	0.142901	0.0102942	0.000317178
-1484.53	0.086564	0.112817	0.104283	0.166979	0.134481	0.195587	0.138207	0.0364054	0.0338577	0.00771247	0.0197884	0.0002977
-1484.03	0.110648	0.108949	0.0966399	0.144794	0.10859	0.170154	0.173067	0.0134106	0.0796466	0.0934621	0.00401756	0.000256789
-1481.59	0.0894998	0.108173	0.0750282	0.0907103	0.122827	0.18666	0.161703	0.0433409	0.0287837	0.130387	0.00126173	0.000223292
-1482.29	0.103204	0.106451	0.0825333	0.138853	0.13239	0.134338	0.149094	0.0297169	0.090437	0.129835	0.0125729	0.000206689
-1483.34	0.0878549	0.0967453	0.0896047	0.140662	0.104221	0.14553	0.142162	0.0302486	0.0263857	0.112324	0.00337864	0.000312292
-1481.34	0.0936626	0.107706	0.104004	0.0950223	0.136931	0.254673	0.134571	0.0123736	0.0745912	0.0551217	0.0102875	0.000211699
-1481.77	0.0997668	0.0951163	0.0731539	0.095906	0.131154	0.182988	0.156775	0.0196638	0.0108751	0.0757271	0.0160711	0.00022682
-1482.32	0.100595	0.107917	0.0734488	0.122741	0.138248	0.203295	0.15907	0.0222444	0.0796569	0.0615576	0.0183117	0.000405336
-1484.41	0.113387	0.105541	0.109564	0.132643	0.142371	0.194723	0.128441	0.0339757	0.0664568	0.148168	0.0275968	0.000225789
-1483.24	0.107508	0.120453	0.0830281	0.130369	0.134842	0.157283	0.177961	0.071101	0.068437	0.058805	0.0222647	0.000261082
-1484.43	0.108824	0.108257	0.0891552	0.153509	0.128861	0.239052	0.162757	0.0422857	0.110276	0.0586497	0.00402133	0.000335849
-1487.82	0.124053	0.117027	0.12709	0.136345	0.120625	0.214128	0.167649	0.0162543	0.0870515	0.0208875	0.0177976	0.000149591
-1484.8	0.093327	0.126926	0.0801092	0.127931	0.123764	0.286467	0.16265	0.0109208	0.0880592	0.0922467	0.0184971	0.000212095
-1480.37	0.100765	0.108909	0.0763147	0.108162	0.12827	0.25207	0.172531	0.0221264	0.029205	0.041093	0.00917605	0.000233535
-1482.57	0.10892	0.0975259	0.0737888	0.184651	0.133886	0.212831	0.147049	0.030211	0.0928061	0.0632271	0.0154617	0.000206636
-1481.51	0.111079	0.113919	0.108149	0.0992633	0.126579	0.21777	0.145872	0.0288109	0.0382254	0.0479376	0.017806	0.000261804
-1484.67	0.0852847	0.110868	0.0802056	0.215835	0.138993	0.14239	0.128171	0.0127768	0.141424	0.0623988	0.00416457	0.0002916
-1479.66	0.10207	0.086748	0.0827831	0.156228	0.131996	0.199943	0.138356	0.012016	0.0267929	0.0132312	0.00319695	0.000234702
-1479.5	0.102585	0.111377	0.0814421	0.111354	0.125644	0.157736	0.130865	0.00725351	0.0341024	0.00716501	0.00627646	0.000217587
-1481.32	0.0895759	0.11845	0.087248	0.0804998	0.119402	0.130705	0.153755	0.00177506	0.0943606	0.0258751	0.00367342	0.00018937
-1482.26	0.100196	0.0894375	0.0711692	0.0840541	0.121426	0.226068	0.179862	0.00151512	0.0787387	0.0141454	0.00567919	0.000426467
-1482.13	0.0948396	0.0904453	0.0956436	0.183807	0.125529	0.197937	0.135321	0.00756651	0.0414073	0.0446184	0.00602982	0.000439449
-1482.74	0.0979311	0.102435	0.103614	0.148065	0.133854	0.222387	0.130036	0.00801437	0.0607111	0.0170994	0.0145782	0.000437987
-1484.69	0.0975155	0.12443	0.0771916	0.107764	0.123399	0.178757	0.118089	0.0465304	0.0293364	0.0718691	0.0127134	0.000358109
-1483.4	0.111379	0.0770336	0.087627	0.102019	0.12915	0.197116	0.160572	0.0191903	0.0969785	0.0365675	0.00094924	0.00022829
-1483.05	0.102316	0.0869348	0.086559	0.123595	0.141732	0.237803	0.145773	0.0161496	0.0154518	0.0646296	0.0171693	0.000241088
-1482.54	0.0940768	0.0936667	0.105191	0.120361	0.133136	0.202223	0.190331	0.0172115	0.0804596	0.0975865	0.00698485	0.000243716
-1480.37	0.0948459	0.103985	0.074655	0.106403	0.130463	0.161895	0.148773	0.00813812	0.0859923	0.0401658	0.0168715	0.000197044
-1484.55	0.113048	0.104224	0.105265	0.146293	0.13028	0.162368	0.110531	0.0193041	0.0609997	0.0344176	0.00993416	0.000392205
-1483.36	0.0940698	0.110503	0.0740475	0.137522	0.121854	0.261844	0.159217	0.0285634	0.144973	0.0865854	0.0034199	0.00019527
-1485	0.105788	0.127494	0.0878885	0.192516	0.124309	0.256101	0.174962	0.0136853	0.0806292	0.0421981	0.0265871	0.000350413
-1487.75	0.111195	0.123131	0.107627	0.202087	0.140052	0.308144	0.148432	0.0196086	0.0273916	0.0418091	0.0417747	0.000163681
-1484.54	0.111782	0.126681	0.0929963	0.131646	0.150182	0.226224	0.139833	0.0430637	0.0868617	0.112831	0.0274276	0.000295563
-1481.41	0.0832968	0.0953823	0.0822216	0.156925	0.137506	0.189818	0.124784	0.0015816	0.117072	0.0899698	0.000361031	0.000265922
-1483.64	0.104306	0.118028	0.0720145	0.0915682	0.13774	0.212711	0.156929	0.00176971	0.121907	0.0928631	0.0273901	0.000307003
-1484.72	0.116226	0.129444	0.0903062	0.109613	0.13885	0.279643	0.143761	0.00369091	0.120225	0.0664219	0.0262079	0.000194571
-1484.16	0.117683	0.102737	0.101095	0.0823616	0.155804	0.21135	0.148851	0.00471568	0.0414141	0.105444	0.0255237	0.000281
-1484.11	0.11945	0.113555	0.0972817	0.16849	0.119443	0.198511	0.140163	0.00225505	0.0468986	0.112328	0.0242929	0.000231137
-1482.17	0.0931404	0.106336	0.103452	0.131595	0.139993	0.229122	0.135602	0.000191833	0.00796133	0.0422938	0.00815635	0.000349035
-1481.79	0.109147	0.102201	0.0996451	0.143172	0.129095	0.160141	0.133955	0.0254219	0.129257	0.028149	0.0163515	0.000260616
-1484.41	0.101164	0.101434	0.0826143	0.16889	0.138542	0.19635	0.111199	0.0293077	0.108397	0.12357	0.0142148	0.000186649
-1482.42	0.0973759	0.10529	0.106776	0.0974934	0.141575	0.172769	0.168423	0.0112363	0.0941706	0.0751005	0.00327871	0.000277118
-1480.13	0.0910739	0.102609	0.0906153	0.11745	0.117001	0.192174	0.141831	0.028292	0.0430976	0.106057	0.00117181	0.000255633
-1482.25	0.0961244	0.083943	0.100011	0.0966802	0.115632	0.227073	0.128377	0.0035432	0.0435946	0.117722	0.00681805	0.000247014
-1481.1	0.0978676	0.102398	0.0874894	0.144017	0.123325	0.198437	0.170219	0.00418786	0.0415183	0.148998	0.00337091	0.000367765
-1481.52	0.0836838	0.100837	0.0881582	0.12362	0.134171	0.151111	0.132404	0.00752271	0.0587781	0.146965	0.00760078	0.000258706
-1478.45	0.0945045	0.0933508	0.0806372	0.0859056	0.128567	0.144812	0.137235	0.00533423	0.08403	0.0533465	0.00118075	0.000251148
-1485.8	0.0904376	0.128937	0.091286	0.0885528	0.133553	0.181157	0.17824	0.00979051	0.111697	0.0168684	0.00564624	0.000415591
-1482.94	0.101267	0.110777	0.073475	0.13636	0.121655	0.187073	0.146008	0.0213923	0.146856	0.0438385	0.0088215	0.000423489
-1482.65	0.10512	0.1121	0.0871104	0.107801	0.140374	0.143621	0.152298	0.0233509	0.0822412	0.0690627	0.029482	0.000309828
-1484.16	0.108299	0.119162	0.100381	0.108381	0.159587	0.196083	0.184345	0.0358101	0.114823	0.0320215	0.0337918	0.0002913
-1483.63	0.107805	0.11207	0.102891	0.0828677	0.133279	0.218834	0.151187	0.0126014	0.0234769	0.0403257	0.0290252	0.000134058
-1482.99	0.106384	0.0949032	0.0941247	0.122338	0.126658	0.158525	0.163541	0.00900811	0.0718358	0.0278877	0.0179718	0.000450477
-1488.54	0.10943	0.124649	0.104827	0.1111	0.121395	0.148779	0.171115	0.0646769	0.0702458	0.0991654	0.0187655	0.000475965
-1483.48	0.101736	0.119506	0.0764869	0.107873	0.142837	0.22504	0.161991	0.0117936	0.0638173	0.137587	0.0112184	0.000353826
-1481.46	0.0937396	0.106567	0.0760712	0.184179	0.128805	0.197271	0.171368	0.0383021	0.0731389	0.0377555	0.00226508	0.00025788
-1480.58	0.0996086	0.0932629	0.0907921	0.133066	0.126586	0.170116	0.136901	0.0223266	0.0862983	0.0072734	0.00215628	0.000349499
-1480.35	0.0996978	0.0990021	0.0841071	0.107683	0.124935	0.205726	0.160199	0.0266281	0.077959	0.0522604	0.00567002	0.000369066
[truncated: 1,320 more rows]

## Sheet: Figure 4 - DNDS_analyses
Branch	Nbr_gene	Nbr_gene_positive_selection	% positive_selection	shift plant/shift env	shift plant	shift env
Branch1	1533	69	4.50097847358121	Host shift only	Host-plant shift	No shift
Branch5	1533	42	2.73972602739726	No shift	No shift	No shift
Branch6	1533	19	1.23939986953686	No shift	No shift	No shift
Branch7	1517	81	5.33948582729071	Host shift only	Host-plant shift	No shift
Branch8	1533	20	1.30463144161774	No shift	No shift	No shift
Branch9	1483	19	1.28118678354686	Host shift only	Host-plant shift	No shift
Branch10	1455	43	2.9553264604811	No shift	No shift	No shift
Branch11	1483	59	3.97842211732974	Host shift only	Host-plant shift	No shift
Branch12	1474	13	0.881953867028494	No shift	No shift	No shift
Branch13	1518	59	3.8866930171278	No shift	No shift	No shift
Branch14	1472	42	2.85326086956522	Host and climate shifts	Host-plant shift	Climate shift
Branch15	1436	25	1.74094707520891	Host and climate shifts	Host-plant shift	Climate shift
Branch16	1530	45	2.94117647058824	No shift	No shift	No shift
Branch17	1521	56	3.68178829717291	Host and climate shifts	Host-plant shift	Climate shift
Branch18	1521	17	1.11768573307035	No shift	No shift	No shift
Branch19	1533	104	6.78408349641226	Host shift only	Host-plant shift	No shift
Branch20	1533	65	4.24005218525767	No shift	No shift	No shift
Branch21	952	55	5.77731092436975	Host shift only	Host-plant shift	No shift
Branch22	1533	38	2.47879973907371	No shift	No shift	No shift
Branch23	1533	80	5.21852576647097	Host shift only	Host-plant shift	No shift
Branch24	1533	22	1.43509458577952	No shift	No shift	No shift
Branch25	1325	61	4.60377358490566	Host and climate shifts	Host-plant shift	Climate shift
Branch26	1248	32	2.56410256410256	No shift	No shift	No shift
Branch28	1343	52	3.87192851824274	No shift	No shift	No shift
Branch29	952	30	3.15126050420168	Host shift only	Host-plant shift	No shift
Branch30	1483	79	5.32703978422117	Host shift only	Host-plant shift	No shift
Branch31	1349	21	1.55670867309118	Host and climate shifts	Host-plant shift	Climate shift
Branch32	1330	32	2.40601503759398	No shift	No shift	No shift
